# Supplementary material for: Genome-Wide DNA Methylation Analysis of Mammary Gland Tissues From Chinese Holstein Cows With Staphylococcus aureus Induced Mastitis
Source: Front Genet. 2020 Oct 19;11:550515. doi: 10.3389/fgene.2020.550515 (PMC7604493; doi:10.3389/fgene.2020.550515)
Supplement: Supplementary file 2 [file Table_2.XLSX]

## Sheet: Table_S2a_CCGG
Table S2a CCGG methylation sites of udder tissue in Chinese Holstein
Ref_ID	Chr	Position	A2-RPM	B3-RPM	C4-RPM	A1-RPM	B1-RPM	C1-RPM	log2FC	PValue	up/down	Start	End
AC_000158.1-100033251	1	100033266	1.78	2.82	3.27	1.97	8.68	3.78	-0.869982	0.145451	Down	100028234	100158019
AC_000158.1-100060583	1	100060598	2.68	2.35	2.8	1.97	0.91	2.83	0.455992	0.458639	UP	100028234	100158019
AC_000158.1-100135141	1	100135156	4.02	4.23	6.07	2.46	0.91	3.31	1.09197	0.019965	UP	100028234	100158019
AC_000158.1-100164507	1	100164522	4.91	2.82	8.41	2.95	2.74	6.61	0.387196	0.42999	UP	100158020	100242218
AC_000158.1-100175170	1	100175185	11.6	4.7	10.74	2.95	11.43	8.03	0.265304	0.580468	UP	100158020	100242218
AC_000158.1-100195244	1	100195259	2.23	3.29	1.4	4.43	3.2	2.36	-0.509079	0.405525	Down	100182692	100195148
AC_000158.1-10020385	1	10020400	2.23	1.88	2.34	1.48	1.37	0.47	0.929714	0.189517	UP	9921259	10031241
AC_000158.1-100225404	1	100225419	6.69	4.23	5.61	8.86	5.94	4.25	-0.18647	0.599855	Down	100158020	100242218
AC_000158.1-100228901	1	100228916	8.03	9.4	12.15	11.81	10.51	3.31	0.216112	0.615626	UP	100158020	100242218
AC_000158.1-10029444	1	10029459	6.25	5.64	4.67	5.9	4.11	7.56	-0.0741731	0.821383	Down	9921259	10031241
AC_000158.1-100358179	1	100358194	4.02	5.64	4.67	2.95	6.4	4.25	0.0627973	0.902015	UP	100345022	100375407
AC_000158.1-100364222	1	100364237	4.02	5.17	4.2	2.95	4.11	6.14	0.0162054	1	UP	100345022	100375407
AC_000158.1-100383617	1	100383632	1.78	1.41	1.4	1.97	2.29	2.36	-0.503845	0.54154	Down	100381351	100389103
AC_000158.1-1004671	1	1004686	9.37	9.4	6.07	8.86	9.6	6.61	-0.00733361	1	Down	943941	1188401
AC_000158.1-100489699	1	100489714	1.78	2.82	1.4	2.46	2.29	2.36	-0.2346	0.850675	Down	100455778	100539425
AC_000158.1-100494520	1	100494535	2.23	2.82	1.87	2.95	3.2	2.83	-0.36731	0.607948	Down	100455778	100539425
AC_000158.1-100511880	1	100511895	4.02	4.23	5.61	5.9	5.03	4.72	-0.169928	0.801663	Down	100455778	100539425
AC_000158.1-100529890	1	100529905	1.78	1.88	4.2	1.48	3.2	0.47	0.580249	0.363472	UP	100455778	100539425
AC_000158.1-10054262	1	10054277	0.45	0.94	0	1.97	2.29	3.31	-2.31069	0.00444564	Down	10031242	10069729
AC_000158.1-1005650	1	1005665	0.89	0.94	1.4	3.94	3.2	1.89	-1.42673	0.0290781	Down	943941	1188401
AC_000158.1-100580869	1	100580884	2.68	0.94	2.8	2.95	2.74	2.36	-0.307107	0.720343	Down	100540192	100588554
AC_000158.1-1005858	1	1005873	1.34	1.88	2.8	2.95	1.83	1.89	-0.137545	1	Down	943941	1188401
AC_000158.1-100614339	1	100614354	6.25	7.99	6.07	4.43	4.57	3.31	0.716534	0.0418022	UP	100588555	100619119
AC_000158.1-100634003	1	100634018	6.69	5.64	4.67	3.44	3.2	2.83	0.841276	0.0334324	UP	100619120	100786985
AC_000158.1-100649619	1	100649634	4.46	2.35	3.74	5.9	3.66	3.78	-0.314146	0.582004	Down	100619120	100786985
AC_000158.1-100667893	1	100667908	4.02	2.82	2.34	1.48	2.29	1.42	0.807345	0.149978	UP	100619120	100786985
AC_000158.1-100685416	1	100685431	7.59	7.99	7.94	3.44	9.14	7.08	0.248462	0.5475	UP	100619120	100786985
AC_000158.1-10077058	1	10077073	1.78	1.88	3.74	2.46	4.11	2.83	-0.349013	0.618089	Down	10077001	10083031
AC_000158.1-100860758	1	100860773	4.46	2.82	2.34	5.9	4.57	3.31	-0.493126	0.331872	Down	100827944	100877702
AC_000158.1-100872720	1	100872735	5.8	3.29	4.67	2.95	7.31	3.78	-0.0319735	1	Down	100827944	100877702
AC_000158.1-100899544	1	100899559	6.25	7.52	4.67	4.92	4.57	4.25	0.424792	0.22933	UP	100877703	101004479
AC_000158.1-10091071	1	10091086	1.78	2.35	1.87	2.95	3.2	2.36	-0.491818	0.47353	Down	10083032	10165613
AC_000158.1-100931500	1	100931515	10.26	7.52	9.34	12.3	8.68	6.14	0.0124964	1	UP	100877703	101004479
AC_000158.1-100973916	1	100973931	4.02	4.23	4.2	5.9	2.74	5.67	-0.184963	0.704214	Down	100877703	101004479
AC_000158.1-100981959	1	100981974	4.91	7.52	4.67	1.97	7.31	4.25	0.321659	0.475908	UP	100877703	101004479
AC_000158.1-100992261	1	100992276	3.57	2.35	3.74	1.97	2.29	3.78	0.265107	0.627484	UP	100877703	101004479
AC_000158.1-10099264	1	10099279	8.03	9.4	7.01	7.87	10.05	5.67	0.0520653	0.933357	UP	10083032	10165613
AC_000158.1-101004389	1	101004404	2.68	3.76	0.93	3.94	2.29	6.14	-0.726059	0.231823	Down	100877703	101004479
AC_000158.1-101062316	1	101062331	6.25	2.35	2.34	3.94	2.74	6.14	-0.212948	0.72639	Down	101004480	101082678
AC_000158.1-1010752	1	1010767	1.78	4.7	1.87	3.44	2.29	7.08	-0.609904	0.344117	Down	943941	1188401
AC_000158.1-101115217	1	101115232	2.68	4.7	3.27	3.44	4.11	3.31	-0.0338702	1	Down	101086930	101764422
AC_000158.1-101186400	1	101186415	3.12	3.29	3.74	4.43	1.83	4.25	-0.0340782	1	Down	101086930	101764422
AC_000158.1-101205925	1	101205940	1.34	2.35	3.27	1.97	3.2	1.89	-0.0335731	1	Down	101086930	101764422
AC_000158.1-101234464	1	101234479	6.25	12.22	7.47	10.82	10.51	8.03	-0.175167	0.666988	Down	101086930	101764422
AC_000158.1-101235415	1	101235430	7.14	3.76	2.34	4.43	5.94	3.78	-0.0855263	0.909054	Down	101086930	101764422
AC_000158.1-10135394	1	10135409	3.57	3.29	7.94	3.44	6.4	2.83	0.216896	0.674192	UP	10083032	10165613
AC_000158.1-101372037	1	101372052	1.78	1.88	2.34	1.97	0.91	1.42	0.479351	0.523735	UP	101086930	101764422
AC_000158.1-101418973	1	101418988	3.57	3.76	3.27	3.94	3.66	2.36	0.0951653	0.880548	UP	101086930	101764422
AC_000158.1-101428727	1	101428742	2.23	3.76	2.8	1.97	0.46	1.89	1.01386	0.0874135	UP	101086930	101764422
AC_000158.1-10146131	1	10146146	3.57	2.82	2.8	2.46	4.57	2.36	-0.0338056	1	Down	10083032	10165613
AC_000158.1-101488587	1	101488602	2.23	3.29	2.34	1.48	2.74	2.36	0.239838	0.720343	UP	101086930	101764422
AC_000158.1-101493790	1	101493805	4.02	5.17	1.4	2.95	4.57	7.08	-0.459744	0.433205	Down	101086930	101764422
AC_000158.1-101523645	1	101523660	3.57	3.29	3.27	5.9	3.2	3.31	-0.271294	0.666622	Down	101086930	101764422
AC_000158.1-101582722	1	101582737	3.12	6.11	3.27	4.92	4.11	2.36	0.135418	0.797081	UP	101086930	101764422
AC_000158.1-101663529	1	101663544	7.59	2.35	5.61	7.87	3.2	7.56	-0.243434	0.586486	Down	101086930	101764422
AC_000158.1-101696062	1	101696077	4.46	2.35	2.34	4.92	5.48	3.78	-0.610039	0.203293	Down	101086930	101764422
AC_000158.1-101696527	1	101696542	3.57	1.88	4.67	2.46	2.29	3.31	0.331058	0.52287	UP	101086930	101764422
AC_000158.1-101696935	1	101696950	7.59	5.17	7.01	4.43	6.4	6.61	0.180243	0.68807	UP	101086930	101764422
AC_000158.1-10172457	1	10172472	1.78	1.88	1.87	4.43	1.83	1.89	-0.523176	0.458639	Down	10165614	10201964
AC_000158.1-101728208	1	101728223	0.89	1.41	0.93	1.97	2.74	2.36	-1.09302	0.134048	Down	101086930	101764422
AC_000158.1-10176024	1	10176039	4.02	4.23	1.87	0.98	3.2	1.42	0.820913	0.123479	UP	10165614	10201964
AC_000158.1-101893610	1	101893625	4.46	3.76	4.2	4.43	1.83	2.36	0.541204	0.233303	UP	101765235	102337847
AC_000158.1-10189569	1	10189584	0.89	1.88	0.47	2.46	2.74	1.89	-1.09302	0.134048	Down	10165614	10201964
AC_000158.1-101946504	1	101946519	4.02	1.41	3.27	1.97	2.29	2.36	0.396926	0.48727	UP	101765235	102337847
AC_000158.1-101989263	1	101989278	4.02	7.99	6.54	4.43	8.23	4.72	0.0856241	0.849178	UP	101765235	102337847
AC_000158.1-102121823	1	102121838	3.12	0	1.87	2.46	2.74	3.31	-0.725464	0.265334	Down	101765235	102337847
AC_000158.1-102137347	1	102137362	2.23	4.7	2.8	3.44	4.11	1.89	0.0365577	1	UP	101765235	102337847
AC_000158.1-10218325	1	10218340	2.68	4.7	3.74	4.92	5.94	4.72	-0.48732	0.290041	Down	10217712	10227276
AC_000158.1-102212125	1	102212140	2.23	1.88	6.54	1.97	0.91	3.78	0.667419	0.301514	UP	101765235	102337847
AC_000158.1-102255455	1	102255470	7.59	3.76	3.27	7.38	2.74	5.67	-0.0904468	0.840751	Down	101765235	102337847
AC_000158.1-102353137	1	102353152	2.23	1.88	2.8	2.95	0	1.42	0.680307	0.307795	UP	102337848	102410043
AC_000158.1-10236377	1	10236392	3.12	5.17	4.67	3.94	3.66	3.31	0.245732	0.576415	UP	10227340	10956255
AC_000158.1-102372380	1	102372395	3.57	4.23	3.74	2.95	5.48	6.61	-0.384689	0.451364	Down	102337848	102410043
AC_000158.1-102384653	1	102384668	2.23	3.29	3.27	4.92	4.57	5.2	-0.729329	0.119454	Down	102337848	102410043
AC_000158.1-102502815	1	102502830	2.68	4.23	2.8	5.9	3.66	6.14	-0.677107	0.142886	Down	102434804	102995129
AC_000158.1-102592922	1	102592937	4.02	5.64	4.67	4.92	3.2	8.03	-0.167256	0.745147	Down	102434804	102995129
AC_000158.1-10260349	1	10260364	7.14	5.17	4.67	3.44	3.2	3.31	0.77212	0.063169	UP	10227340	10956255
AC_000158.1-102626089	1	102626104	2.23	2.35	5.14	4.92	3.66	1.89	-0.0977173	1	Down	102434804	102995129
AC_000158.1-102669777	1	102669792	4.46	2.82	6.07	7.38	4.57	5.2	-0.343516	0.486542	Down	102434804	102995129
AC_000158.1-102679062	1	102679077	5.35	4.23	1.87	5.41	4.11	5.2	-0.342041	0.526315	Down	102434804	102995129
AC_000158.1-102684355	1	102684370	4.02	3.76	7.47	6.4	8.68	10.39	-0.735837	0.0630138	Down	102434804	102995129
AC_000158.1-102705819	1	102705834	4.02	2.35	4.2	2.95	2.29	1.89	0.570597	0.2564	UP	102434804	102995129
AC_000158.1-102742610	1	102742625	4.91	4.23	3.74	4.43	3.66	3.31	0.185228	0.678269	UP	102434804	102995129
AC_000158.1-102856222	1	102856237	6.69	4.23	9.34	10.33	5.48	10.39	-0.359219	0.355037	Down	102434804	102995129
AC_000158.1-102868942	1	102868957	3.57	2.35	2.8	2.46	2.29	1.89	0.396938	0.48727	UP	102434804	102995129
AC_000158.1-102897328	1	102897343	0.89	3.76	2.34	3.94	3.2	2.36	-0.439897	0.499998	Down	102434804	102995129
AC_000158.1-10291424	1	10291439	1.78	4.23	3.27	3.44	5.03	3.31	-0.349879	0.556438	Down	10227340	10956255
AC_000158.1-102929793	1	102929808	2.23	4.23	0	3.94	5.48	4.25	-1.06215	0.0687125	Down	102434804	102995129
AC_000158.1-103003972	1	103003987	7.14	6.11	5.14	6.4	4.57	5.2	0.197941	0.640681	UP	102995130	103005214
AC_000158.1-1030116	1	1030131	2.68	3.29	3.27	2.95	2.29	3.31	0.115262	0.871556	UP	943941	1188401
AC_000158.1-103176714	1	103176729	4.91	1.88	2.8	1.97	4.11	1.42	0.350158	0.545827	UP	103084538	103205177
AC_000158.1-103236514	1	103236529	1.34	2.35	1.87	3.94	2.74	3.78	-0.888114	0.121816	Down	103205178	104031949
AC_000158.1-103290179	1	103290194	6.69	4.23	6.07	8.86	5.94	8.97	-0.468517	0.19123	Down	103205178	104031949
AC_000158.1-103304360	1	103304375	3.12	0.94	2.8	1.97	4.11	1.89	-0.210085	0.86018	Down	103205178	104031949
AC_000158.1-103304496	1	103304511	4.91	3.29	3.27	5.41	3.2	7.56	-0.476445	0.296981	Down	103205178	104031949
AC_000158.1-103323043	1	103323058	1.78	4.7	3.27	5.41	1.83	1.89	0.108776	0.893474	UP	103205178	104031949
AC_000158.1-10337356	1	10337371	3.57	3.29	3.27	0.49	0.46	1.42	2.02457	0.00152602	UP	10227340	10956255
AC_000158.1-103435358	1	103435373	7.14	6.58	7.47	7.38	8.68	8.5	-0.209256	0.530399	Down	103205178	104031949
AC_000158.1-103474730	1	103474745	2.23	3.29	4.2	4.43	1.83	5.2	-0.224548	0.785911	Down	103205178	104031949
AC_000158.1-103486615	1	103486630	2.68	3.76	2.34	2.46	3.2	6.14	-0.423295	0.492553	Down	103205178	104031949
AC_000158.1-103553534	1	103553549	2.23	3.76	0.93	2.46	6.4	2.83	-0.748857	0.227821	Down	103205178	104031949
AC_000158.1-103579548	1	103579563	5.8	7.05	6.54	6.89	7.31	2.83	0.189395	0.627976	UP	103205178	104031949
AC_000158.1-103619494	1	103619509	2.23	2.82	3.27	2.95	2.29	1.89	0.22348	0.728584	UP	103205178	104031949
AC_000158.1-10364390	1	10364405	6.25	5.64	4.2	6.89	9.14	7.56	-0.543791	0.142628	Down	10227340	10956255
AC_000158.1-103816212	1	103816227	2.23	2.35	2.34	2.95	0.91	4.25	-0.21021	0.860423	Down	103205178	104031949
AC_000158.1-103858248	1	103858263	4.91	4.7	3.27	1.97	2.74	2.83	0.759278	0.0965645	UP	103205178	104031949
AC_000158.1-104043064	1	104043079	3.57	4.7	3.27	4.92	5.94	5.2	-0.471946	0.298422	Down	104031950	104073097
AC_000158.1-104043159	1	104043174	3.57	0.94	6.54	1.97	3.2	4.72	0.155739	0.820953	UP	104031950	104073097
AC_000158.1-104202660	1	104202675	2.68	3.76	1.87	4.92	3.2	4.72	-0.609011	0.233303	Down	104147377	105171835
AC_000158.1-104283521	1	104283536	6.25	8.93	6.54	4.43	12.34	8.5	-0.22324	0.654098	Down	104147377	105171835
AC_000158.1-104329278	1	104329293	1.78	3.76	2.8	2.95	2.29	2.83	0.0470125	1	UP	104147377	105171835
AC_000158.1-104335483	1	104335498	5.8	3.29	2.8	7.38	3.2	5.2	-0.38057	0.360615	Down	104147377	105171835
AC_000158.1-104349182	1	104349197	1.78	0	1.4	1.97	3.2	2.36	-1.18398	0.0933564	Down	104147377	105171835
AC_000158.1-104393896	1	104393911	4.02	3.76	1.4	2.95	4.57	3.31	-0.232034	0.765491	Down	104147377	105171835
AC_000158.1-104409682	1	104409697	1.78	3.76	3.27	1.97	2.29	3.31	0.208998	0.736139	UP	104147377	105171835
AC_000158.1-104410337	1	104410352	3.57	5.17	4.2	3.94	5.94	2.83	0.0189562	1	UP	104147377	105171835
AC_000158.1-104449781	1	104449796	5.8	5.17	3.74	4.92	2.74	5.67	0.154802	0.710371	UP	104147377	105171835
AC_000158.1-104507318	1	104507333	4.02	1.88	2.8	6.89	1.83	2.83	-0.376099	0.616035	Down	104147377	105171835
AC_000158.1-104518696	1	104518711	4.02	4.7	6.07	5.41	5.03	2.83	0.156735	0.705832	UP	104147377	105171835
AC_000158.1-104572969	1	104572984	5.8	5.64	4.2	5.9	10.97	6.14	-0.552839	0.160184	Down	104147377	105171835
AC_000158.1-104576406	1	104576421	2.23	3.29	2.8	4.92	4.11	3.31	-0.555278	0.291832	Down	104147377	105171835
AC_000158.1-104740485	1	104740500	0.89	1.88	1.4	3.44	4.11	2.36	-1.22247	0.0429524	Down	104147377	105171835
AC_000158.1-104741904	1	104741919	2.68	2.82	1.87	0.98	1.37	0.94	1.11759	0.0933564	UP	104147377	105171835
AC_000158.1-10474487	1	10474502	3.12	3.76	3.27	0.98	1.83	1.89	1.07524	0.0503132	UP	10227340	10956255
AC_000158.1-104748092	1	104748107	3.12	1.88	6.07	3.94	4.11	4.72	-0.200721	0.801105	Down	104147377	105171835
AC_000158.1-104768526	1	104768541	4.46	6.11	2.34	5.9	5.94	0.94	0.0225741	1	UP	104147377	105171835
AC_000158.1-104844748	1	104844763	1.78	2.82	0.47	3.44	4.57	2.83	-1.0727	0.0578569	Down	104147377	105171835
AC_000158.1-104884954	1	104884969	6.69	6.58	6.07	5.9	3.66	5.2	0.399458	0.28979	UP	104147377	105171835
AC_000158.1-104941799	1	104941814	2.23	2.82	3.74	4.92	2.29	3.31	-0.241563	0.755948	Down	104147377	105171835
AC_000158.1-10495048	1	10495063	3.57	2.82	1.87	3.44	3.2	3.78	-0.317993	0.636222	Down	10227340	10956255
AC_000158.1-104973034	1	104973049	3.57	1.88	3.27	0.98	3.66	1.42	0.501034	0.37753	UP	104147377	105171835
AC_000158.1-105005968	1	105005983	6.25	5.17	5.61	10.82	8.68	8.97	-0.727511	0.0301378	Down	104147377	105171835
AC_000158.1-105012369	1	105012384	7.59	5.17	8.41	9.35	12.34	6.61	-0.412153	0.26785	Down	104147377	105171835
AC_000158.1-10505986	1	10506001	2.68	3.29	1.87	5.41	1.83	4.25	-0.524879	0.381578	Down	10227340	10956255
AC_000158.1-105127330	1	105127345	6.25	7.05	5.14	6.4	9.14	9.45	-0.435799	0.237087	Down	104147377	105171835
AC_000158.1-105147899	1	105147914	4.91	5.17	2.34	3.44	6.4	4.72	-0.229881	0.715502	Down	104147377	105171835
AC_000158.1-105212421	1	105212436	10.26	7.05	10.74	11.31	8.23	11.81	-0.150935	0.665936	Down	105172528	105213671
AC_000158.1-105238850	1	105238865	2.23	1.88	2.34	2.46	2.29	2.36	-0.130621	1	Down	105228020	105900096
AC_000158.1-105260007	1	105260022	2.68	2.82	1.87	3.94	4.11	2.83	-0.547257	0.337332	Down	105228020	105900096
AC_000158.1-105269707	1	105269722	2.23	2.35	4.67	3.94	5.48	2.83	-0.404021	0.486831	Down	105228020	105900096
AC_000158.1-105284037	1	105284052	1.78	1.41	0.47	2.95	2.29	3.31	-1.16695	0.0757373	Down	105228020	105900096
AC_000158.1-105295275	1	105295290	3.12	6.58	1.87	2.46	3.2	3.78	0.285563	0.60844	UP	105228020	105900096
AC_000158.1-105317804	1	105317819	2.68	2.82	2.34	2.46	0.91	1.42	0.710416	0.24816	UP	105228020	105900096
AC_000158.1-105365620	1	105365635	2.68	4.7	1.87	1.97	2.74	6.61	-0.292832	0.716696	Down	105228020	105900096
AC_000158.1-105374044	1	105374059	6.69	4.23	5.14	5.9	7.77	8.5	-0.45669	0.236196	Down	105228020	105900096
AC_000158.1-10541274	1	10541289	4.46	3.76	5.14	7.38	7.77	3.31	-0.455364	0.320081	Down	10227340	10956255
AC_000158.1-105545725	1	105545740	2.23	6.58	3.27	5.41	4.11	4.72	-0.235185	0.722264	Down	105228020	105900096
AC_000158.1-105595090	1	105595105	1.78	1.41	1.87	2.46	1.83	1.89	-0.267092	0.838932	Down	105228020	105900096
AC_000158.1-105613589	1	105613604	3.12	4.23	2.34	3.44	3.66	4.72	-0.281388	0.659166	Down	105228020	105900096
AC_000158.1-105629826	1	105629841	4.46	5.17	2.8	4.92	3.66	1.89	0.256827	0.589185	UP	105228020	105900096
AC_000158.1-105823824	1	105823839	4.46	5.64	4.67	2.95	5.03	3.78	0.317509	0.427808	UP	105228020	105900096
AC_000158.1-10591366	1	10591381	7.14	4.7	5.61	4.92	7.31	7.08	-0.143271	0.761898	Down	10227340	10956255
AC_000158.1-105965970	1	105965985	1.34	6.11	4.2	2.95	9.14	3.31	-0.403284	0.522898	Down	105902458	106135694
AC_000158.1-105987049	1	105987064	11.16	9.4	7.01	12.79	5.48	7.56	0.107866	0.833173	UP	105902458	106135694
AC_000158.1-106042629	1	106042644	3.57	1.41	3.27	5.41	3.2	1.89	-0.32047	0.66414	Down	105902458	106135694
AC_000158.1-106052345	1	106052360	7.14	5.17	6.07	1.48	1.83	1.89	1.79384	5.84236e-05	UP	105902458	106135694
AC_000158.1-106120698	1	106120713	7.14	2.35	3.27	0.98	2.29	2.36	1.15687	0.0505834	UP	105902458	106135694
AC_000158.1-106124422	1	106124437	5.8	4.7	6.54	8.36	6.86	8.03	-0.436875	0.208491	Down	105902458	106135694
AC_000158.1-106172522	1	106172537	3.57	5.64	1.4	2.46	3.66	1.89	0.396792	0.485227	UP	106136178	106602472
AC_000158.1-106181360	1	106181375	7.14	3.29	2.34	7.87	4.11	6.61	-0.517493	0.22384	Down	106136178	106602472
AC_000158.1-10619018	1	10619033	1.78	2.82	3.74	3.44	2.29	3.31	-0.110219	1	Down	10227340	10956255
AC_000158.1-106198325	1	106198340	4.02	2.35	2.8	2.46	0.46	0.47	1.43277	0.0192494	UP	106136178	106602472
AC_000158.1-106258053	1	106258068	4.91	6.58	5.61	8.86	6.86	5.2	-0.281031	0.494662	Down	106136178	106602472
AC_000158.1-10639332	1	10639347	2.23	4.7	2.8	1.97	3.2	3.31	0.184415	0.749534	UP	10227340	10956255
AC_000158.1-106574015	1	106574030	3.12	2.82	1.4	1.97	6.86	3.31	-0.715921	0.238979	Down	106136178	106602472
AC_000158.1-106589797	1	106589812	3.57	9.87	2.8	7.87	3.66	3.31	0.141464	0.864921	UP	106136178	106602472
AC_000158.1-106634525	1	106634540	2.68	2.35	2.8	1.48	4.11	4.25	-0.332676	0.627484	Down	106602545	106700431
AC_000158.1-106636383	1	106636398	4.46	4.7	9.34	6.89	5.48	4.72	0.118567	0.76814	UP	106602545	106700431
AC_000158.1-106671646	1	106671661	3.57	4.23	1.4	3.44	3.2	3.78	-0.168986	0.877984	Down	106602545	106700431
AC_000158.1-106689802	1	106689817	5.35	5.17	5.61	3.94	6.4	8.5	-0.224504	0.667551	Down	106602545	106700431
AC_000158.1-106724218	1	106724233	4.91	5.17	2.34	3.94	4.11	3.31	0.133375	0.783424	UP	106700432	106731202
AC_000158.1-106768918	1	106768933	4.02	2.82	2.8	3.44	2.74	1.89	0.265101	0.627484	UP	106731203	106798107
AC_000158.1-106819768	1	106819783	1.78	0.47	2.8	3.94	1.83	1.89	-0.559153	0.442428	Down	106798108	106887879
AC_000158.1-106861493	1	106861508	3.57	4.7	3.74	8.36	2.74	3.31	-0.241784	0.661955	Down	106851522	106880436
AC_000158.1-106899169	1	106899184	4.02	3.76	3.74	2.46	2.74	3.31	0.431803	0.360978	UP	106889961	106967244
AC_000158.1-107002875	1	107002890	4.46	6.11	3.74	3.94	2.29	6.14	0.214638	0.635026	UP	106973280	107011234
AC_000158.1-107012692	1	107012707	1.34	1.41	0.47	3.44	2.74	2.36	-1.35027	0.0434348	Down	107011235	107115042
AC_000158.1-107066330	1	107066345	4.02	1.88	1.4	5.41	3.2	2.36	-0.55114	0.374923	Down	107011235	107115042
AC_000158.1-107095781	1	107095796	1.78	1.88	3.27	3.44	2.29	1.89	-0.12455	1	Down	107011235	107115042
AC_000158.1-107096421	1	107096436	3.57	2.82	2.8	0.49	0.91	1.42	1.64316	0.00940707	UP	107011235	107115042
AC_000158.1-107098121	1	107098136	2.23	0.94	2.8	6.4	3.2	5.2	-1.26592	0.0140031	Down	107011235	107115042
AC_000158.1-107107704	1	107107719	2.68	3.29	3.74	1.97	4.57	1.89	0.184549	0.750075	UP	107011235	107115042
AC_000158.1-107151202	1	107151217	2.68	1.41	1.4	3.94	1.83	1.89	-0.437656	0.571903	Down	107137892	107151610
AC_000158.1-107177272	1	107177287	3.12	3.29	3.74	3.94	1.83	2.83	0.250303	0.636222	UP	107155311	107181351
AC_000158.1-107183797	1	107183812	3.12	3.29	3.74	4.92	5.94	5.67	-0.694814	0.11175	Down	107181352	107215799
AC_000158.1-107219698	1	107219713	5.8	3.76	7.01	6.89	8.23	7.08	-0.414863	0.280752	Down	107215800	107239082
AC_000158.1-107223585	1	107223600	4.46	1.88	3.74	4.92	2.74	3.78	-0.158658	0.886256	Down	107215800	107239082
AC_000158.1-10736083	1	10736098	6.69	3.29	2.34	7.38	3.2	3.31	-0.148087	0.829151	Down	10227340	10956255
AC_000158.1-107379569	1	107379584	2.23	2.35	3.27	1.97	3.2	1.89	0.142788	0.86018	UP	107239083	107576169
AC_000158.1-107391471	1	107391486	4.91	6.11	5.14	2.95	5.03	4.72	0.335866	0.375011	UP	107239083	107576169
AC_000158.1-107396650	1	107396665	2.68	1.88	7.47	3.44	0.91	4.72	0.40684	0.523601	UP	107239083	107576169
AC_000158.1-107497551	1	107497566	3.57	1.41	2.8	3.44	2.29	2.36	-0.033758	1	Down	107239083	107576169
AC_000158.1-10750463	1	10750478	0.89	1.41	3.27	1.97	1.83	1.89	-0.0333933	1	Down	10227340	10956255
AC_000158.1-107572476	1	107572491	5.8	5.64	6.07	4.92	4.57	5.2	0.256459	0.471257	UP	107239083	107576169
AC_000158.1-107572787	1	107572802	3.12	6.11	4.2	3.44	6.4	3.78	-0.0299668	1	Down	107239083	107576169
AC_000158.1-107591908	1	107591923	2.68	2.35	3.74	0.49	1.37	1.42	1.36024	0.0290781	UP	107576170	107620968
AC_000158.1-107603787	1	107603802	4.02	2.82	2.8	1.97	2.74	4.25	0.107878	0.874774	UP	107576170	107620968
AC_000158.1-107617710	1	107617725	4.91	3.29	3.74	0.98	3.66	1.42	0.945964	0.0543332	UP	107576170	107620968
AC_000158.1-107653097	1	107653112	2.68	2.35	2.34	1.97	0.46	1.42	0.934012	0.151874	UP	107646341	107685745
AC_000158.1-10768683	1	10768698	3.57	5.17	1.4	2.46	3.66	3.78	0.0327233	1	UP	10227340	10956255
AC_000158.1-107688203	1	107688218	7.14	3.76	2.34	4.43	8.68	3.31	-0.302478	0.559896	Down	107685746	107688757
AC_000158.1-107721157	1	107721172	3.12	4.7	1.4	4.92	4.11	2.83	-0.350348	0.576598	Down	107688758	107774352
AC_000158.1-107728241	1	107728256	5.8	4.23	9.81	6.89	4.11	6.61	0.178806	0.718546	UP	107688758	107774352
AC_000158.1-107730276	1	107730291	5.35	2.35	2.34	7.38	7.31	4.72	-0.922516	0.0240246	Down	107688758	107774352
AC_000158.1-107788824	1	107788839	2.23	2.82	2.34	0.49	2.29	1.89	0.624967	0.327306	UP	107774353	107834443
AC_000158.1-107826223	1	107826238	4.46	6.58	5.61	1.48	5.48	5.67	0.380941	0.383667	UP	107774353	107834443
AC_000158.1-10793795	1	10793810	2.68	3.29	3.74	1.48	2.29	4.25	0.265135	0.627484	UP	10227340	10956255
AC_000158.1-107944297	1	107944312	8.48	9.4	5.14	2.95	10.51	8.5	0.0606822	0.942182	UP	107936923	108059855
AC_000158.1-107985603	1	107985618	8.48	5.17	7.94	6.89	7.31	5.67	0.125834	0.778936	UP	107936923	108059855
AC_000158.1-107986978	1	107986993	8.48	8.93	10.28	10.82	10.51	7.08	-0.0324515	0.93892	Down	107936923	108059855
AC_000158.1-108073486	1	108073501	5.35	6.58	3.74	3.94	5.48	4.72	0.144511	0.710405	UP	108059856	108085995
AC_000158.1-108076969	1	108076984	4.91	3.29	5.14	6.4	2.74	4.72	-0.0362889	1	Down	108059856	108085995
AC_000158.1-108082819	1	108082834	1.78	1.88	1.87	2.46	2.29	1.42	-0.145561	1	Down	108059856	108085995
AC_000158.1-108092960	1	108092975	5.35	5.64	2.34	4.92	2.29	3.78	0.292077	0.533071	UP	108086915	108237492
AC_000158.1-108172834	1	108172849	4.02	5.17	4.67	1.48	3.66	3.78	0.614812	0.15299	UP	108086915	108237492
AC_000158.1-108174019	1	108174034	4.46	1.41	4.2	2.46	3.2	2.36	0.330689	0.53193	UP	108086915	108237492
AC_000158.1-108186620	1	108186635	3.12	4.23	1.4	5.9	6.86	7.56	-1.19663	0.003825	Down	108086915	108237492
AC_000158.1-108197082	1	108197097	3.57	3.29	1.4	3.94	2.74	3.78	-0.318004	0.636222	Down	108086915	108237492
AC_000158.1-108213065	1	108213080	2.23	5.17	5.14	4.92	4.11	3.31	0.0215627	1	UP	108086915	108237492
AC_000158.1-108242066	1	108242081	1.78	4.23	4.67	0.98	2.29	1.42	1.13905	0.0370191	UP	108237493	108278660
AC_000158.1-108267819	1	108267834	8.03	2.35	5.14	0.98	3.2	5.2	0.71159	0.218265	UP	108237493	108278660
AC_000158.1-108277690	1	108277705	3.57	1.88	0.93	5.9	5.94	5.2	-1.37325	0.00263882	Down	108237493	108278660
AC_000158.1-108323673	1	108323688	3.12	3.76	4.67	2.95	4.11	3.78	0.084545	0.885593	UP	108311079	108383676
AC_000158.1-108346018	1	108346033	1.78	4.23	3.74	1.97	1.83	1.42	0.876511	0.110513	UP	108311079	108383676
AC_000158.1-108352224	1	108352239	9.82	2.35	2.8	5.9	3.2	4.25	0.17746	0.782943	UP	108311079	108383676
AC_000158.1-108364525	1	108364540	1.78	2.82	1.4	3.44	2.29	1.89	-0.325541	0.711305	Down	108311079	108383676
AC_000158.1-108384539	1	108384554	4.02	2.82	2.34	1.48	1.37	0.47	1.4328	0.0192494	UP	108383677	108585298
AC_000158.1-108386640	1	108386655	6.25	3.76	7.94	4.92	6.4	4.25	0.205074	0.659682	UP	108383677	108585298
AC_000158.1-108389055	1	108389070	4.02	4.7	2.8	2.46	4.57	3.78	0.0845343	0.885593	UP	108383677	108585298
AC_000158.1-108409460	1	108409475	6.25	6.11	3.27	5.9	6.4	8.97	-0.436768	0.242477	Down	108383677	108585298
AC_000158.1-108433316	1	108433331	4.02	7.05	3.27	5.41	5.03	2.36	0.165538	0.730702	UP	108383677	108585298
AC_000158.1-108446208	1	108446223	4.91	4.23	4.67	3.94	4.57	3.31	0.225489	0.590648	UP	108383677	108585298
AC_000158.1-108447146	1	108447161	5.8	5.64	4.2	5.9	5.03	6.14	-0.115714	0.905167	Down	108383677	108585298
AC_000158.1-108448161	1	108448176	0.89	5.17	1.87	3.44	3.66	2.83	-0.326069	0.671794	Down	108383677	108585298
AC_000158.1-108476583	1	108476598	4.02	4.7	2.8	2.46	3.2	3.78	0.282719	0.552006	UP	108383677	108585298
AC_000158.1-108493985	1	108494000	4.02	4.23	5.61	2.95	1.83	1.42	1.14959	0.0138341	UP	108383677	108585298
AC_000158.1-108508090	1	108508105	3.12	1.88	1.87	3.94	3.2	1.42	-0.290866	0.728584	Down	108383677	108585298
AC_000158.1-108641719	1	108641734	8.92	5.17	10.74	7.87	8.23	4.25	0.29267	0.46746	UP	108585299	109039495
AC_000158.1-108659264	1	108659279	4.02	5.17	6.54	6.4	7.77	7.08	-0.432452	0.311762	Down	108585299	109039495
AC_000158.1-108664106	1	108664121	5.8	4.23	4.2	5.9	4.11	5.67	-0.123271	0.900837	Down	108585299	109039495
AC_000158.1-108678203	1	108678218	4.91	2.82	2.8	2.46	0.91	2.36	0.883812	0.0898548	UP	108585299	109039495
AC_000158.1-108708352	1	108708367	7.14	7.05	6.54	8.86	8.68	5.2	-0.125764	0.785222	Down	108585299	109039495
AC_000158.1-108715662	1	108715677	7.14	3.76	4.2	3.94	0.46	1.42	1.38699	0.0133812	UP	108585299	109039495
AC_000158.1-108740722	1	108740737	2.68	6.58	4.2	1.97	2.74	4.25	0.570276	0.24883	UP	108585299	109039495
AC_000158.1-10874518	1	10874533	3.12	1.88	1.87	1.97	1.83	2.83	0.0634013	1	UP	10227340	10956255
AC_000158.1-108781772	1	108781787	4.02	4.23	2.34	1.97	3.2	3.31	0.313389	0.533199	UP	108585299	109039495
AC_000158.1-108878063	1	108878078	2.23	2.82	2.8	2.46	1.37	4.25	-0.0337366	1	Down	108585299	109039495
AC_000158.1-10890714	1	10890729	4.02	2.82	3.74	3.44	2.29	2.83	0.31336	0.533199	UP	10227340	10956255
AC_000158.1-109039928	1	109039943	1.78	3.29	2.34	0.98	1.83	2.83	0.370544	0.571903	UP	109039496	109289388
AC_000158.1-109050812	1	109050827	0.89	5.64	2.34	6.89	4.11	3.78	-0.723579	0.216677	Down	109039496	109289388
AC_000158.1-109106092	1	109106107	4.91	3.29	2.34	2.46	1.83	2.83	0.570564	0.2564	UP	109039496	109289388
AC_000158.1-109109564	1	109109579	2.68	1.41	0.47	3.44	2.74	3.31	-1.00725	0.099029	Down	109039496	109289388
AC_000158.1-109111973	1	109111988	3.57	3.29	4.67	6.89	5.03	5.2	-0.553581	0.200826	Down	109039496	109289388
AC_000158.1-109140997	1	109141012	2.68	4.23	2.34	2.46	2.29	1.42	0.573618	0.29667	UP	109039496	109289388
AC_000158.1-109142314	1	109142329	3.12	3.29	3.27	1.97	4.11	2.36	0.184409	0.749534	UP	109039496	109289388
AC_000158.1-109145549	1	109145564	8.48	6.11	5.61	8.36	7.31	2.36	0.173743	0.725367	UP	109039496	109289388
AC_000158.1-109172245	1	109172260	3.57	2.35	2.8	1.48	1.37	0.47	1.36022	0.0290781	UP	109039496	109289388
AC_000158.1-109246840	1	109246855	2.68	3.76	1.4	3.44	3.2	2.83	-0.263559	0.743097	Down	109039496	109289388
AC_000158.1-1092698	1	1092713	2.23	2.35	1.4	3.94	3.66	2.83	-0.776042	0.175903	Down	943941	1188401
AC_000158.1-1093085	1	1093100	1.34	1.88	5.61	1.97	5.03	3.31	-0.229151	0.802642	Down	943941	1188401
AC_000158.1-109401251	1	109401266	2.23	1.88	2.34	0	1.83	2.36	0.58336	0.405189	UP	109289389	109550022
AC_000158.1-109401265	1	109401280	2.23	1.88	2.34	0	1.83	2.36	0.58336	0.405189	UP	109289389	109550022
AC_000158.1-109425818	1	109425833	4.91	4.7	1.4	1.97	4.11	2.36	0.374161	0.494806	UP	109289389	109550022
AC_000158.1-109428519	1	109428534	2.23	3.29	1.4	3.94	3.2	3.31	-0.575058	0.324529	Down	109289389	109550022
AC_000158.1-109539766	1	109539781	1.78	3.29	3.74	1.48	2.74	1.89	0.501063	0.37753	UP	109289389	109550022
AC_000158.1-109556269	1	109556284	2.23	4.23	1.87	6.89	10.97	2.83	-1.29354	0.0158393	Down	109551735	109560437
AC_000158.1-109598858	1	109598873	3.12	2.82	2.34	0.98	3.2	5.2	-0.182944	0.883685	Down	109586822	109661961
AC_000158.1-109660336	1	109660351	4.46	3.76	1.87	3.44	2.74	3.31	0.101193	0.877763	UP	109586822	109661961
AC_000158.1-109683301	1	109683316	3.57	5.17	2.34	4.92	2.74	2.36	0.155058	0.780062	UP	109661962	109704523
AC_000158.1-109689388	1	109689403	4.46	0.94	5.14	2.95	2.29	2.36	0.476262	0.39635	UP	109661962	109704523
AC_000158.1-109693649	1	109693664	1.78	1.88	2.8	1.97	4.11	2.83	-0.464274	0.48727	Down	109661962	109704523
AC_000158.1-109713009	1	109713024	4.02	3.29	2.34	4.92	6.86	2.36	-0.539165	0.316978	Down	109707447	109758115
AC_000158.1-109715836	1	109715851	3.12	1.88	2.34	1.97	2.29	3.31	-0.0336954	1	Down	109707447	109758115
AC_000158.1-109730053	1	109730068	4.46	5.64	2.34	4.92	3.66	2.83	0.133063	0.792411	UP	109707447	109758115
AC_000158.1-109730560	1	109730575	5.35	3.76	4.67	7.38	10.05	5.2	-0.703717	0.0931503	Down	109707447	109758115
AC_000158.1-109802200	1	109802215	6.69	3.76	3.74	7.87	4.11	7.08	-0.402899	0.283822	Down	109793805	109821735
AC_000158.1-109831050	1	109831065	3.12	2.35	3.74	3.94	2.74	1.89	0.115255	0.871556	UP	109821736	110273727
AC_000158.1-109839863	1	109839878	3.12	5.64	1.87	1.48	4.11	3.78	0.168781	0.792681	UP	109821736	110273727
AC_000158.1-109856255	1	109856270	3.12	1.88	0	1.97	2.74	2.36	-0.468223	0.557497	Down	109821736	110273727
AC_000158.1-109868003	1	109868018	1.78	2.82	4.67	2.95	3.66	1.89	0.116415	0.874416	UP	109821736	110273727
AC_000158.1-109936644	1	109936659	4.02	5.17	3.27	7.87	4.57	6.61	-0.595344	0.127439	Down	109821736	110273727
AC_000158.1-109940923	1	109940938	3.12	4.23	4.2	2.95	6.4	4.25	-0.243275	0.69668	Down	109821736	110273727
AC_000158.1-110018771	1	110018786	1.78	2.35	2.8	0.98	0.91	0.94	1.23708	0.0785338	UP	109821736	110273727
AC_000158.1-110073852	1	110073867	0.89	0.47	1.4	2.46	4.57	2.36	-1.7094	0.00940707	Down	109821736	110273727
AC_000158.1-110085160	1	110085175	3.12	3.76	4.67	4.43	4.11	4.25	-0.143406	0.89005	Down	109821736	110273727
AC_000158.1-110108480	1	110108495	2.68	1.88	1.4	2.46	1.83	2.36	-0.137581	1	Down	109821736	110273727
AC_000158.1-110110881	1	110110896	2.23	2.82	4.2	3.44	4.57	3.78	-0.350458	0.552006	Down	109821736	110273727
AC_000158.1-110364172	1	110364187	2.23	1.88	1.87	0.49	1.37	2.83	0.333064	0.677845	UP	110288064	110936430
AC_000158.1-110371265	1	110371280	1.78	1.88	3.27	2.95	1.83	1.42	0.167495	0.850675	UP	110288064	110936430
AC_000158.1-110380945	1	110380960	8.92	6.11	5.14	2.95	5.48	2.36	0.890421	0.0327443	UP	110288064	110936430
AC_000158.1-110403494	1	110403509	1.78	3.76	3.27	3.44	1.83	2.36	0.208982	0.736139	UP	110288064	110936430
AC_000158.1-110409860	1	110409875	12.49	7.99	11.68	10.82	13.71	9.45	-0.0744416	0.841246	Down	110288064	110936430
AC_000158.1-110414087	1	110414102	4.91	4.7	4.67	5.41	5.94	3.31	-0.0340299	1	Down	110288064	110936430
AC_000158.1-110470893	1	110470908	5.8	2.35	2.34	4.92	3.66	5.2	-0.368274	0.441522	Down	110288064	110936430
AC_000158.1-110487320	1	110487335	9.82	8.46	5.61	7.87	7.77	6.61	0.108746	0.86315	UP	110288064	110936430
AC_000158.1-110510405	1	110510420	3.12	4.7	2.34	2.46	3.66	3.78	0.0321137	1	UP	110288064	110936430
AC_000158.1-110551276	1	110551291	4.91	5.64	5.61	5.9	5.94	6.61	-0.188654	0.728109	Down	110288064	110936430
AC_000158.1-110585751	1	110585766	4.91	7.52	2.34	4.43	5.48	7.08	-0.201724	0.757571	Down	110288064	110936430
AC_000158.1-110590492	1	110590507	3.57	1.88	3.74	4.92	5.48	5.2	-0.745927	0.0988861	Down	110288064	110936430
AC_000158.1-110599224	1	110599239	8.48	6.11	5.14	4.43	8.68	7.56	-0.0671745	0.927724	Down	110288064	110936430
AC_000158.1-110625696	1	110625711	11.6	5.64	7.01	3.94	5.03	4.25	0.872978	0.0290793	UP	110288064	110936430
AC_000158.1-110659137	1	110659152	2.68	1.88	2.34	0.49	1.37	0.47	1.48342	0.0415052	UP	110288064	110936430
AC_000158.1-110662506	1	110662521	6.25	0.94	5.14	5.9	5.94	4.25	-0.367717	0.462316	Down	110288064	110936430
AC_000158.1-110693077	1	110693092	4.91	3.76	4.2	3.44	2.74	4.25	0.308754	0.480526	UP	110288064	110936430
AC_000158.1-110708886	1	110708901	5.8	3.76	2.8	6.89	5.48	4.72	-0.444941	0.265914	Down	110288064	110936430
AC_000158.1-110744877	1	110744892	2.68	4.23	3.74	3.44	3.2	1.89	0.313421	0.533199	UP	110288064	110936430
AC_000158.1-110774675	1	110774690	3.12	2.35	2.34	2.95	1.37	0.94	0.577598	0.345322	UP	110288064	110936430
AC_000158.1-110807230	1	110807245	3.57	2.35	6.54	5.41	4.11	5.67	-0.276531	0.639887	Down	110288064	110936430
AC_000158.1-110824336	1	110824351	6.25	4.23	3.74	1.97	2.29	2.83	0.995153	0.0260923	UP	110288064	110936430
AC_000158.1-110828359	1	110828374	1.34	0	2.8	3.44	3.2	2.83	-1.15337	0.0616446	Down	110288064	110936430
AC_000158.1-110859196	1	110859211	5.8	4.7	5.14	3.44	3.66	6.14	0.242472	0.531313	UP	110288064	110936430
AC_000158.1-110881193	1	110881208	0.89	6.11	2.8	3.94	6.4	1.89	-0.315226	0.675363	Down	110288064	110936430
AC_000158.1-110905623	1	110905638	10.71	6.58	6.54	12.3	10.05	6.61	-0.267411	0.458777	Down	110288064	110936430
AC_000158.1-110943058	1	110943073	4.46	2.82	5.14	1.48	3.66	1.89	0.798821	0.0943206	UP	110936431	111213545
AC_000158.1-110982653	1	110982668	4.46	4.23	5.61	2.95	5.03	3.31	0.330263	0.419497	UP	110936431	111213545
AC_000158.1-111045248	1	111045263	1.78	1.88	4.2	0.49	0.46	0.94	1.95706	0.00723116	UP	110936431	111213545
AC_000158.1-111046192	1	111046207	6.25	2.35	6.07	4.43	3.2	5.67	0.151798	0.818852	UP	110936431	111213545
AC_000158.1-111092238	1	111092253	6.69	5.17	4.2	6.89	8.23	4.25	-0.260053	0.515002	Down	110936431	111213545
AC_000158.1-111094410	1	111094425	4.02	7.05	6.54	7.87	4.57	5.67	-0.0333406	1	Down	110936431	111213545
AC_000158.1-111106687	1	111106702	5.8	3.76	3.74	2.46	4.57	3.78	0.295591	0.492409	UP	110936431	111213545
AC_000158.1-11125478	1	11125493	2.23	2.35	1.87	1.97	1.37	0.47	0.746159	0.286588	UP	11084588	11161160
AC_000158.1-111273911	1	111273926	12.94	5.64	7.94	8.36	7.31	6.61	0.259845	0.5388	UP	111213546	111317358
AC_000158.1-111277066	1	111277081	4.46	5.64	0.47	3.94	2.74	2.36	0.23234	0.718125	UP	111213546	111317358
AC_000158.1-111291149	1	111291164	5.8	4.7	4.2	1.97	0.91	1.89	1.60809	0.000953763	UP	111213546	111317358
AC_000158.1-111350598	1	111350613	4.91	5.17	2.8	2.46	3.66	6.14	0.0702779	0.903142	UP	111333231	111444528
AC_000158.1-111356333	1	111356348	4.46	2.35	0.93	4.92	4.57	3.78	-0.743412	0.156388	Down	111333231	111444528
AC_000158.1-111371808	1	111371823	2.68	4.23	4.67	2.46	6.4	6.14	-0.380578	0.48341	Down	111333231	111444528
AC_000158.1-111379604	1	111379619	1.78	3.76	7.01	0	1.83	2.36	1.52572	0.0227227	UP	111333231	111444528
AC_000158.1-111381592	1	111381607	2.68	3.76	4.2	1.97	5.03	7.56	-0.454783	0.431291	Down	111333231	111444528
AC_000158.1-111399272	1	111399287	1.34	0.94	0.47	2.95	2.29	1.89	-1.30313	0.0785338	Down	111333231	111444528
AC_000158.1-111415630	1	111415645	0.45	0.47	2.34	3.94	2.29	2.36	-1.35026	0.0434348	Down	111333231	111444528
AC_000158.1-111447081	1	111447096	1.34	5.17	1.87	2.95	2.74	1.89	0.136621	0.876102	UP	111444529	111682205
AC_000158.1-111612151	1	111612166	4.02	5.17	3.27	4.92	6.86	3.78	-0.319213	0.530729	Down	111444529	111682205
AC_000158.1-111638951	1	111638966	4.02	2.35	5.14	5.9	0.91	2.83	0.27302	0.726316	UP	111444529	111682205
AC_000158.1-111639935	1	111639950	4.91	5.64	6.07	6.89	5.94	4.72	-0.0732196	1	Down	111444529	111682205
AC_000158.1-111646512	1	111646527	7.59	7.05	10.28	7.38	8.23	3.31	0.399189	0.311267	UP	111444529	111682205
AC_000158.1-111647163	1	111647178	6.69	4.23	5.14	3.94	4.57	2.36	0.56364	0.190709	UP	111444529	111682205
AC_000158.1-111649450	1	111649465	1.78	2.82	2.34	0.49	1.37	0.94	1.23709	0.0785338	UP	111444529	111682205
AC_000158.1-111712171	1	111712186	3.57	4.7	3.27	2.46	4.11	3.78	0.14763	0.771172	UP	111682256	111724791
AC_000158.1-111767707	1	111767722	4.91	2.35	2.34	4.92	0.91	3.31	0.095359	0.894172	UP	111724792	111829353
AC_000158.1-111797748	1	111797763	6.69	4.23	2.34	1.48	1.83	1.89	1.33155	0.0165245	UP	111724792	111829353
AC_000158.1-111853811	1	111853826	4.46	2.35	3.74	0.98	0.46	2.83	1.28453	0.0201749	UP	111829354	111857046
AC_000158.1-111909258	1	111909273	3.12	1.41	2.8	3.44	4.11	2.36	-0.418196	0.511831	Down	111857047	111956829
AC_000158.1-111927113	1	111927128	3.57	5.17	3.74	1.48	2.29	2.83	0.895544	0.0598849	UP	111857047	111956829
AC_000158.1-111960265	1	111960280	6.25	6.11	5.14	6.4	4.11	7.56	-0.0357143	0.91485	Down	111956902	111996967
AC_000158.1-112003279	1	112003294	5.35	3.76	5.61	5.9	1.37	4.25	0.369674	0.490791	UP	111996968	112012231
AC_000158.1-112005490	1	112005505	3.12	3.29	4.2	1.97	2.74	1.42	0.771754	0.132901	UP	111996968	112012231
AC_000158.1-112026573	1	112026588	4.46	3.76	5.61	3.44	9.14	1.42	-0.0187545	1	Down	112012172	112455679
AC_000158.1-112028350	1	112028365	2.68	4.7	3.27	3.94	3.2	4.25	-0.0943437	1	Down	112012172	112455679
AC_000158.1-112048409	1	112048424	2.23	1.88	2.8	1.48	1.37	1.89	0.534054	0.424695	UP	112012172	112455679
AC_000158.1-112083445	1	112083460	3.12	1.88	3.74	3.44	3.66	5.2	-0.478874	0.371924	Down	112012172	112455679
AC_000158.1-112133315	1	112133330	1.78	2.35	2.34	1.97	0.91	1.89	0.437055	0.54154	UP	112012172	112455679
AC_000158.1-112143317	1	112143332	9.82	6.58	5.61	5.41	7.31	6.61	0.189277	0.645498	UP	112012172	112455679
AC_000158.1-112182554	1	112182569	1.78	3.29	3.27	0.49	2.29	1.42	0.937485	0.122369	UP	112012172	112455679
AC_000158.1-112194164	1	112194179	4.02	3.29	2.34	5.41	2.74	6.14	-0.543852	0.29484	Down	112012172	112455679
AC_000158.1-112200214	1	112200229	6.69	9.87	11.21	6.89	5.94	10.86	0.228706	0.555637	UP	112012172	112455679
AC_000158.1-11224204	1	11224219	1.78	5.64	2.34	0.98	2.74	1.89	0.761689	0.210445	UP	11161307	12795328
AC_000158.1-112304334	1	112304349	2.23	3.29	1.87	1.48	1.83	1.89	0.492141	0.442428	UP	112012172	112455679
AC_000158.1-112315501	1	112315516	8.92	5.17	4.67	7.38	6.86	6.14	-0.105986	0.849	Down	112012172	112455679
AC_000158.1-112478995	1	112479010	4.02	10.34	7.47	2.95	5.03	4.25	0.819304	0.0496897	UP	112455680	112539112
AC_000158.1-112487301	1	112487316	2.23	2.35	2.8	1.48	5.48	0	0.0765317	1	UP	112455680	112539112
AC_000158.1-112524739	1	112524754	4.02	6.11	2.8	2.95	5.03	4.25	0.0728632	0.898361	UP	112455680	112539112
AC_000158.1-112556763	1	112556778	4.46	4.7	1.4	4.92	6.86	4.72	-0.631373	0.183503	Down	112539113	112558360
AC_000158.1-112562980	1	112562995	3.12	4.7	3.27	3.44	7.31	1.42	-0.135791	0.910818	Down	112558361	112629082
AC_000158.1-112586072	1	112586087	8.92	6.11	7.94	10.33	12.34	8.5	-0.431878	0.183322	Down	112558361	112629082
AC_000158.1-112588151	1	112588166	3.12	2.35	1.87	2.95	2.29	3.31	-0.199996	0.8643	Down	112558361	112629082
AC_000158.1-112606171	1	112606186	4.46	0.47	4.2	4.43	3.2	5.67	-0.520155	0.407978	Down	112558361	112629082
AC_000158.1-112632722	1	112632737	3.12	6.58	6.54	4.92	5.48	7.56	-0.149138	0.831931	Down	112629083	112704976
AC_000158.1-112644507	1	112644522	8.48	4.23	1.4	8.86	4.11	5.67	-0.381264	0.445122	Down	112629083	112704976
AC_000158.1-112696972	1	112696987	7.59	8.93	10.74	3.44	6.86	8.03	0.562358	0.134062	UP	112629083	112704976
AC_000158.1-112708461	1	112708476	3.12	1.88	2.8	6.4	3.66	3.78	-0.791892	0.108751	Down	112708036	112710472
AC_000158.1-11273313	1	11273328	20.08	26.32	91.1	27.06	23.77	77.46	0.0995501	0.867449	UP	11161307	12795328
AC_000158.1-11273727	1	11273742	20.08	23.5	35.97	16.73	21.48	31.17	0.197617	0.560748	UP	11161307	12795328
AC_000158.1-112755253	1	112755268	4.46	6.58	6.54	1.97	5.48	8.97	0.0881975	0.856987	UP	112750843	112777439
AC_000158.1-112859894	1	112859909	2.23	4.23	2.34	3.44	4.11	2.83	-0.241494	0.755512	Down	112815853	113072586
AC_000158.1-112880449	1	112880464	4.02	5.17	1.4	5.9	5.48	1.89	-0.312448	0.653469	Down	112815853	113072586
AC_000158.1-112891341	1	112891356	1.78	4.23	1.87	0.49	3.2	2.83	0.243739	0.738037	UP	112815853	113072586
AC_000158.1-112933355	1	112933370	8.03	7.99	4.67	9.35	6.4	5.2	-0.00471202	1	Down	112815853	113072586
AC_000158.1-112934084	1	112934099	2.68	4.23	3.74	2.95	2.29	2.36	0.4797	0.337332	UP	112815853	113072586
AC_000158.1-112937059	1	112937074	1.78	1.88	1.4	3.94	1.83	2.36	-0.644695	0.345322	Down	112815853	113072586
AC_000158.1-112948865	1	112948880	3.57	0.94	2.8	4.92	3.2	4.25	-0.722208	0.170666	Down	112815853	113072586
AC_000158.1-112957175	1	112957190	3.12	2.82	2.34	5.9	3.2	3.78	-0.609028	0.233303	Down	112815853	113072586
AC_000158.1-112961517	1	112961532	3.12	4.7	2.8	1.97	5.03	5.2	-0.205725	0.793951	Down	112815853	113072586
AC_000158.1-112962394	1	112962409	1.34	3.29	4.2	1.97	3.2	4.72	-0.172159	0.885587	Down	112815853	113072586
AC_000158.1-113010038	1	113010053	0.89	4.7	3.27	4.92	1.83	3.31	-0.172742	0.895279	Down	112815853	113072586
AC_000158.1-113025448	1	113025463	3.57	4.7	7.47	2.95	4.11	6.61	0.195546	0.665387	UP	112815853	113072586
AC_000158.1-113032914	1	113032929	2.23	5.64	1.87	1.48	1.83	1.89	0.87891	0.136016	UP	112815853	113072586
AC_000158.1-113051969	1	113051984	4.46	4.7	4.2	8.36	8.23	8.03	-0.868369	0.0197096	Down	112815853	113072586
AC_000158.1-113071403	1	113071418	5.8	3.76	2.34	5.9	5.48	2.83	-0.239846	0.627521	Down	112815853	113072586
AC_000158.1-113084815	1	113084830	5.35	3.76	4.2	6.4	4.11	5.2	-0.218282	0.704045	Down	113072587	113154427
AC_000158.1-113098827	1	113098842	5.8	6.58	6.07	3.44	5.94	4.25	0.42484	0.22933	UP	113072587	113154427
AC_000158.1-113253382	1	113253397	0.89	0.47	0.47	1.97	2.29	4.72	-2.17952	0.00261578	Down	113229009	113277351
AC_000158.1-113323873	1	113323888	2.68	2.82	1.87	2.46	3.66	1.42	-0.0336507	1	Down	113277352	113387230
AC_000158.1-113330688	1	113330703	3.57	5.17	1.87	2.46	2.29	2.36	0.570623	0.259776	UP	113277352	113387230
AC_000158.1-113380674	1	113380689	3.12	1.88	1.87	1.48	0.46	2.83	0.534008	0.424695	UP	113277352	113387230
AC_000158.1-113380684	1	113380699	3.12	1.88	1.87	1.48	0.46	2.83	0.534008	0.424695	UP	113277352	113387230
AC_000158.1-113470156	1	113470171	6.69	6.58	2.8	3.94	5.48	5.67	0.092982	0.910616	UP	113387231	113503003
AC_000158.1-113572745	1	113572760	3.12	3.29	1.4	2.46	1.83	2.36	0.239789	0.720343	UP	113503004	113594616
AC_000158.1-113591207	1	113591222	4.91	3.29	3.74	3.94	4.57	2.83	0.0798095	0.887887	UP	113503004	113594616
AC_000158.1-113600700	1	113600715	3.57	5.64	1.4	4.92	5.03	1.89	-0.149322	0.906312	Down	113595174	113753401
AC_000158.1-113635102	1	113635117	4.91	2.82	3.74	3.94	2.29	6.61	-0.149121	0.903328	Down	113595174	113753401
AC_000158.1-113666872	1	113666887	1.78	1.41	2.34	1.97	3.66	2.83	-0.603881	0.362014	Down	113595174	113753401
AC_000158.1-113668506	1	113668521	3.12	4.7	2.8	4.92	3.66	3.31	-0.152368	0.885593	Down	113595174	113753401
AC_000158.1-113676827	1	113676842	4.02	2.35	2.34	3.44	0.46	4.25	0.113992	0.884315	UP	113595174	113753401
AC_000158.1-11368954	1	11368969	3.57	3.76	2.8	2.95	5.48	4.25	-0.324879	0.568724	Down	11161307	12795328
AC_000158.1-113690721	1	113690736	1.78	2.82	1.4	2.46	3.66	3.31	-0.640901	0.29667	Down	113595174	113753401
AC_000158.1-113752851	1	113752866	4.91	1.41	1.87	1.97	3.2	1.89	0.221275	0.742859	UP	113595174	113753401
AC_000158.1-113768037	1	113768052	2.68	6.11	7.94	4.43	6.86	8.03	-0.211995	0.716183	Down	113753475	114063483
AC_000158.1-113799632	1	113799647	4.02	3.29	1.87	5.41	3.2	5.2	-0.5627	0.264276	Down	113753475	114063483
AC_000158.1-113836606	1	113836621	3.12	3.76	6.07	8.86	7.77	3.78	-0.643141	0.15306	Down	113753475	114063483
AC_000158.1-11392411	1	11392426	4.46	3.76	2.8	2.46	3.2	3.31	0.297329	0.542889	UP	11161307	12795328
AC_000158.1-113926075	1	113926090	4.02	2.82	3.27	2.46	3.66	3.78	0.0320855	1	UP	113753475	114063483
AC_000158.1-113938050	1	113938065	5.35	4.7	6.07	4.43	6.86	5.2	-0.034061	1	Down	113753475	114063483
AC_000158.1-113952349	1	113952364	2.23	2.82	3.27	2.46	1.37	4.25	0.0469785	1	UP	113753475	114063483
AC_000158.1-113982204	1	113982219	3.57	3.76	2.8	5.41	3.66	3.31	-0.27123	0.665905	Down	113753475	114063483
AC_000158.1-113982435	1	113982450	5.35	3.29	5.14	4.92	3.66	3.78	0.169674	0.68936	UP	113753475	114063483
AC_000158.1-113991250	1	113991265	4.46	5.17	1.87	7.87	5.48	4.72	-0.632217	0.165945	Down	113753475	114063483
AC_000158.1-113992492	1	113992507	2.23	1.88	3.27	5.41	1.37	2.36	-0.279753	0.75913	Down	113753475	114063483
AC_000158.1-114058047	1	114058062	8.03	6.11	4.2	9.35	7.77	5.67	-0.297789	0.413529	Down	113753475	114063483
AC_000158.1-114120463	1	114120478	2.68	1.88	2.8	2.46	2.74	1.42	0.15432	0.855661	UP	114063556	114144418
AC_000158.1-114142293	1	114142308	5.35	3.76	2.8	3.44	4.57	5.67	-0.189956	0.793125	Down	114063556	114144418
AC_000158.1-114171547	1	114171562	6.69	6.11	7.01	5.41	5.03	5.2	0.343971	0.356745	UP	114144419	114229402
AC_000158.1-114196775	1	114196790	4.02	4.7	1.4	5.41	6.4	3.31	-0.566041	0.273676	Down	114144419	114229402
AC_000158.1-114228203	1	114228218	1.78	3.29	2.34	1.97	1.37	2.36	0.37053	0.571903	UP	114144419	114229402
AC_000158.1-114231415	1	114231430	2.68	3.29	3.74	0.49	3.2	2.36	0.642757	0.229941	UP	114229403	114236033
AC_000158.1-114249508	1	114249523	6.25	8.46	5.61	5.9	6.86	3.31	0.337133	0.376	UP	114236034	114283636
AC_000158.1-11430225	1	11430240	1.78	1.88	2.34	0.49	1.37	1.89	0.642182	0.383603	UP	11161307	12795328
AC_000158.1-114303769	1	114303784	1.78	3.29	3.74	2.95	3.66	2.83	-0.10637	1	Down	114281231	114432030
AC_000158.1-114304019	1	114304034	6.25	5.64	3.74	2.95	3.66	2.36	0.793213	0.0538036	UP	114281231	114432030
AC_000158.1-114308425	1	114308440	9.82	6.11	7.94	8.86	11.43	4.72	-0.0603506	0.939228	Down	114281231	114432030
AC_000158.1-114308586	1	114308601	4.46	4.7	4.67	5.41	3.66	4.25	0.0642271	0.895858	UP	114281231	114432030
AC_000158.1-114311288	1	114311303	6.69	8.93	4.67	7.87	7.31	4.25	0.0682187	0.927042	UP	114281231	114432030
AC_000158.1-114316250	1	114316265	1.78	1.88	1.87	0.49	2.74	0.94	0.367324	0.663819	UP	114281231	114432030
AC_000158.1-114320833	1	114320848	8.03	8.46	8.41	6.4	7.77	9.92	0.048042	1	UP	114281231	114432030
AC_000158.1-114360901	1	114360916	1.34	4.23	0.93	2.46	4.11	2.36	-0.460149	0.520782	Down	114281231	114432030
AC_000158.1-114365559	1	114365574	9.37	3.76	15.42	2.46	2.29	4.72	1.57689	0.00210699	UP	114281231	114432030
AC_000158.1-114441366	1	114441381	6.69	4.7	5.61	6.4	5.48	7.08	-0.147407	0.679557	Down	114432031	114592983
AC_000158.1-114444598	1	114444613	5.8	2.82	8.88	6.89	4.11	5.2	0.121885	0.846972	UP	114432031	114592983
AC_000158.1-114503359	1	114503374	0.89	1.41	0.93	1.97	2.29	1.89	-0.891915	0.263454	Down	114432031	114592983
AC_000158.1-114583456	1	114583471	8.92	7.05	4.67	7.38	7.77	6.14	-0.0360174	1	Down	114432031	114592983
AC_000158.1-114598209	1	114598224	4.46	8.93	5.14	2.95	8.68	7.56	-0.0590101	1	Down	114598086	114598230
AC_000158.1-114615611	1	114615626	4.91	14.1	11.21	9.84	14.17	8.5	-0.103088	0.865376	Down	114606024	114718559
AC_000158.1-114635963	1	114635978	4.91	6.58	5.61	5.41	6.4	3.31	0.173617	0.636864	UP	114606024	114718559
AC_000158.1-114655526	1	114655541	6.25	7.52	6.54	7.38	6.4	4.72	0.139102	0.694153	UP	114606024	114718559
AC_000158.1-114716752	1	114716767	1.78	2.35	2.34	1.97	0.46	0.47	1.14006	0.115528	UP	114606024	114718559
AC_000158.1-114722969	1	114722984	1.34	5.17	1.87	4.43	4.11	2.36	-0.375433	0.588481	Down	114719281	114768525
AC_000158.1-11474032	1	11474047	3.57	5.17	4.67	2.95	3.66	3.31	0.424761	0.322939	UP	11161307	12795328
AC_000158.1-114773043	1	114773058	2.68	4.7	6.54	1.97	3.2	2.83	0.77589	0.106437	UP	114768665	115240959
AC_000158.1-114807833	1	114807848	1.78	1.88	1.87	1.97	1.83	0.94	0.221007	0.831919	UP	114768665	115240959
AC_000158.1-114877039	1	114877054	3.12	3.29	4.2	2.46	3.2	2.36	0.394165	0.430128	UP	114768665	115240959
AC_000158.1-114902303	1	114902318	5.35	2.35	5.61	4.43	7.31	4.72	-0.301438	0.569684	Down	114768665	115240959
AC_000158.1-114906604	1	114906619	8.48	7.52	9.81	3.94	6.86	8.03	0.448719	0.223797	UP	114768665	115240959
AC_000158.1-114986054	1	114986069	11.16	7.99	10.74	9.84	10.97	8.97	0.010241	1	UP	114768665	115240959
AC_000158.1-114992602	1	114992617	5.35	7.99	3.74	3.94	5.48	5.2	0.219537	0.57478	UP	114768665	115240959
AC_000158.1-115084492	1	115084507	1.78	4.23	3.27	2.46	2.74	6.14	-0.290552	0.695969	Down	114768665	115240959
AC_000158.1-11518646	1	11518661	1.34	4.23	2.34	3.94	3.66	3.78	-0.522179	0.349463	Down	11161307	12795328
AC_000158.1-115211213	1	115211228	4.46	5.17	4.67	5.9	5.03	5.2	-0.165812	0.804679	Down	114768665	115240959
AC_000158.1-115295526	1	115295541	9.82	9.4	7.01	8.36	8.68	7.56	0.09676	0.868299	UP	115291610	115296219
AC_000158.1-115304231	1	115304246	5.35	2.35	3.74	0.98	2.29	1.42	1.25669	0.0167824	UP	115296220	115476360
AC_000158.1-115327381	1	115327396	7.14	6.58	1.87	5.9	4.11	5.2	0.0466345	1	UP	115296220	115476360
AC_000158.1-115503735	1	115503750	4.91	4.23	6.07	5.9	5.03	6.61	-0.197416	0.720747	Down	115480296	115565240
AC_000158.1-115528796	1	115528811	4.46	2.35	4.67	6.89	3.2	5.67	-0.432877	0.342572	Down	115480296	115565240
AC_000158.1-115538766	1	115538781	6.69	3.29	3.27	7.38	6.86	4.25	-0.459115	0.266747	Down	115480296	115565240
AC_000158.1-11554287	1	11554302	6.69	7.99	7.47	7.87	11.43	5.67	-0.17107	0.678638	Down	11161307	12795328
AC_000158.1-115567068	1	115567083	6.25	3.76	3.74	3.44	1.37	6.61	0.27195	0.744725	UP	115565241	115567781
AC_000158.1-115567128	1	115567143	0.89	3.29	0.93	1.97	2.29	2.36	-0.371112	0.690253	Down	115565241	115567781
AC_000158.1-115567139	1	115567154	0.89	3.29	0.93	1.97	2.29	2.36	-0.371112	0.690253	Down	115565241	115567781
AC_000158.1-115605929	1	115605944	2.68	3.29	4.67	6.89	4.57	2.36	-0.362347	0.539942	Down	115567782	115789897
AC_000158.1-115631884	1	115631899	4.91	6.58	6.07	4.92	6.86	7.08	-0.10548	0.919033	Down	115567782	115789897
AC_000158.1-115639647	1	115639662	8.48	2.35	3.27	3.44	5.94	3.78	0.1037	0.918471	UP	115567782	115789897
AC_000158.1-115671843	1	115671858	4.91	3.76	4.67	2.95	4.11	3.31	0.358752	0.40176	UP	115567782	115789897
AC_000158.1-115672655	1	115672670	6.69	5.17	5.61	5.41	6.4	8.03	-0.178234	0.686496	Down	115567782	115789897
AC_000158.1-115688055	1	115688070	3.12	5.17	4.2	6.4	5.03	3.31	-0.23017	0.704134	Down	115567782	115789897
AC_000158.1-115712172	1	115712187	0.89	0.47	1.87	1.97	2.29	2.36	-0.995977	0.189517	Down	115567782	115789897
AC_000158.1-115716088	1	115716103	3.57	0.94	1.87	3.94	3.66	3.78	-0.795633	0.143747	Down	115567782	115789897
AC_000158.1-115763525	1	115763540	4.46	4.7	4.67	5.41	2.74	4.72	0.115979	0.791704	UP	115567782	115789897
AC_000158.1-115789999	1	115790014	6.25	8.46	7.47	6.4	13.71	10.86	-0.483261	0.216841	Down	115789898	115792736
AC_000158.1-115828513	1	115828528	0	1.41	0.47	1.97	1.83	1.89	-1.53252	0.0769479	Down	115792737	115834617
AC_000158.1-115866884	1	115866899	1.78	0.94	1.87	1.97	3.2	2.83	-0.777362	0.24816	Down	115836269	116196765
AC_000158.1-115906615	1	115906630	4.02	4.23	6.54	5.9	5.94	3.31	-0.032892	1	Down	115836269	116196765
AC_000158.1-115909108	1	115909123	3.12	1.88	2.8	0.98	1.37	3.31	0.455993	0.458639	UP	115836269	116196765
AC_000158.1-115939421	1	115939436	4.02	2.82	4.2	3.44	4.11	4.72	-0.147728	0.887887	Down	115836269	116196765
AC_000158.1-115943111	1	115943126	13.39	8.93	6.07	7.38	8.23	6.61	0.357953	0.321622	UP	115836269	116196765
AC_000158.1-1159719	1	1159734	8.03	2.35	3.74	1.97	2.74	1.42	1.18841	0.0410068	UP	943941	1188401
AC_000158.1-115981052	1	115981067	3.12	3.76	3.74	3.44	2.74	5.67	-0.152602	0.88813	Down	115836269	116196765
AC_000158.1-115982081	1	115982096	4.91	3.29	3.74	3.94	5.03	6.14	-0.329749	0.512553	Down	115836269	116196765
AC_000158.1-115987001	1	115987016	7.14	6.58	8.41	4.92	6.4	5.67	0.378221	0.322651	UP	115836269	116196765
AC_000158.1-116095430	1	116095445	7.14	6.11	4.67	4.43	3.66	5.67	0.388461	0.331272	UP	115836269	116196765
AC_000158.1-116112577	1	116112592	0.45	7.05	1.87	3.44	4.57	1.89	-0.0780581	1	Down	115836269	116196765
AC_000158.1-116147744	1	116147759	4.02	3.76	5.61	3.94	3.2	4.25	0.235208	0.583713	UP	115836269	116196765
AC_000158.1-116150171	1	116150186	2.68	3.29	2.8	3.94	2.74	2.83	-0.106419	1	Down	115836269	116196765
AC_000158.1-116281153	1	116281168	2.68	4.7	3.27	3.94	1.83	1.89	0.479696	0.338156	UP	116235237	116457693
AC_000158.1-116299248	1	116299263	4.46	4.7	2.34	3.44	2.74	4.25	0.147463	0.772213	UP	116235237	116457693
AC_000158.1-11630221	1	11630236	1.78	1.88	1.87	4.43	3.2	2.83	-0.888118	0.121816	Down	11161307	12795328
AC_000158.1-11630234	1	11630249	1.78	1.88	1.87	4.43	3.2	2.83	-0.888118	0.121816	Down	11161307	12795328
AC_000158.1-116318081	1	116318096	1.34	1.41	0.47	1.97	4.11	1.89	-1.26948	0.0640976	Down	116235237	116457693
AC_000158.1-116324865	1	116324880	2.68	3.76	3.27	4.43	5.48	4.25	-0.540871	0.263144	Down	116235237	116457693
AC_000158.1-116326576	1	116326591	5.8	5.64	7.01	6.4	5.03	5.67	0.11635	0.734294	UP	116235237	116457693
AC_000158.1-116336717	1	116336732	6.69	5.17	6.07	4.43	5.48	4.25	0.34031	0.397056	UP	116235237	116457693
AC_000158.1-116379559	1	116379574	4.02	4.23	5.61	1.97	5.03	4.25	0.284943	0.515922	UP	116235237	116457693
AC_000158.1-11641453	1	11641468	6.69	9.87	8.88	11.81	6.4	5.67	0.102584	0.819895	UP	11161307	12795328
AC_000158.1-116437637	1	116437652	8.03	5.64	5.14	16.23	9.6	2.83	-0.586901	0.22279	Down	116235237	116457693
AC_000158.1-116443673	1	116443688	3.57	6.11	5.14	1.97	3.2	3.78	0.707549	0.100027	UP	116235237	116457693
AC_000158.1-116471641	1	116471656	1.34	3.29	2.34	1.97	2.29	2.83	-0.0335928	1	Down	116457694	116822068
AC_000158.1-116504678	1	116504693	2.68	1.41	2.34	2.95	4.57	4.25	-0.853602	0.108526	Down	116457694	116822068
AC_000158.1-11652903	1	11652918	3.12	2.35	6.54	5.41	4.11	3.78	-0.138642	0.903771	Down	11161307	12795328
AC_000158.1-116535886	1	116535901	6.69	8.46	7.47	8.36	7.31	9.45	-0.146475	0.666233	Down	116457694	116822068
AC_000158.1-116629645	1	116629660	4.91	5.17	6.54	8.36	3.66	5.67	-0.0747791	0.915366	Down	116457694	116822068
AC_000158.1-116801759	1	116801774	5.35	1.88	4.2	1.97	3.66	4.72	0.145014	0.795395	UP	116457694	116822068
AC_000158.1-116811107	1	116811122	4.91	6.58	5.61	5.41	5.94	6.14	-0.0340876	1	Down	116457694	116822068
AC_000158.1-116938715	1	116938730	3.57	1.88	3.27	3.44	0.91	0.94	0.734726	0.20088	UP	116889796	116949493
AC_000158.1-116947927	1	116947942	5.8	4.7	6.07	2.95	4.57	6.14	0.274265	0.469624	UP	116889796	116949493
AC_000158.1-116992879	1	116992894	4.46	2.35	3.27	3.94	3.2	3.78	-0.0970174	1	Down	116990799	117004471
AC_000158.1-117066699	1	117066714	1.78	1.41	3.27	2.46	4.11	1.89	-0.387803	0.596958	Down	117045546	117098301
AC_000158.1-117066782	1	117066797	3.57	3.29	1.87	2.46	5.03	3.78	-0.364998	0.54457	Down	117045546	117098301
AC_000158.1-1170703	1	1170718	3.12	2.35	3.74	2.95	0.46	2.36	0.68571	0.215753	UP	943941	1188401
AC_000158.1-117087718	1	117087733	3.57	3.29	1.87	3.94	4.11	2.36	-0.241534	0.755512	Down	117045546	117098301
AC_000158.1-117118018	1	117118033	3.57	2.82	2.8	3.44	3.2	3.31	-0.102983	1	Down	117114700	117119604
AC_000158.1-117120820	1	117120835	1.34	4.7	1.4	4.92	4.57	3.78	-0.824414	0.128634	Down	117119713	117141571
AC_000158.1-117145622	1	117145637	3.57	2.35	3.27	0	0.91	3.31	1.08626	0.0634455	UP	117141572	117168358
AC_000158.1-117253807	1	117253822	2.23	0.47	2.8	2.95	1.83	2.36	-0.346705	0.701333	Down	117253809	117516788
AC_000158.1-117253842	1	117253857	1.78	2.82	2.34	3.44	2.29	1.89	-0.124548	1	Down	117253809	117516788
AC_000158.1-117297307	1	117297322	6.69	2.82	5.61	4.43	3.66	2.83	0.477924	0.312968	UP	117253809	117516788
AC_000158.1-117394425	1	117394440	7.14	5.17	6.07	5.41	5.94	3.31	0.32974	0.405351	UP	117253809	117516788
AC_000158.1-117501096	1	117501111	3.12	7.05	5.14	1.97	3.66	5.67	0.424429	0.369458	UP	117253809	117516788
AC_000158.1-11753933	1	11753948	2.23	3.76	2.8	0.49	0.46	1.89	1.5706	0.0147031	UP	11161307	12795328
AC_000158.1-117546872	1	117546887	2.23	4.23	3.74	3.44	0	4.25	0.411175	0.518926	UP	117546838	117954472
AC_000158.1-117550276	1	117550291	1.78	2.35	3.74	2.46	3.2	2.36	-0.0336821	1	Down	117546838	117954472
AC_000158.1-117551420	1	117551435	4.91	3.76	6.07	6.89	4.11	4.25	-0.0345794	1	Down	117546838	117954472
AC_000158.1-117560462	1	117560477	8.03	6.11	5.14	5.9	9.14	8.03	-0.254992	0.522567	Down	117546838	117954472
AC_000158.1-117563281	1	117563296	7.14	5.17	4.2	3.94	5.03	3.31	0.429594	0.311645	UP	117546838	117954472
AC_000158.1-117574886	1	117574901	2.23	6.58	4.2	4.43	5.03	7.08	-0.348403	0.511322	Down	117546838	117954472
AC_000158.1-117579616	1	117579631	9.82	9.4	7.01	7.38	5.94	8.5	0.270383	0.498844	UP	117546838	117954472
AC_000158.1-117585637	1	117585652	2.23	1.88	1.87	2.46	2.74	3.31	-0.49184	0.47353	Down	117546838	117954472
AC_000158.1-117635110	1	117635125	10.26	6.11	10.28	9.35	9.14	8.97	-0.0360628	0.938222	Down	117588523	117640792
AC_000158.1-117639585	1	117639600	3.57	2.82	0.93	2.46	4.57	2.83	-0.41815	0.520364	Down	117588523	117640792
AC_000158.1-117646301	1	117646316	10.26	8.46	7.94	7.38	8.23	9.92	0.0666147	0.935531	UP	117546838	117954472
AC_000158.1-117687274	1	117687289	4.91	6.11	6.07	4.92	6.4	4.72	0.0866625	0.812968	UP	117677121	117687720
AC_000158.1-117699576	1	117699591	4.02	4.23	5.61	3.94	6.4	6.14	-0.253629	0.624569	Down	117546838	117954472
AC_000158.1-117712743	1	117712758	3.12	5.17	2.8	1.48	0.91	1.42	1.50783	0.00705156	UP	117546838	117954472
AC_000158.1-117713968	1	117713983	5.35	3.76	6.54	8.36	3.2	5.2	-0.0797638	0.918061	Down	117546838	117954472
AC_000158.1-117730660	1	117730675	2.68	5.64	5.14	4.43	5.94	3.78	-0.0798278	1	Down	117717733	117734232
AC_000158.1-117746692	1	117746707	4.91	5.17	6.54	5.41	7.77	3.31	0.00859182	1	UP	117546838	117954472
AC_000158.1-117781612	1	117781627	1.78	3.29	4.67	3.44	4.11	4.25	-0.28099	0.662423	Down	117751037	117817245
AC_000158.1-117790443	1	117790458	4.02	10.34	1.87	3.94	4.57	7.56	0.01186	1	UP	117751037	117817245
AC_000158.1-117792421	1	117792436	4.46	1.41	3.74	2.95	2.29	2.36	0.350621	0.511831	UP	117751037	117817245
AC_000158.1-117865304	1	117865319	0.89	1.88	1.4	3.94	6.4	4.72	-1.82151	0.000437391	Down	117546838	117954472
AC_000158.1-117875965	1	117875980	4.91	4.7	5.61	6.89	6.86	6.14	-0.378552	0.356745	Down	117546838	117954472
AC_000158.1-117878046	1	117878061	3.57	4.23	5.14	3.44	5.03	1.42	0.377531	0.42373	UP	117546838	117954472
AC_000158.1-117885874	1	117885889	5.35	3.76	3.27	3.44	4.11	5.2	-0.0340237	1	Down	117546838	117954472
AC_000158.1-117892812	1	117892827	1.78	1.41	0.47	1.97	1.83	3.78	-1.00066	0.151874	Down	117546838	117954472
AC_000158.1-117900447	1	117900462	2.23	4.23	4.2	6.4	4.11	3.78	-0.411383	0.430056	Down	117546838	117954472
AC_000158.1-117905406	1	117905421	3.12	5.17	4.2	0.49	2.74	0.47	1.67545	0.00193619	UP	117546838	117954472
AC_000158.1-117919826	1	117919841	1.78	6.58	1.87	3.44	5.48	5.2	-0.466088	0.438484	Down	117546838	117954472
AC_000158.1-117938201	1	117938216	4.46	3.29	4.67	3.94	1.37	3.31	0.541025	0.235521	UP	117546838	117954472
AC_000158.1-117940970	1	117940985	12.94	10.81	11.21	9.35	14.63	14.64	-0.142709	0.661796	Down	117546838	117954472
AC_000158.1-117947486	1	117947501	2.23	1.88	3.27	1.97	3.2	2.83	-0.119193	1	Down	117546838	117954472
AC_000158.1-117948775	1	117948790	4.46	7.52	8.88	9.84	4.57	6.14	0.0314521	1	UP	117546838	117954472
AC_000158.1-117960268	1	117960283	3.12	6.11	6.54	7.87	2.29	4.25	0.143509	0.844809	UP	117954473	118097063
AC_000158.1-117972395	1	117972410	4.46	7.05	7.47	6.89	5.03	8.5	-0.10153	0.853419	Down	117954473	118097063
AC_000158.1-117973527	1	117973542	9.37	6.58	6.07	7.87	4.57	8.03	0.117288	0.859655	UP	117954473	118097063
AC_000158.1-117992137	1	117992152	5.35	5.64	6.07	9.35	4.57	6.61	-0.251492	0.564061	Down	117954473	118097063
AC_000158.1-118046590	1	118046605	5.8	6.11	4.67	4.43	3.66	1.89	0.733041	0.063169	UP	117954473	118097063
AC_000158.1-118126850	1	118126865	6.69	5.64	6.07	4.92	7.31	3.78	0.198272	0.6461	UP	118097064	118140747
AC_000158.1-118138193	1	118138208	5.35	3.76	4.2	4.92	5.48	5.2	-0.218245	0.704045	Down	118097064	118140747
AC_000158.1-118142906	1	118142921	5.8	5.64	1.4	7.38	9.14	5.67	-0.773806	0.0587053	Down	118140748	118300291
AC_000158.1-118167397	1	118167412	3.57	9.4	1.87	1.48	10.97	1.89	0.0502082	1	UP	118140748	118300291
AC_000158.1-118174434	1	118174449	2.68	4.7	2.8	4.43	5.94	1.89	-0.266323	0.70133	Down	118140748	118300291
AC_000158.1-118183343	1	118183358	5.8	1.88	6.07	3.94	2.74	4.25	0.33953	0.471709	UP	118140748	118300291
AC_000158.1-118200996	1	118201011	3.12	3.76	1.87	2.46	1.83	2.83	0.299886	0.607948	UP	118140748	118300291
AC_000158.1-118216361	1	118216376	1.34	4.23	0.47	6.4	5.94	3.78	-1.39217	0.0112089	Down	118140748	118300291
AC_000158.1-118226777	1	118226792	1.78	4.23	3.74	3.44	2.29	1.89	0.350699	0.511831	UP	118140748	118300291
AC_000158.1-118256293	1	118256308	8.48	10.81	11.21	8.86	9.14	8.03	0.229475	0.535418	UP	118140748	118300291
AC_000158.1-118317983	1	118317998	0.89	3.29	3.74	3.44	2.29	1.89	0.0523693	1	UP	118300292	118319179
AC_000158.1-118369421	1	118369436	1.78	5.17	1.4	1.97	4.11	2.83	-0.103525	1	Down	118331132	118371879
AC_000158.1-118369878	1	118369893	1.34	1.41	0.93	1.97	2.29	3.31	-1.00064	0.151874	Down	118331132	118371879
AC_000158.1-118400002	1	118400017	5.8	6.58	10.28	5.41	8.23	9.45	-0.0300985	1	Down	118371880	118417720
AC_000158.1-118416752	1	118416767	3.57	5.64	3.74	5.9	2.29	7.56	-0.271974	0.597846	Down	118371880	118417720
AC_000158.1-118417983	1	118417998	2.23	2.35	3.74	2.95	0.91	2.83	0.320504	0.596958	UP	118417721	118445766
AC_000158.1-118464916	1	118464931	2.68	1.88	5.14	2.95	5.03	0.94	0.116558	0.897299	UP	118445767	118476097
AC_000158.1-118561569	1	118561584	2.23	2.35	0.47	3.44	1.83	1.89	-0.468223	0.557497	Down	118539348	118612019
AC_000158.1-118675849	1	118675864	5.8	1.88	4.67	2.46	2.74	2.83	0.619602	0.206693	UP	118658210	118676593
AC_000158.1-118697828	1	118697843	1.34	0.94	0	3.44	2.29	3.31	-1.88282	0.00664707	Down	118685456	118701892
AC_000158.1-118699714	1	118699729	2.68	2.35	2.34	2.95	3.66	1.42	-0.119197	1	Down	118685456	118701892
AC_000158.1-118729343	1	118729358	8.92	7.05	5.14	6.4	10.97	6.61	-0.180625	0.67558	Down	118701893	118803432
AC_000158.1-118753855	1	118753870	3.12	2.35	2.34	0.49	0	0.94	2.33185	0.00259077	UP	118701893	118803432
AC_000158.1-118776670	1	118776685	3.12	5.64	6.07	6.4	1.83	8.03	-0.124072	0.854061	Down	118701893	118803432
AC_000158.1-118783439	1	118783454	2.68	2.35	3.74	1.97	0.46	7.08	-0.11785	0.912823	Down	118701893	118803432
AC_000158.1-118808349	1	118808364	2.23	2.35	1.87	1.97	0.46	2.83	0.304219	0.690253	UP	118803433	118808725
AC_000158.1-118840698	1	118840713	4.46	3.76	2.8	5.41	4.11	2.36	-0.0922775	1	Down	118808726	118991675
AC_000158.1-118871704	1	118871719	4.91	4.23	1.4	3.44	2.74	4.25	0.0262319	1	UP	118808726	118991675
AC_000158.1-118872626	1	118872641	2.23	2.35	4.67	0.98	2.74	2.83	0.470172	0.399106	UP	118808726	118991675
AC_000158.1-118879459	1	118879474	4.91	1.88	0.93	3.44	1.83	3.31	-0.123741	1	Down	118808726	118991675
AC_000158.1-118914490	1	118914505	4.46	6.58	4.2	2.95	6.4	6.14	-0.031767	1	Down	118808726	118991675
AC_000158.1-118931257	1	118931272	2.23	3.29	0.93	4.92	4.11	2.36	-0.795507	0.151933	Down	118808726	118991675
AC_000158.1-119084163	1	119084178	7.59	4.23	6.07	0.49	5.48	5.2	0.65954	0.205777	UP	119075268	119151056
AC_000158.1-119113419	1	119113434	0.89	0.94	2.8	2.46	3.2	1.89	-0.691795	0.327306	Down	119075268	119151056
AC_000158.1-119115834	1	119115849	5.35	4.23	4.2	2.46	5.48	6.14	-0.0338658	1	Down	119075268	119151056
AC_000158.1-119152077	1	119152092	5.35	1.88	4.2	2.46	0.46	0.94	1.56182	0.00754756	UP	119151057	119157811
AC_000158.1-119153520	1	119153535	1.78	4.7	3.74	2.95	2.74	2.36	0.331122	0.52287	UP	119151057	119157811
AC_000158.1-119170012	1	119170027	8.03	6.11	2.34	3.94	5.48	3.31	0.373362	0.458032	UP	119160737	119290668
AC_000158.1-119181900	1	119181915	4.02	3.29	4.67	4.43	5.03	4.72	-0.237711	0.68936	Down	119160737	119290668
AC_000158.1-119304825	1	119304840	1.78	6.11	5.61	0	0.91	1.42	2.42721	0.000375514	UP	119290669	119306496
AC_000158.1-119306549	1	119306564	9.37	7.99	8.88	9.84	10.05	11.34	-0.245293	0.438004	Down	119306497	119337369
AC_000158.1-119363974	1	119363989	8.48	3.29	3.74	10.82	5.48	4.72	-0.416334	0.353301	Down	119354567	119393822
AC_000158.1-119391588	1	119391603	8.48	6.11	4.2	7.38	7.77	9.45	-0.377752	0.288893	Down	119354567	119393822
AC_000158.1-119429759	1	119429774	4.91	4.23	6.54	4.43	7.31	7.08	-0.26555	0.576673	Down	119401619	119583580
AC_000158.1-119438605	1	119438620	6.25	2.82	3.27	0.49	0.91	3.31	1.35829	0.0209354	UP	119401619	119583580
AC_000158.1-119511020	1	119511035	2.68	3.29	2.8	1.97	1.37	1.89	0.734769	0.20088	UP	119401619	119583580
AC_000158.1-119516453	1	119516468	2.68	5.17	2.8	0.98	2.29	3.78	0.572566	0.293439	UP	119401619	119583580
AC_000158.1-119539738	1	119539753	2.68	3.29	1.87	0.49	0.91	2.36	1.01953	0.108006	UP	119401619	119583580
AC_000158.1-119558904	1	119558919	4.02	5.17	3.27	8.36	5.48	4.72	-0.558873	0.197152	Down	119401619	119583580
AC_000158.1-119590993	1	119591008	5.8	6.58	5.14	4.92	5.48	4.25	0.256482	0.471257	UP	119583581	119603869
AC_000158.1-119599328	1	119599343	4.91	1.88	1.87	3.94	3.66	3.31	-0.306144	0.655043	Down	119583581	119603869
AC_000158.1-119618204	1	119618219	2.68	7.05	6.54	3.94	6.86	2.83	0.246147	0.611176	UP	119603870	119631566
AC_000158.1-119621961	1	119621976	7.14	3.29	5.61	3.44	4.57	4.25	0.388508	0.390518	UP	119603870	119631566
AC_000158.1-119635529	1	119635544	4.46	4.7	4.2	7.38	5.94	8.97	-0.724718	0.0575615	Down	119631567	119750362
AC_000158.1-119638368	1	119638383	2.68	3.29	1.4	3.94	3.66	3.31	-0.547267	0.337332	Down	119631567	119750362
AC_000158.1-11965543	1	11965558	2.68	1.41	5.61	2.46	4.11	2.83	0.0388289	1	UP	11161307	12795328
AC_000158.1-119690407	1	119690422	2.23	2.35	1.87	0.49	1.83	0.47	1.14009	0.115528	UP	119631567	119750362
AC_000158.1-119746031	1	119746046	3.12	7.99	3.27	5.9	10.97	2.83	-0.448872	0.420796	Down	119631567	119750362
AC_000158.1-119807998	1	119808013	3.57	3.76	4.2	2.95	5.03	5.2	-0.195165	0.784171	Down	119800064	119823459
AC_000158.1-119853788	1	119853803	3.12	2.82	6.07	4.92	4.11	3.31	-0.0331697	1	Down	119840231	119883275
AC_000158.1-119917756	1	119917771	8.92	7.52	15.88	10.33	10.51	12.28	-0.0320929	0.951355	Down	119895923	119956192
AC_000158.1-119954179	1	119954194	5.35	9.4	7.47	9.84	7.77	9.92	-0.303854	0.419385	Down	119940140	119985616
AC_000158.1-119976814	1	119976829	3.57	4.7	4.67	7.38	4.57	3.78	-0.268175	0.623477	Down	119940140	119985616
AC_000158.1-119988637	1	119988652	3.57	4.7	2.34	1.97	7.31	2.36	-0.140749	0.909851	Down	119985617	120013719
AC_000158.1-120004857	1	120004872	1.78	2.82	2.34	3.94	5.03	3.78	-0.866044	0.0888157	Down	119985617	120013719
AC_000158.1-120008188	1	120008203	6.69	3.76	6.07	1.97	2.74	2.36	1.20834	0.00501566	UP	119985617	120013719
AC_000158.1-120031333	1	120031348	5.8	7.99	4.67	8.36	6.4	6.61	-0.202839	0.636536	Down	120013720	120077148
AC_000158.1-120097692	1	120097707	4.02	2.82	3.27	2.46	3.66	4.72	-0.0969888	1	Down	120089901	120127893
AC_000158.1-120119181	1	120119196	6.25	9.87	2.8	5.9	10.51	3.31	-0.0571287	1	Down	120089901	120127893
AC_000158.1-120119780	1	120119795	4.46	3.76	3.74	3.44	4.11	4.72	-0.0339818	1	Down	120089901	120127893
AC_000158.1-1201227	1	1201242	4.02	2.35	2.34	3.44	1.37	0.94	0.613114	0.281475	UP	1189186	1222964
AC_000158.1-120154836	1	120154851	2.23	4.23	3.74	3.94	3.2	3.31	-0.0338578	1	Down	120127894	120236685
AC_000158.1-120182975	1	120182990	4.02	4.7	5.14	2.46	4.57	7.56	-0.0795346	1	Down	120127894	120236685
AC_000158.1-120192566	1	120192581	2.68	2.82	5.61	2.46	3.2	3.78	0.225797	0.666661	UP	120127894	120236685
AC_000158.1-120202405	1	120202420	0.89	2.82	0	3.94	4.11	3.31	-1.57465	0.00705156	Down	120127894	120236685
AC_000158.1-120209378	1	120209393	8.03	4.7	8.88	5.41	6.86	2.83	0.516485	0.219473	UP	120127894	120236685
AC_000158.1-12021294	1	12021309	0.89	0.47	0	3.44	2.74	1.89	-2.39624	0.00259077	Down	11161307	12795328
AC_000158.1-120223361	1	120223376	6.25	3.76	4.67	8.36	5.94	5.2	-0.388873	0.257974	Down	120127894	120236685
AC_000158.1-120239309	1	120239324	3.57	2.35	0.93	4.43	4.11	2.83	-0.698621	0.200099	Down	120236686	120268852
AC_000158.1-120253329	1	120253344	2.68	4.23	4.67	3.94	3.66	4.25	-0.0339253	1	Down	120236686	120268852
AC_000158.1-120264771	1	120264786	1.78	6.11	7.01	3.94	3.66	5.67	0.163293	0.75465	UP	120236686	120268852
AC_000158.1-120287725	1	120287740	4.02	2.82	3.74	1.97	5.03	3.78	-0.0335332	1	Down	120278800	120315813
AC_000158.1-120322808	1	120322823	1.78	3.76	2.34	0.49	4.11	3.31	-0.027028	1	Down	120315814	120401469
AC_000158.1-120340433	1	120340448	12.05	11.28	7.47	10.82	12.34	9.45	-0.0768922	0.834515	Down	120315814	120401469
AC_000158.1-120419523	1	120419538	1.34	1.41	0.93	5.41	2.29	5.2	-1.74324	0.00233214	Down	120401470	120445397
AC_000158.1-120521160	1	120521175	7.14	5.64	6.07	3.44	4.11	1.89	0.98797	0.0136499	UP	120445398	120648125
AC_000158.1-120571734	1	120571749	5.35	3.76	5.14	4.92	4.57	4.72	0.0126665	1	UP	120445398	120648125
AC_000158.1-120575091	1	120575106	4.02	6.58	4.2	3.94	8.23	3.31	-0.0702778	1	Down	120445398	120648125
AC_000158.1-120619652	1	120619667	3.12	7.99	3.74	6.89	5.03	6.61	-0.314678	0.476046	Down	120445398	120648125
AC_000158.1-120649888	1	120649903	7.14	7.52	6.07	6.4	7.31	11.81	-0.296596	0.408996	Down	120648126	120652318
AC_000158.1-120661422	1	120661437	4.91	8.93	5.14	5.41	7.77	8.03	-0.163435	0.785572	Down	120652319	120710564
AC_000158.1-120703721	1	120703736	4.91	3.76	4.2	6.89	1.83	8.03	-0.362808	0.491076	Down	120652319	120710564
AC_000158.1-120703727	1	120703742	4.91	3.76	4.2	6.89	1.83	8.03	-0.362808	0.491078	Down	120652319	120710564
AC_000158.1-120707986	1	120708001	1.78	2.35	1.87	2.46	1.37	1.89	0.0786467	1	UP	120652319	120710564
AC_000158.1-12073127	1	12073142	3.12	2.82	3.27	1.97	2.29	1.89	0.573604	0.29667	UP	11161307	12795328
AC_000158.1-120800813	1	120800828	8.48	4.7	6.54	6.89	6.86	3.31	0.218101	0.630696	UP	120715142	121278992
AC_000158.1-120823319	1	120823334	4.02	4.7	5.14	4.92	3.66	4.25	0.116014	0.791704	UP	120715142	121278992
AC_000158.1-120856254	1	120856269	3.57	6.58	5.14	1.97	5.48	4.72	0.31084	0.488629	UP	120715142	121278992
AC_000158.1-120892685	1	120892700	3.57	7.99	3.74	0.98	5.48	3.78	0.556606	0.30421	UP	120715142	121278992
AC_000158.1-120897687	1	120897702	6.69	6.58	6.07	7.87	12.34	7.56	-0.517603	0.149116	Down	120715142	121278992
AC_000158.1-120941515	1	120941530	6.69	9.4	1.4	5.9	7.77	2.83	0.088249	0.937586	UP	120715142	121278992
AC_000158.1-120959039	1	120959054	3.12	1.88	5.14	7.87	5.03	8.97	-1.08802	0.0100634	Down	120715142	121278992
AC_000158.1-121029218	1	121029233	2.23	5.17	1.87	4.43	3.66	2.36	-0.166942	0.888205	Down	120715142	121278992
AC_000158.1-121070226	1	121070241	4.02	4.7	1.87	5.41	2.29	1.89	0.16067	0.790864	UP	120715142	121278992
AC_000158.1-121082307	1	121082322	5.8	2.82	4.67	7.38	5.94	4.25	-0.382683	0.346893	Down	120715142	121278992
AC_000158.1-121177301	1	121177316	3.57	2.82	3.27	1.97	0.91	1.89	1.00925	0.0710069	UP	120715142	121278992
AC_000158.1-121186259	1	121186274	2.68	2.82	4.67	3.94	5.94	4.25	-0.474573	0.337419	Down	120715142	121278992
AC_000158.1-121267744	1	121267759	6.25	3.76	3.27	5.9	4.57	2.83	0.013898	1	UP	120715142	121278992
AC_000158.1-121270464	1	121270479	2.23	1.41	3.27	1.97	2.29	1.89	0.167496	0.850675	UP	120715142	121278992
AC_000158.1-121309918	1	121309933	3.57	1.41	1.87	3.94	1.83	3.78	-0.440008	0.499998	Down	121289292	121429611
AC_000158.1-121369055	1	121369070	1.78	4.7	2.34	3.94	4.57	2.36	-0.301837	0.664714	Down	121289292	121429611
AC_000158.1-1214748	1	1214763	2.68	2.82	3.74	2.95	2.29	2.36	0.281559	0.618089	UP	1189186	1222964
AC_000158.1-121478587	1	121478602	3.57	2.82	3.74	3.44	2.74	5.2	-0.157451	0.883152	Down	121457396	121552123
AC_000158.1-121522977	1	121522992	1.78	1.88	2.34	1.48	1.83	0.94	0.479375	0.523735	UP	121457396	121552123
AC_000158.1-121570254	1	121570269	7.14	6.11	4.67	5.9	5.94	5.67	0.0410539	1	UP	121552197	121835899
AC_000158.1-121583914	1	121583929	8.92	11.28	7.01	7.87	6.86	8.03	0.261034	0.512146	UP	121552197	121835899
AC_000158.1-1215970	1	1215985	7.14	7.05	8.41	5.41	4.57	6.14	0.487994	0.194616	UP	1189186	1222964
AC_000158.1-121608622	1	121608637	4.91	3.76	2.34	8.36	4.11	9.45	-0.969344	0.025642	Down	121552197	121835899
AC_000158.1-121640886	1	121640901	2.68	5.17	2.34	3.44	1.37	3.78	0.249407	0.664254	UP	121552197	121835899
AC_000158.1-121736011	1	121736026	5.35	6.11	8.41	5.9	4.57	7.08	0.180888	0.697502	UP	121552197	121835899
AC_000158.1-12176247	1	12176262	2.68	4.23	6.07	4.92	8.23	0.47	-0.061824	1	Down	11161307	12795328
AC_000158.1-121842524	1	121842539	5.35	4.23	2.34	4.92	7.77	1.89	-0.281322	0.67651	Down	121836461	121864839
AC_000158.1-121855829	1	121855844	7.14	4.23	9.34	2.95	4.57	4.72	0.749019	0.0689345	UP	121836461	121864839
AC_000158.1-121936324	1	121936339	2.68	2.35	1.87	1.48	6.86	3.31	-0.748994	0.231409	Down	121891826	122627140
AC_000158.1-121953679	1	121953694	5.8	9.4	8.41	5.9	6.86	4.72	0.428895	0.228896	UP	121891826	122627140
AC_000158.1-121973248	1	121973263	1.34	0.94	3.27	2.95	2.74	2.36	-0.523139	0.458639	Down	121891826	122627140
AC_000158.1-122014868	1	122014883	2.23	2.82	2.8	2.95	0.91	2.36	0.343849	0.584994	UP	121891826	122627140
AC_000158.1-122079101	1	122079116	5.8	6.11	1.87	3.94	5.03	3.78	0.115413	0.815205	UP	121891826	122627140
AC_000158.1-12211100	1	12211115	7.59	2.82	0.93	6.89	5.03	2.36	-0.311626	0.642434	Down	11161307	12795328
AC_000158.1-122124634	1	122124649	0.89	0.94	0.47	1.97	1.83	2.36	-1.34799	0.0964248	Down	121891826	122627140
AC_000158.1-122190112	1	122190127	1.78	3.29	2.34	1.48	1.83	1.89	0.492153	0.442428	UP	121891826	122627140
AC_000158.1-122201122	1	122201137	4.46	3.29	3.74	7.38	2.74	3.31	-0.199922	0.809059	Down	121891826	122627140
AC_000158.1-122248400	1	122248415	1.78	3.29	2.8	1.48	1.37	1.89	0.710455	0.24816	UP	121891826	122627140
AC_000158.1-122297695	1	122297710	3.57	1.41	1.87	3.44	2.74	2.36	-0.290888	0.728584	Down	121891826	122627140
AC_000158.1-122338713	1	122338728	4.02	2.82	5.14	4.92	5.94	4.72	-0.373604	0.43578	Down	121891826	122627140
AC_000158.1-122459118	1	122459133	2.23	6.11	4.67	4.92	4.57	2.83	0.0756639	0.902656	UP	121891826	122627140
AC_000158.1-122495343	1	122495358	3.12	4.7	1.4	6.89	4.57	1.89	-0.511946	0.417518	Down	121891826	122627140
AC_000158.1-122532616	1	122532631	3.12	2.35	1.87	3.44	1.83	2.36	-0.03371	1	Down	121891826	122627140
AC_000158.1-122537552	1	122537567	1.78	2.35	3.27	3.94	2.29	5.67	-0.666584	0.238165	Down	121891826	122627140
AC_000158.1-122618096	1	122618111	4.02	7.05	6.07	7.87	6.86	8.03	-0.404815	0.295219	Down	121891826	122627140
AC_000158.1-12262884	1	12262899	4.91	3.29	2.34	8.36	2.74	3.78	-0.469144	0.381925	Down	11161307	12795328
AC_000158.1-122722786	1	122722801	7.59	4.23	7.01	6.4	7.31	7.56	-0.168693	0.702563	Down	122677071	122815604
AC_000158.1-122761160	1	122761175	3.57	1.88	2.8	6.89	4.11	3.31	-0.760892	0.134173	Down	122677071	122815604
AC_000158.1-122764852	1	122764867	0.89	1.41	3.27	2.46	2.29	2.83	-0.437591	0.571903	Down	122677071	122815604
AC_000158.1-122768110	1	122768125	0.89	4.23	2.34	3.44	3.66	3.31	-0.483034	0.429192	Down	122677071	122815604
AC_000158.1-122784936	1	122784951	2.68	3.29	4.2	2.46	3.2	2.36	0.331107	0.52287	UP	122677071	122815604
AC_000158.1-122869982	1	122869997	3.12	1.88	4.2	6.4	2.74	2.83	-0.353523	0.596357	Down	122842539	122906280
AC_000158.1-122869995	1	122870010	3.12	1.88	4.2	6.4	2.74	2.83	-0.353523	0.596356	Down	122842539	122906280
AC_000158.1-12287847	1	12287862	2.23	4.23	2.34	3.94	5.03	4.72	-0.634266	0.194032	Down	11161307	12795328
AC_000158.1-122918773	1	122918788	1.78	2.35	1.87	1.48	1.83	2.83	-0.033492	1	Down	122911075	122938812
AC_000158.1-122942262	1	122942277	4.46	1.41	3.27	3.44	4.57	3.31	-0.292855	0.6589	Down	122938813	122976249
AC_000158.1-122971412	1	122971427	1.34	2.35	2.34	2.46	2.74	4.72	-0.710054	0.229941	Down	122938813	122976249
AC_000158.1-123033066	1	123033081	4.46	3.29	3.74	3.94	3.2	2.83	0.213557	0.659166	UP	123009129	123060130
AC_000158.1-123067993	1	123068008	5.8	6.58	1.87	4.92	5.48	5.2	-0.124196	0.912205	Down	123060131	123231175
AC_000158.1-123138927	1	123138942	3.57	1.41	1.4	2.46	5.03	2.83	-0.672102	0.258677	Down	123060131	123231175
AC_000158.1-123194069	1	123194084	2.23	1.41	1.87	2.46	2.74	3.78	-0.68039	0.281475	Down	123060131	123231175
AC_000158.1-123204549	1	123204564	1.78	1.41	1.4	2.95	1.83	1.89	-0.503859	0.54154	Down	123060131	123231175
AC_000158.1-123264987	1	123265002	2.23	5.17	6.54	3.94	2.74	6.14	0.118996	0.826159	UP	123231176	123273108
AC_000158.1-123269310	1	123269325	0.45	3.29	2.34	2.46	3.66	2.83	-0.56824	0.37753	Down	123231176	123273108
AC_000158.1-123291954	1	123291969	4.02	2.82	2.34	4.43	1.83	3.31	-0.0338886	1	Down	123273109	123295527
AC_000158.1-123325898	1	123325913	4.91	4.23	4.67	4.43	3.66	4.72	0.11599	0.791704	UP	123322467	123444003
AC_000158.1-123378879	1	123378894	5.8	2.82	6.54	9.35	5.94	4.25	-0.346981	0.37369	Down	123322467	123444003
AC_000158.1-123414087	1	123414102	2.68	5.64	5.14	3.94	5.94	5.67	-0.216105	0.71858	Down	123322467	123444003
AC_000158.1-123435115	1	123435130	3.57	4.7	3.74	3.44	7.31	5.67	-0.455721	0.333037	Down	123322467	123444003
AC_000158.1-123500292	1	123500307	1.34	3.76	3.74	2.95	4.57	2.36	-0.172774	0.880008	Down	123444004	125733203
AC_000158.1-123513607	1	123513622	2.23	1.88	1.87	0.98	1.37	0	1.28243	0.0964248	UP	123444004	125733203
AC_000158.1-12356388	1	12356403	5.8	6.58	7.47	4.43	3.66	6.14	0.47988	0.163238	UP	11161307	12795328
AC_000158.1-123567533	1	123567548	6.69	8.46	5.61	1.97	5.48	4.25	0.806408	0.0347395	UP	123444004	125733203
AC_000158.1-123569581	1	123569596	2.23	3.76	2.34	2.46	7.31	2.83	-0.598636	0.317791	Down	123444004	125733203
AC_000158.1-123571643	1	123571658	2.68	4.23	3.27	4.43	8.23	2.83	-0.603087	0.248719	Down	123444004	125733203
AC_000158.1-123618667	1	123618682	2.68	3.76	0.47	1.97	2.74	2.83	-0.124556	1	Down	123444004	125733203
AC_000158.1-12370361	1	12370376	5.8	4.23	1.87	5.9	4.57	2.36	-0.0916589	0.905361	Down	11161307	12795328
AC_000158.1-123862836	1	123862851	2.23	2.82	5.14	2.46	2.29	3.78	0.250957	0.648767	UP	123444004	125733203
AC_000158.1-123909752	1	123909767	5.35	2.35	8.41	4.43	5.48	8.03	-0.152436	0.852584	Down	123444004	125733203
AC_000158.1-123972609	1	123972624	4.02	6.58	2.8	7.38	4.11	3.78	-0.175116	0.824019	Down	123444004	125733203
AC_000158.1-123976	1	123991	1.78	1.88	1.87	0.98	0.91	0.47	1.17036	0.14366	UP	122904	180159
AC_000158.1-124013518	1	124013533	1.78	2.35	2.34	1.97	2.29	0.94	0.304274	0.690253	UP	123444004	125733203
AC_000158.1-124018982	1	124018997	3.57	3.76	1.87	3.44	4.57	1.89	-0.102692	1	Down	123444004	125733203
AC_000158.1-12403034	1	12403049	4.02	6.11	5.61	5.9	7.31	3.31	-0.0728328	1	Down	11161307	12795328
AC_000158.1-124192883	1	124192898	1.34	3.76	1.87	2.46	1.83	1.89	0.167513	0.850675	UP	123444004	125733203
AC_000158.1-1242150	1	1242165	3.57	6.58	4.67	1.48	3.2	2.83	0.951511	0.03765	UP	1233718	1264771
AC_000158.1-124282306	1	124282321	2.68	2.82	3.27	2.95	4.11	1.89	-0.0337613	1	Down	123444004	125733203
AC_000158.1-124333952	1	124333967	2.68	4.23	2.8	4.43	4.57	3.31	-0.337134	0.560601	Down	123444004	125733203
AC_000158.1-124347208	1	124347223	0.89	2.35	0.47	1.97	3.2	2.36	-1.0006	0.151874	Down	123444004	125733203
AC_000158.1-124347788	1	124347803	2.23	2.35	3.74	2.46	2.74	0.94	0.424608	0.47353	UP	123444004	125733203
AC_000158.1-124363603	1	124363618	2.23	5.17	2.34	8.36	5.94	2.36	-0.756541	0.172714	Down	123444004	125733203
AC_000158.1-124404551	1	124404566	5.8	5.64	4.2	4.43	4.11	4.25	0.294445	0.443434	UP	123444004	125733203
AC_000158.1-124419641	1	124419656	2.23	1.88	2.34	5.9	5.03	2.83	-1.06482	0.0317494	Down	123444004	125733203
AC_000158.1-124454351	1	124454366	4.46	7.05	8.88	5.9	10.51	4.25	-0.0220146	1	Down	123444004	125733203
AC_000158.1-124498196	1	124498211	4.46	3.76	4.2	6.89	6.4	6.14	-0.629982	0.114967	Down	123444004	125733203
AC_000158.1-124611549	1	124611564	4.91	3.76	2.34	5.41	4.11	7.08	-0.573455	0.219021	Down	123444004	125733203
AC_000158.1-12465295	1	12465310	4.46	6.11	1.4	4.43	3.2	3.31	0.138482	0.80504	UP	11161307	12795328
AC_000158.1-124671796	1	124671811	2.68	3.29	1.87	4.92	3.66	5.2	-0.791469	0.104265	Down	123444004	125733203
AC_000158.1-124745574	1	124745589	2.23	2.82	1.4	4.92	1.83	2.83	-0.537059	0.393113	Down	123444004	125733203
AC_000158.1-12475411	1	12475426	2.68	2.82	3.27	1.48	1.37	4.72	0.208002	0.751667	UP	11161307	12795328
AC_000158.1-124828019	1	124828034	4.02	3.76	1.87	0.49	2.29	2.36	0.876464	0.110513	UP	123444004	125733203
AC_000158.1-124868855	1	124868870	5.8	3.76	3.27	4.92	5.48	4.72	-0.224325	0.699383	Down	123444004	125733203
AC_000158.1-124901800	1	124901815	1.78	6.11	3.74	3.94	3.2	5.2	-0.0863333	1	Down	123444004	125733203
AC_000158.1-124930360	1	124930375	4.91	4.23	7.47	9.35	5.03	4.72	-0.186078	0.699988	Down	123444004	125733203
AC_000158.1-124941216	1	124941231	133.87	166.84	122.4	146.6	150.37	106.27	0.0768981	0.72105	UP	123444004	125733203
AC_000158.1-124950588	1	124950603	236.51	148.98	128	232.69	146.25	163.42	-0.0770434	0.79082	Down	123444004	125733203
AC_000158.1-125036465	1	125036480	4.91	7.05	5.14	7.38	5.03	6.61	-0.145843	0.761517	Down	123444004	125733203
AC_000158.1-125082645	1	125082660	3.12	4.7	4.2	2.95	1.83	5.67	0.202591	0.697733	UP	123444004	125733203
AC_000158.1-125108172	1	125108187	8.03	5.64	5.61	6.89	10.51	8.03	-0.393677	0.288894	Down	123444004	125733203
AC_000158.1-125125881	1	125125896	3.57	4.7	4.67	5.9	2.74	4.72	-0.0344187	1	Down	123444004	125733203
AC_000158.1-125272208	1	125272223	2.23	2.35	4.2	0	1.83	0.94	1.57063	0.0147031	UP	123444004	125733203
AC_000158.1-125347039	1	125347054	1.78	5.64	4.2	2.46	5.03	2.36	0.223708	0.704598	UP	123444004	125733203
AC_000158.1-125412784	1	125412799	4.91	3.29	1.87	0.49	0.91	2.36	1.38428	0.0162153	UP	123444004	125733203
AC_000158.1-1254127	1	1254142	6.25	4.23	6.07	6.89	5.48	8.03	-0.290314	0.421695	Down	1233718	1264771
AC_000158.1-125423009	1	125423024	2.23	2.82	1.4	1.97	6.86	4.72	-1.05915	0.0628491	Down	123444004	125733203
AC_000158.1-125441875	1	125441890	1.78	1.41	4.67	2.95	5.03	1.89	-0.325742	0.674072	Down	123444004	125733203
AC_000158.1-125451517	1	125451532	3.12	1.88	1.87	2.46	1.37	2.36	0.167449	0.850675	UP	123444004	125733203
AC_000158.1-125591118	1	125591133	4.46	3.29	4.2	1.48	5.94	2.36	0.274339	0.61236	UP	123444004	125733203
AC_000158.1-125653805	1	125653820	6.69	7.05	7.94	6.89	4.57	7.56	0.195307	0.705685	UP	123444004	125733203
AC_000158.1-125692727	1	125692742	8.03	2.82	2.34	4.92	7.77	5.67	-0.462902	0.32899	Down	123444004	125733203
AC_000158.1-125698550	1	125698565	4.46	3.76	6.54	6.4	5.94	4.25	-0.161702	0.8117	Down	123444004	125733203
AC_000158.1-12580273	1	12580288	6.25	6.11	4.67	2.46	4.57	3.31	0.706202	0.0679116	UP	11161307	12795328
AC_000158.1-125813718	1	125813733	2.68	6.11	0.93	6.89	3.2	3.78	-0.494644	0.452311	Down	125734774	125862997
AC_000158.1-125817584	1	125817599	5.35	2.82	4.67	4.43	3.66	6.61	-0.181052	0.807288	Down	125734774	125862997
AC_000158.1-125843328	1	125843343	2.23	1.88	3.74	0.98	0.46	1.42	1.41344	0.0348083	UP	125734774	125862997
AC_000158.1-126002122	1	126002137	1.34	1.88	4.2	2.46	2.74	2.36	-0.0336367	1	Down	125997656	126040088
AC_000158.1-126017851	1	126017866	3.57	1.88	2.34	1.48	4.57	4.25	-0.398493	0.544094	Down	125997656	126040088
AC_000158.1-126029811	1	126029826	3.12	4.7	1.4	3.44	3.2	3.31	-0.102977	1	Down	125997656	126040088
AC_000158.1-126047402	1	126047417	1.78	4.7	1.87	0	2.74	3.78	0.330436	0.674345	UP	126040089	126704343
AC_000158.1-126092002	1	126092017	3.12	3.29	6.54	3.44	6.4	6.61	-0.348349	0.509311	Down	126040089	126704343
AC_000158.1-126131284	1	126131299	3.12	2.35	3.74	2.46	0.91	0.47	1.24925	0.0358458	UP	126040089	126704343
AC_000158.1-126167693	1	126167708	4.02	1.88	2.8	1.97	1.83	1.89	0.613128	0.281475	UP	126040089	126704343
AC_000158.1-126178694	1	126178709	1.34	3.29	4.2	2.95	2.29	4.25	-0.105399	1	Down	126040089	126704343
AC_000158.1-126258399	1	126258414	2.68	3.29	2.8	1.48	1.37	3.78	0.396946	0.48727	UP	126040089	126704343
AC_000158.1-126338698	1	126338713	12.49	4.23	1.87	6.89	4.11	4.72	0.249405	0.71017	UP	126040089	126704343
AC_000158.1-126352334	1	126352349	1.78	3.29	1.4	3.44	2.29	1.89	-0.221547	0.855661	Down	126040089	126704343
AC_000158.1-126355468	1	126355483	3.57	4.23	3.27	2.95	3.66	5.2	-0.0919461	1	Down	126040089	126704343
AC_000158.1-126389795	1	126389810	1.78	2.35	2.34	1.48	1.83	0.94	0.583369	0.405189	UP	126040089	126704343
AC_000158.1-126409276	1	126409291	2.68	2.35	2.8	2.95	2.29	4.25	-0.263581	0.743097	Down	126040089	126704343
AC_000158.1-126459535	1	126459550	3.57	10.34	5.14	3.94	3.66	3.78	0.735946	0.104611	UP	126040089	126704343
AC_000158.1-126488026	1	126488041	1.78	0.47	2.8	3.94	2.29	2.36	-0.725441	0.265334	Down	126040089	126704343
AC_000158.1-126511827	1	126511842	6.69	8.93	5.61	4.92	8.68	4.72	0.206605	0.583615	UP	126040089	126704343
AC_000158.1-126512388	1	126512403	7.59	4.23	7.47	6.4	3.2	6.14	0.306829	0.530874	UP	126040089	126704343
AC_000158.1-126570701	1	126570716	4.46	2.82	3.27	2.46	3.2	3.78	0.164275	0.761082	UP	126040089	126704343
AC_000158.1-126600795	1	126600810	0.89	2.82	1.4	2.46	2.29	2.83	-0.559109	0.442428	Down	126040089	126704343
AC_000158.1-126619897	1	126619912	4.91	2.35	5.61	3.94	2.74	5.2	0.124849	0.801054	UP	126040089	126704343
AC_000158.1-126645489	1	126645504	4.46	7.99	6.07	2.46	5.03	3.78	0.697196	0.0806947	UP	126040089	126704343
AC_000158.1-126657145	1	126657160	2.23	1.88	1.4	2.46	3.66	1.89	-0.523139	0.458639	Down	126040089	126704343
AC_000158.1-126704155	1	126704170	1.78	2.35	1.87	1.48	1.83	3.78	-0.234609	0.850675	Down	126040089	126704343
AC_000158.1-126717925	1	126717940	2.68	2.82	4.2	0.49	4.11	1.42	0.648203	0.26929	UP	126704344	126870790
AC_000158.1-126744751	1	126744766	2.23	3.76	2.34	1.97	1.37	1.42	0.791157	0.18529	UP	126704344	126870790
AC_000158.1-126776266	1	126776281	4.91	2.35	3.74	5.41	8.23	7.08	-0.898429	0.0247918	Down	126704344	126870790
AC_000158.1-126781489	1	126781504	1.34	2.82	3.27	1.97	4.11	2.36	-0.1999	0.8643	Down	126704344	126870790
AC_000158.1-126815606	1	126815621	0.89	2.35	2.34	3.44	1.83	2.36	-0.437603	0.571903	Down	126704344	126870790
AC_000158.1-126823671	1	126823686	8.48	6.11	5.14	7.38	10.05	7.56	-0.333987	0.37642	Down	126704344	126870790
AC_000158.1-126882293	1	126882308	4.46	3.76	7.94	6.4	5.48	3.31	0.0954696	0.829847	UP	126875576	126937881
AC_000158.1-126906153	1	126906168	5.8	3.29	3.27	3.94	1.37	1.42	0.891348	0.0808077	UP	126875576	126937881
AC_000158.1-126914827	1	126914842	3.57	2.82	6.54	2.95	4.57	2.83	0.31156	0.520827	UP	126875576	126937881
AC_000158.1-126922635	1	126922650	5.8	3.76	4.2	4.92	3.2	4.72	0.115952	0.791704	UP	126875576	126937881
AC_000158.1-126938623	1	126938638	1.78	1.88	1.87	0.49	0.46	0.47	1.84245	0.0352335	UP	126937882	126987687
AC_000158.1-126967567	1	126967582	3.57	2.35	2.8	1.48	4.11	1.42	0.299927	0.607948	UP	126937882	126987687
AC_000158.1-126998834	1	126998849	1.78	1.88	4.2	4.92	2.29	3.31	-0.399115	0.545105	Down	126987688	127038023
AC_000158.1-127004434	1	127004449	3.57	2.82	1.4	1.97	4.11	2.83	-0.190936	0.868077	Down	126987688	127038023
AC_000158.1-127028366	1	127028381	1.78	2.35	1.87	0	0.46	0.94	1.95452	0.0213287	UP	126987688	127038023
AC_000158.1-127037401	1	127037416	8.03	7.99	8.41	5.41	6.86	3.31	0.645263	0.0835253	UP	127038024	127043831
AC_000158.1-127067334	1	127067349	5.35	3.29	5.61	4.92	7.31	10.39	-0.659897	0.132851	Down	127043832	127128789
AC_000158.1-127089435	1	127089450	4.02	8.46	5.61	3.44	8.23	7.56	-0.0967193	0.929505	Down	127043832	127128789
AC_000158.1-127090768	1	127090783	2.23	1.88	4.2	1.97	3.2	3.78	-0.110207	1	Down	127043832	127128789
AC_000158.1-127112277	1	127112292	4.46	2.35	1.4	5.9	4.57	3.31	-0.713225	0.172385	Down	127043832	127128789
AC_000158.1-127149483	1	127149498	1.34	3.29	5.14	4.92	3.66	5.2	-0.490589	0.369899	Down	127132777	127229654
AC_000158.1-127227192	1	127227207	6.25	3.76	0.93	2.95	3.2	2.36	0.366366	0.605146	UP	127132777	127229654
AC_000158.1-127310204	1	127310219	6.25	7.05	2.34	3.44	8.68	3.78	-0.0276574	1	Down	127255618	127318275
AC_000158.1-127408016	1	127408031	1.78	2.82	3.74	2.95	2.74	2.36	0.0470215	1	UP	127321325	127450821
AC_000158.1-1274182	1	1274197	4.02	0.94	3.27	5.41	1.83	1.89	-0.120242	1	Down	1265743	1292033
AC_000158.1-127439520	1	127439535	1.78	1.41	2.34	3.94	1.83	3.31	-0.680403	0.281475	Down	127321325	127450821
AC_000158.1-127489484	1	127489499	4.02	3.29	1.4	1.97	2.74	4.25	-0.034738	1	Down	127469305	127590756
AC_000158.1-127503494	1	127503509	4.02	4.7	3.27	5.9	5.48	7.08	-0.612175	0.136769	Down	127469305	127590756
AC_000158.1-127506760	1	127506775	3.57	4.23	2.8	6.89	4.57	5.2	-0.631792	0.148686	Down	127469305	127590756
AC_000158.1-127618793	1	127618808	4.91	4.23	2.8	4.43	1.83	2.83	0.410161	0.381997	UP	127590860	127704352
AC_000158.1-127652211	1	127652226	4.02	2.82	5.14	3.94	4.57	4.72	-0.139435	0.892092	Down	127590860	127704352
AC_000158.1-127656776	1	127656791	1.34	3.29	2.8	1.97	2.29	3.78	-0.119187	1	Down	127590860	127704352
AC_000158.1-12770727	1	12770742	3.12	2.35	3.74	4.92	3.66	1.89	-0.168973	0.879631	Down	11161307	12795328
AC_000158.1-127707531	1	127707546	0.89	3.76	4.2	2.46	4.57	2.83	-0.167878	0.887648	Down	127704353	127736165
AC_000158.1-127716864	1	127716879	5.8	6.58	3.74	4.92	4.57	4.72	0.185767	0.620805	UP	127704353	127736165
AC_000158.1-127725455	1	127725470	3.57	2.35	3.74	0.98	2.29	3.31	0.538648	0.310997	UP	127704353	127736165
AC_000158.1-127734301	1	127734316	2.68	2.82	3.27	0	1.83	0.94	1.57062	0.0147031	UP	127736166	127814894
AC_000158.1-127741710	1	127741725	4.46	4.7	2.8	2.95	3.66	2.36	0.411097	0.371924	UP	127736166	127814894
AC_000158.1-127765312	1	127765327	5.8	4.23	5.14	3.94	5.03	2.83	0.361352	0.358952	UP	127736166	127814894
AC_000158.1-127768692	1	127768707	3.12	3.76	2.34	2.95	5.94	3.78	-0.459199	0.393335	Down	127736166	127814894
AC_000158.1-127793668	1	127793683	4.02	5.17	4.67	5.9	4.57	4.25	-0.0807663	1	Down	127736166	127814894
AC_000158.1-127797213	1	127797228	5.8	7.99	4.67	8.36	6.86	6.14	-0.202352	0.636622	Down	127736166	127814894
AC_000158.1-127798282	1	127798297	3.57	1.88	4.67	5.41	5.48	5.2	-0.653462	0.141539	Down	127736166	127814894
AC_000158.1-127810928	1	127810943	4.46	5.17	5.61	2.95	3.2	1.89	0.907889	0.0330903	UP	127736166	127814894
AC_000158.1-127833797	1	127833812	5.8	8.93	6.07	7.38	13.71	8.03	-0.485011	0.226477	Down	127827898	128033148
AC_000158.1-127859554	1	127859569	2.68	1.88	1.87	2.95	4.57	3.78	-0.795581	0.143747	Down	127827898	128033148
AC_000158.1-127871449	1	127871464	2.68	3.29	3.74	6.89	7.31	5.67	-1.02127	0.0112876	Down	127827898	128033148
AC_000158.1-127874450	1	127874465	2.23	4.23	6.07	0.98	4.57	2.83	0.553547	0.325651	UP	127827898	128033148
AC_000158.1-12795498	1	12795513	3.57	1.88	4.2	2.46	3.66	2.36	0.184382	0.749534	UP	12795329	12796376
AC_000158.1-127976075	1	127976090	8.03	6.11	7.94	10.33	9.6	8.5	-0.354635	0.275649	Down	127827898	128033148
AC_000158.1-127981281	1	127981296	5.8	1.88	4.2	3.44	4.11	3.31	0.138474	0.789901	UP	127827898	128033148
AC_000158.1-128006066	1	128006081	4.91	4.23	5.61	6.89	2.74	5.2	0.00914554	1	UP	127827898	128033148
AC_000158.1-128011081	1	128011096	4.46	7.05	5.14	3.94	3.66	4.25	0.485537	0.200826	UP	127827898	128033148
AC_000158.1-128027658	1	128027673	4.91	3.76	6.54	7.38	6.4	7.56	-0.477833	0.225765	Down	127827898	128033148
AC_000158.1-128029576	1	128029591	3.57	4.7	4.2	2.95	1.83	4.25	0.464761	0.302641	UP	127827898	128033148
AC_000158.1-128061663	1	128061678	3.12	1.88	0.93	2.95	1.83	2.36	-0.234652	0.850675	Down	128050718	128085713
AC_000158.1-128068355	1	128068370	2.68	3.76	3.27	2.46	5.48	2.36	-0.0974029	1	Down	128050718	128085713
AC_000158.1-128101004	1	128101019	8.03	8.93	7.01	10.82	8.23	6.61	-0.0887898	0.804415	Down	128085714	128144729
AC_000158.1-128111395	1	128111410	5.8	12.22	6.07	2.46	6.86	6.14	0.626667	0.147254	UP	128085714	128144729
AC_000158.1-128128139	1	128128154	3.57	1.41	3.27	7.87	2.29	2.83	-0.620387	0.296085	Down	128085714	128144729
AC_000158.1-128161441	1	128161456	4.91	1.88	2.8	3.44	3.66	6.14	-0.446566	0.436928	Down	128144730	128185018
AC_000158.1-128171650	1	128171665	2.68	3.76	2.34	0.98	4.11	2.36	0.20946	0.738377	UP	128144730	128185018
AC_000158.1-128171943	1	128171958	7.14	4.23	8.41	8.86	6.86	5.2	-0.0685157	0.856962	Down	128144730	128185018
AC_000158.1-128184420	1	128184435	8.03	5.17	4.67	8.86	7.77	3.31	-0.142852	0.786467	Down	128144730	128185018
AC_000158.1-128185081	1	128185096	1.78	0.94	1.4	1.97	2.29	1.89	-0.545944	0.523735	Down	128185019	128214457
AC_000158.1-128205101	1	128205116	2.23	5.17	3.74	4.43	4.11	5.67	-0.350808	0.51139	Down	128185019	128214457
AC_000158.1-128235152	1	128235167	7.14	4.23	6.07	2.95	5.94	3.78	0.453486	0.287812	UP	128226487	128288252
AC_000158.1-128269852	1	128269867	2.23	3.29	3.74	3.44	4.57	1.89	-0.102913	1	Down	128226487	128288252
AC_000158.1-128303642	1	128303657	1.78	2.35	2.8	2.46	1.83	2.36	0.0634377	1	UP	128288253	128343035
AC_000158.1-128340586	1	128340601	4.02	2.35	2.34	0.98	2.29	2.36	0.613143	0.281475	UP	128288253	128343035
AC_000158.1-128440560	1	128440575	3.57	5.17	2.34	2.46	2.29	5.2	0.154528	0.789092	UP	128343036	128468102
AC_000158.1-128443555	1	128443570	9.37	3.29	6.07	4.43	4.57	1.42	0.847408	0.0844532	UP	128343036	128468102
AC_000158.1-128479041	1	128479056	7.59	4.23	6.54	7.38	6.86	4.25	0.000525549	1	UP	128473178	128529500
AC_000158.1-128500775	1	128500790	4.02	7.05	5.14	3.94	3.2	2.36	0.762766	0.0664554	UP	128473178	128529500
AC_000158.1-128523688	1	128523703	1.78	1.41	5.14	3.44	2.74	2.36	-0.0320629	1	Down	128473178	128529500
AC_000158.1-128531911	1	128531926	5.8	7.99	6.07	7.38	6.86	8.03	-0.160866	0.710289	Down	128529501	128671875
AC_000158.1-128533344	1	128533359	2.23	0.47	0.47	1.97	1.83	1.89	-0.779812	0.359551	Down	128529501	128671875
AC_000158.1-128535964	1	128535979	0.45	2.82	1.4	1.97	3.66	1.89	-0.691767	0.327306	Down	128529501	128671875
AC_000158.1-128545861	1	128545876	5.35	5.17	3.27	0.98	4.11	3.78	0.615753	0.191698	UP	128529501	128671875
AC_000158.1-128548986	1	128549001	5.35	6.11	5.14	7.87	4.57	6.14	-0.148679	0.734724	Down	128529501	128671875
AC_000158.1-128551585	1	128551600	8.03	9.4	7.94	7.87	8.68	4.25	0.288005	0.442193	UP	128529501	128671875
AC_000158.1-128552496	1	128552511	3.57	4.7	5.61	2.95	2.74	6.14	0.225734	0.624871	UP	128529501	128671875
AC_000158.1-128632386	1	128632401	5.8	2.35	1.87	1.97	4.11	6.14	-0.279434	0.642223	Down	128529501	128671875
AC_000158.1-128650178	1	128650193	5.35	4.7	7.01	3.44	4.11	5.2	0.41517	0.26132	UP	128529501	128671875
AC_000158.1-128673899	1	128673914	3.12	3.29	2.8	3.44	4.11	3.78	-0.292473	0.652005	Down	128673660	128683691
AC_000158.1-128686247	1	128686262	3.12	3.29	5.14	1.97	3.66	1.89	0.598149	0.211566	UP	128683692	128686430
AC_000158.1-128690380	1	128690395	2.68	2.35	6.07	0.98	3.66	4.72	0.231058	0.718859	UP	128686431	128772618
AC_000158.1-128718834	1	128718849	0.89	1.41	1.4	1.97	4.11	2.83	-1.24335	0.0524212	Down	128686431	128772618
AC_000158.1-128721448	1	128721463	2.23	2.35	2.34	1.97	1.37	2.83	0.167476	0.850675	UP	128686431	128772618
AC_000158.1-128734767	1	128734782	4.91	3.29	3.27	3.44	3.66	0.94	0.512358	0.294794	UP	128686431	128772618
AC_000158.1-128770983	1	128770998	3.12	2.82	4.2	4.43	4.11	6.14	-0.521705	0.272416	Down	128686431	128772618
AC_000158.1-128791679	1	128791694	4.46	1.88	6.07	2.95	5.03	2.83	0.195894	0.711204	UP	128780097	128799887
AC_000158.1-128818956	1	128818971	2.23	1.88	4.67	0.49	0.91	1.42	1.5706	0.0147031	UP	128811322	128828749
AC_000158.1-128829721	1	128829736	0.89	3.76	0.93	4.43	2.74	4.25	-1.01129	0.0842479	Down	128828750	128830902
AC_000158.1-128855647	1	128855662	2.68	2.82	4.2	1.97	2.29	1.42	0.754883	0.163158	UP	128830903	128917559
AC_000158.1-128862071	1	128862086	3.12	3.76	2.34	1.97	2.74	3.31	0.196019	0.743097	UP	128830903	128917559
AC_000158.1-128864996	1	128865011	8.48	6.58	3.74	7.38	4.11	3.78	0.314533	0.477077	UP	128830903	128917559
AC_000158.1-128866344	1	128866359	3.57	2.35	3.74	2.46	4.11	2.83	0.0352963	1	UP	128830903	128917559
AC_000158.1-128866545	1	128866560	3.12	4.23	5.61	6.4	7.31	5.2	-0.542661	0.185723	Down	128830903	128917559
AC_000158.1-128885719	1	128885734	3.57	4.23	4.2	3.94	3.66	2.83	0.203372	0.665905	UP	128830903	128917559
AC_000158.1-128894971	1	128894986	5.35	5.17	4.2	4.92	4.11	4.25	0.156206	0.699383	UP	128830903	128917559
AC_000158.1-128897473	1	128897488	5.35	6.11	6.07	1.97	3.2	4.72	0.810304	0.0372937	UP	128830903	128917559
AC_000158.1-128900429	1	128900444	5.35	2.82	3.74	2.46	4.57	2.36	0.338413	0.475874	UP	128830903	128917559
AC_000158.1-128900850	1	128900865	2.68	2.35	1.87	2.46	1.83	1.42	0.279626	0.701333	UP	128830903	128917559
AC_000158.1-128911580	1	128911595	3.12	5.17	5.61	3.44	3.66	4.25	0.28354	0.497293	UP	128830903	128917559
AC_000158.1-128949346	1	128949361	7.14	6.11	5.14	12.3	6.4	8.03	-0.521024	0.151012	Down	128917560	129006030
AC_000158.1-128966396	1	128966411	5.35	5.64	6.54	7.87	7.77	2.83	-0.0681188	1	Down	128917560	129006030
AC_000158.1-128996570	1	128996585	3.12	2.35	3.74	1.48	0.46	1.89	1.24924	0.0358458	UP	128917560	129006030
AC_000158.1-129027564	1	129027579	4.02	5.17	3.74	1.48	2.29	1.89	1.1635	0.0167129	UP	129006031	129041679
AC_000158.1-129049683	1	129049698	2.68	5.64	4.67	3.44	5.48	6.14	-0.221797	0.719146	Down	129041680	129235118
AC_000158.1-129050737	1	129050752	4.02	7.99	2.34	4.43	4.11	0.94	0.595655	0.294239	UP	129041680	129235118
AC_000158.1-1290812	1	1290827	2.68	2.35	6.07	5.9	3.2	5.2	-0.352343	0.553524	Down	1265743	1292033
AC_000158.1-129095634	1	129095649	1.78	0.94	0.47	4.43	2.29	3.31	-1.56854	0.0126108	Down	129041680	129235118
AC_000158.1-129100548	1	129100563	0.89	1.88	1.4	2.46	5.48	5.67	-1.67958	0.00261608	Down	129041680	129235118
AC_000158.1-129123561	1	129123576	2.68	1.88	2.8	1.97	4.11	2.83	-0.276412	0.736139	Down	129041680	129235118
AC_000158.1-129204185	1	129204200	8.92	3.29	8.88	6.4	4.11	4.25	0.523506	0.229721	UP	129041680	129235118
AC_000158.1-129256557	1	129256572	1.34	0.94	1.4	1.97	3.2	2.36	-1.00062	0.151874	Down	129236230	129262594
AC_000158.1-129264244	1	129264259	10.26	3.76	5.14	9.35	8.23	6.14	-0.2916	0.463875	Down	129262595	129292281
AC_000158.1-129304988	1	129305003	6.69	5.17	2.8	7.38	5.94	6.61	-0.4237	0.219998	Down	129292282	129385527
AC_000158.1-129307029	1	129307044	3.12	7.05	4.67	8.86	6.4	7.08	-0.58169	0.147294	Down	129292282	129385527
AC_000158.1-129313973	1	129313988	2.68	4.23	3.27	1.97	1.37	3.31	0.604605	0.243478	UP	129292282	129385527
AC_000158.1-129328799	1	129328814	2.23	3.29	5.14	2.46	3.2	4.25	0.0964062	0.885707	UP	129292282	129385527
AC_000158.1-129347896	1	129347911	4.02	7.99	5.61	4.92	6.86	5.2	0.045655	0.913637	UP	129292282	129385527
AC_000158.1-129369437	1	129369452	3.12	2.35	1.87	0.98	2.29	1.42	0.62494	0.327306	UP	129292282	129385527
AC_000158.1-129381400	1	129381415	1.78	3.29	2.8	1.48	3.66	3.78	-0.190895	0.868077	Down	129292282	129385527
AC_000158.1-129387064	1	129387079	1.78	6.11	5.14	3.94	3.66	2.36	0.381534	0.457648	UP	129385528	130110347
AC_000158.1-129412771	1	129412786	2.23	2.82	3.74	2.46	3.66	0.47	0.397607	0.49204	UP	129385528	130110347
AC_000158.1-129429345	1	129429360	3.57	5.17	5.14	5.41	5.48	10.39	-0.613028	0.134154	Down	129385528	130110347
AC_000158.1-129447329	1	129447344	3.57	3.29	1.87	4.92	4.57	3.78	-0.58434	0.243603	Down	129385528	130110347
AC_000158.1-129485091	1	129485106	1.78	4.23	1.4	2.95	2.74	4.25	-0.417865	0.525851	Down	129385528	130110347
AC_000158.1-129517605	1	129517620	3.57	2.35	2.8	0.98	0.46	2.36	1.17664	0.0524212	UP	129385528	130110347
AC_000158.1-129522177	1	129522192	3.12	2.82	1.87	1.48	5.48	2.83	-0.32964	0.656238	Down	129385528	130110347
AC_000158.1-129522619	1	129522634	2.68	3.76	2.8	1.97	2.74	1.89	0.469569	0.391997	UP	129385528	130110347
AC_000158.1-129553061	1	129553076	4.02	6.58	6.54	5.9	2.29	4.72	0.414926	0.371424	UP	129529889	129561486
AC_000158.1-12956701	1	12956716	4.02	4.23	4.67	3.94	9.14	3.31	-0.344446	0.526255	Down	12796377	14786026
AC_000158.1-129594592	1	129594607	0	4.23	3.27	2.95	4.11	2.83	-0.404838	0.58518	Down	129385528	130110347
AC_000158.1-129595470	1	129595485	2.23	1.88	2.34	1.97	0.91	1.89	0.437042	0.54154	UP	129385528	130110347
AC_000158.1-129667411	1	129667426	6.25	5.64	4.2	5.9	5.03	5.2	0.00724752	1	UP	129385528	130110347
AC_000158.1-129686033	1	129686048	2.68	3.76	3.74	3.94	3.2	2.36	0.101251	0.877763	UP	129385528	130110347
AC_000158.1-129690077	1	129690092	3.57	2.82	3.74	2.46	1.37	0.47	1.2215	0.0295931	UP	129385528	130110347
AC_000158.1-129690704	1	129690719	8.03	12.69	8.88	8.36	5.94	8.5	0.378675	0.315729	UP	129385528	130110347
AC_000158.1-129771695	1	129771710	5.8	0.94	3.74	9.35	3.66	5.2	-0.76601	0.125724	Down	129385528	130110347
AC_000158.1-129936712	1	129936727	3.12	1.41	2.8	2.46	2.29	1.89	0.154296	0.855661	UP	129385528	130110347
AC_000158.1-130034610	1	130034625	3.12	2.35	4.2	0.98	2.29	1.89	0.876484	0.110513	UP	129385528	130110347
AC_000158.1-130073064	1	130073079	3.57	5.64	3.74	3.94	4.11	3.78	0.127261	0.784171	UP	129385528	130110347
AC_000158.1-130211331	1	130211346	2.68	2.82	2.8	3.94	2.29	3.31	-0.182869	0.871556	Down	130110348	130412834
AC_000158.1-130223170	1	130223185	1.78	2.82	0.93	1.97	1.83	3.31	-0.346685	0.701333	Down	130110348	130412834
AC_000158.1-130297395	1	130297410	8.92	7.05	6.54	4.43	2.29	2.83	1.24291	0.000935447	UP	130110348	130412834
AC_000158.1-130300761	1	130300776	3.12	2.35	2.8	1.97	1.83	0.94	0.79114	0.18529	UP	130110348	130412834
AC_000158.1-130310203	1	130310218	2.23	5.64	5.61	3.44	2.74	3.78	0.427388	0.363295	UP	130110348	130412834
AC_000158.1-130367423	1	130367438	4.46	3.29	8.41	6.89	2.74	8.97	-0.194615	0.734535	Down	130110348	130412834
AC_000158.1-130367586	1	130367601	2.23	0.94	4.2	1.97	3.66	2.36	-0.118268	1	Down	130110348	130412834
AC_000158.1-130370500	1	130370515	4.91	7.52	3.27	2.46	5.03	7.08	0.0999024	0.839276	UP	130110348	130412834
AC_000158.1-130400196	1	130400211	7.14	3.29	7.01	3.94	5.48	4.72	0.302579	0.49635	UP	130110348	130412834
AC_000158.1-130436784	1	130436799	0	0.94	0.47	1.97	1.83	2.83	-2.1227	0.012768	Down	130412835	130519141
AC_000158.1-130445680	1	130445695	3.57	4.23	4.67	7.38	2.74	5.67	-0.322447	0.490548	Down	130412835	130519141
AC_000158.1-130469687	1	130469702	3.12	3.76	0.93	3.94	5.94	4.72	-0.886002	0.0721144	Down	130412835	130519141
AC_000158.1-130477933	1	130477948	8.92	5.17	5.61	6.89	5.03	8.97	-0.0735194	0.857821	Down	130412835	130519141
AC_000158.1-130484485	1	130484500	1.34	1.88	3.27	1.97	3.2	3.31	-0.387809	0.596958	Down	130412835	130519141
AC_000158.1-130487602	1	130487617	5.35	1.88	5.61	2.46	2.74	1.89	0.848839	0.0918472	UP	130412835	130519141
AC_000158.1-130488459	1	130488474	8.92	6.58	5.14	7.38	6.4	5.2	0.131705	0.774294	UP	130412835	130519141
AC_000158.1-130517925	1	130517940	2.68	4.23	2.34	0	3.2	1.89	0.809483	0.164629	UP	130412835	130519141
AC_000158.1-130556218	1	130556233	2.23	5.17	3.74	4.92	5.03	6.14	-0.529411	0.248969	Down	130554556	130643416
AC_000158.1-130563121	1	130563136	8.03	9.4	4.67	5.41	10.05	7.08	-0.0308314	1	Down	130554556	130643416
AC_000158.1-13057500	1	13057515	0.45	1.41	2.34	2.95	2.74	1.89	-0.837953	0.229861	Down	12796377	14786026
AC_000158.1-130579922	1	130579937	0.45	0.94	2.8	1.97	2.29	5.2	-1.15215	0.0895014	Down	130554556	130643416
AC_000158.1-130602818	1	130602833	1.78	2.82	2.8	1.97	3.66	1.89	-0.0336244	1	Down	130588843	130615792
AC_000158.1-130610403	1	130610418	3.12	2.35	3.74	1.48	1.83	3.78	0.372478	0.499998	UP	130588843	130615792
AC_000158.1-130629053	1	130629068	5.8	5.17	2.8	4.92	5.48	6.61	-0.294595	0.549627	Down	130554556	130643416
AC_000158.1-130650046	1	130650061	1.78	1.88	1.87	1.48	2.29	1.89	-0.0334049	1	Down	130643417	130652997
AC_000158.1-130657479	1	130657494	2.68	2.35	2.34	0.98	2.29	2.83	0.258375	0.711305	UP	130652998	130665771
AC_000158.1-130663926	1	130663941	12.05	4.23	8.41	8.86	5.94	10.39	-0.020124	1	Down	130652998	130665771
AC_000158.1-130663993	1	130664008	4.02	2.35	1.87	5.41	4.11	2.83	-0.555853	0.300257	Down	130652998	130665771
AC_000158.1-130664060	1	130664075	1.34	2.35	2.34	3.94	1.83	2.36	-0.411086	0.584994	Down	130652998	130665771
AC_000158.1-130665796	1	130665811	6.25	5.64	2.34	0.98	4.57	0.94	1.09787	0.075125	UP	130665772	130678727
AC_000158.1-13070256	1	13070271	9.82	7.52	8.88	13.28	9.6	10.86	-0.352163	0.265802	Down	12796377	14786026
AC_000158.1-130705005	1	130705020	1.34	1.88	2.34	2.95	3.2	2.83	-0.680355	0.281475	Down	130678728	130710119
AC_000158.1-130720955	1	130720970	4.02	6.58	5.14	5.9	5.48	5.2	-0.0754264	1	Down	130710120	130765735
AC_000158.1-130739928	1	130739943	5.35	1.88	3.27	0.98	3.2	2.83	0.568739	0.298365	UP	130710120	130765735
AC_000158.1-130783645	1	130783660	4.91	4.7	4.2	6.89	3.2	3.78	0.0129794	1	UP	130778631	130792040
AC_000158.1-130855785	1	130855800	1.78	3.76	2.34	5.9	2.29	4.72	-0.691248	0.216428	Down	130819922	130858845
AC_000158.1-130865729	1	130865744	4.91	4.7	4.2	4.92	5.03	5.67	-0.169949	0.801663	Down	130858919	130932812
AC_000158.1-130866866	1	130866881	0.45	1.41	2.34	3.94	4.11	5.67	-1.68123	0.00167706	Down	130858919	130932812
AC_000158.1-130878830	1	130878845	1.78	2.82	2.34	5.9	5.94	6.14	-1.35344	0.00222397	Down	130858919	130932812
AC_000158.1-130907226	1	130907241	2.23	5.64	1.87	2.95	2.74	1.42	0.445101	0.453024	UP	130858919	130932812
AC_000158.1-130918502	1	130918517	7.59	3.76	5.14	4.92	10.51	5.67	-0.351403	0.418441	Down	130858919	130932812
AC_000158.1-130947073	1	130947088	2.23	3.29	5.61	2.46	3.2	4.25	0.157709	0.782331	UP	130932886	131089307
AC_000158.1-130966271	1	130966286	2.68	3.76	6.07	0.98	3.2	1.42	1.11724	0.0387323	UP	130932886	131089307
AC_000158.1-130988715	1	130988730	3.12	1.41	3.27	1.97	3.66	1.89	0.0518353	1	UP	130932886	131089307
AC_000158.1-130994443	1	130994458	4.46	1.88	1.87	2.46	0.46	1.89	0.791069	0.18529	UP	130932886	131089307
AC_000158.1-130998867	1	130998882	1.78	2.35	1.87	1.97	1.37	1.89	0.200259	0.838932	UP	130932886	131089307
AC_000158.1-131038849	1	131038864	3.12	3.76	3.27	1.97	4.11	2.83	0.17389	0.755512	UP	130932886	131089307
AC_000158.1-131040036	1	131040051	1.78	3.29	1.87	1.97	1.37	0.94	0.680358	0.307795	UP	130932886	131089307
AC_000158.1-131040217	1	131040232	3.12	1.88	1.4	3.94	2.74	3.78	-0.672095	0.243478	Down	130932886	131089307
AC_000158.1-131040926	1	131040941	2.23	3.29	2.8	1.97	2.74	1.42	0.424611	0.47353	UP	130932886	131089307
AC_000158.1-131041890	1	131041905	4.46	4.23	5.14	5.9	6.86	7.08	-0.514414	0.195435	Down	130932886	131089307
AC_000158.1-131045974	1	131045989	1.78	2.35	4.2	1.48	1.37	1.89	0.791168	0.18529	UP	130932886	131089307
AC_000158.1-131071323	1	131071338	5.35	4.23	2.34	5.41	1.37	3.31	0.260673	0.618442	UP	130932886	131089307
AC_000158.1-131089774	1	131089789	7.59	7.52	5.14	4.92	5.48	6.61	0.251762	0.545723	UP	131089308	131090084
AC_000158.1-131109306	1	131109321	4.02	2.82	3.27	2.95	2.74	2.36	0.331056	0.52287	UP	131090085	131113336
AC_000158.1-131112631	1	131112646	3.12	1.41	0.93	2.95	1.83	4.72	-0.755431	0.231656	Down	131113337	131114854
AC_000158.1-131156353	1	131156368	6.25	5.17	6.54	4.43	5.03	5.67	0.248296	0.477596	UP	131154549	131156366
AC_000158.1-131255330	1	131255345	1.78	1.88	2.8	1.97	4.11	1.89	-0.307046	0.720343	Down	131243578	131273639
AC_000158.1-131304036	1	131304051	2.68	2.35	0.47	1.97	2.74	2.83	-0.437627	0.571903	Down	131273712	131326517
AC_000158.1-131309924	1	131309939	4.02	5.17	5.14	3.44	5.48	4.72	0.0610384	0.8976	UP	131273712	131326517
AC_000158.1-131319857	1	131319872	4.91	5.17	5.61	6.4	2.29	9.45	-0.199714	0.71303	Down	131273712	131326517
AC_000158.1-131346974	1	131346989	0.89	0.94	0.47	3.94	3.66	1.89	-1.9554	0.00410305	Down	131327221	131351895
AC_000158.1-131361857	1	131361872	3.57	1.41	3.74	5.9	3.66	3.78	-0.5856	0.263102	Down	131351896	131530834
AC_000158.1-131381372	1	131381387	3.12	3.29	6.07	1.48	3.2	2.83	0.709645	0.149512	UP	131351896	131530834
AC_000158.1-131427086	1	131427101	4.02	3.29	2.34	1.97	2.29	1.89	0.642694	0.229941	UP	131351896	131530834
AC_000158.1-131453781	1	131453796	4.46	4.23	4.2	2.46	4.57	3.78	0.245719	0.576415	UP	131351896	131530834
AC_000158.1-131467726	1	131467741	0	1.41	1.4	2.46	1.83	5.2	-1.70942	0.0130608	Down	131351896	131530834
AC_000158.1-131490224	1	131490239	6.69	9.4	0.47	5.41	5.48	3.31	0.22514	0.755566	UP	131351896	131530834
AC_000158.1-131521767	1	131521782	4.46	2.82	2.34	2.46	4.57	2.83	-0.0338592	1	Down	131351896	131530834
AC_000158.1-131528405	1	131528420	4.02	1.88	1.87	0.49	4.11	2.83	0.0523239	1	UP	131351896	131530834
AC_000158.1-131529886	1	131529901	4.91	3.76	6.07	1.97	9.14	3.31	0.024491	1	UP	131351896	131530834
AC_000158.1-131539383	1	131539398	10.71	7.99	6.07	5.41	11.43	6.61	0.0779097	0.878877	UP	131530835	131548457
AC_000158.1-131603649	1	131603664	7.14	4.7	5.61	8.86	3.66	5.67	-0.0395408	0.920411	Down	131578587	131658748
AC_000158.1-131606333	1	131606348	3.57	5.64	6.07	6.89	5.03	5.67	-0.197265	0.723638	Down	131578587	131658748
AC_000158.1-131667868	1	131667883	2.68	3.29	1.87	0.49	2.74	1.42	0.710466	0.24816	UP	131634779	131723146
AC_000158.1-131692295	1	131692310	3.12	0.94	4.2	1.97	1.83	2.83	0.320432	0.598111	UP	131634779	131723146
AC_000158.1-131698999	1	131699014	3.57	3.29	5.61	3.94	0.91	6.14	0.187323	0.826401	UP	131634779	131723146
AC_000158.1-131700657	1	131700672	5.35	4.7	3.74	4.43	3.66	5.2	0.0642056	0.895858	UP	131634779	131723146
AC_000158.1-131723666	1	131723681	6.25	2.35	3.74	1.48	1.83	1.89	1.23101	0.0190772	UP	131634779	131723146
AC_000158.1-131748098	1	131748113	2.23	1.88	0.93	3.44	3.66	3.78	-1.07273	0.0578569	Down	131747957	131748435
AC_000158.1-131748111	1	131748126	2.23	1.88	0.93	3.44	3.66	3.78	-1.07273	0.0578569	Down	131747957	131748435
AC_000158.1-131817450	1	131817465	7.59	3.29	6.54	9.35	3.2	9.45	-0.321689	0.473954	Down	131765942	131834773
AC_000158.1-131821416	1	131821431	1.34	2.35	2.8	5.9	3.66	2.36	-0.853169	0.125009	Down	131765942	131834773
AC_000158.1-131823778	1	131823793	2.68	4.7	2.8	5.41	1.37	2.36	0.171444	0.785873	UP	131765942	131834773
AC_000158.1-131839016	1	131839031	12.94	8.46	5.61	6.89	7.31	8.97	0.225068	0.600255	UP	131834774	131853906
AC_000158.1-131873867	1	131873882	2.68	3.29	2.8	2.95	3.2	3.78	-0.175548	0.874774	Down	131853907	131876649
AC_000158.1-131876467	1	131876482	5.8	4.23	5.61	4.43	5.03	4.72	0.144406	0.708499	UP	131853907	131876649
AC_000158.1-131877610	1	131877625	8.48	8.46	4.2	7.38	5.03	5.67	0.235494	0.6446	UP	131876650	131881801
AC_000158.1-131908687	1	131908702	3.57	3.29	2.8	4.43	7.31	4.25	-0.718832	0.113239	Down	131881802	131991477
AC_000158.1-131950170	1	131950185	4.46	5.17	4.67	4.43	6.4	4.72	-0.123174	0.900837	Down	131881802	131991477
AC_000158.1-132063005	1	132063020	4.02	7.99	9.34	5.9	6.4	6.61	0.17124	0.65412	UP	132040547	132063786
AC_000158.1-13209026	1	13209041	3.12	2.35	3.27	0.98	1.83	0.94	1.17669	0.0524212	UP	12796377	14786026
AC_000158.1-132095940	1	132095955	4.46	3.76	5.14	1.97	1.37	5.2	0.640427	0.193583	UP	132095203	132099744
AC_000158.1-132106394	1	132106409	7.14	7.05	2.34	4.43	4.57	7.08	0.0433276	1	UP	132102778	132131492
AC_000158.1-132112210	1	132112225	4.02	2.35	2.8	3.44	1.37	1.42	0.573553	0.29667	UP	132102778	132131492
AC_000158.1-132120367	1	132120382	11.16	5.64	4.67	11.31	9.6	7.56	-0.391819	0.298632	Down	132102778	132131492
AC_000158.1-132125715	1	132125730	4.91	1.41	2.8	2.95	3.2	3.78	-0.104815	1	Down	132102778	132131492
AC_000158.1-132180059	1	132180074	1.34	1.88	0.93	1.97	3.2	2.36	-0.837963	0.229861	Down	132174468	132201603
AC_000158.1-132217082	1	132217097	4.46	3.29	1.87	3.44	6.4	1.89	-0.278975	0.707069	Down	132201604	132243309
AC_000158.1-132223686	1	132223701	4.46	6.58	3.74	5.41	6.86	5.2	-0.240951	0.635894	Down	132201604	132243309
AC_000158.1-132309327	1	132309342	5.35	3.76	3.74	5.41	5.03	4.72	-0.224325	0.699383	Down	132243382	132444375
AC_000158.1-132330475	1	132330490	5.35	7.99	3.27	2.46	1.37	3.31	1.20724	0.013222	UP	132243382	132444375
AC_000158.1-132400826	1	132400841	6.25	3.29	6.07	5.41	2.74	2.83	0.519842	0.22145	UP	132243382	132444375
AC_000158.1-132406795	1	132406810	4.46	3.76	0.93	4.92	3.66	3.78	-0.409018	0.496531	Down	132243382	132444375
AC_000158.1-132410051	1	132410066	1.34	2.82	2.34	4.92	2.29	3.31	-0.672058	0.243478	Down	132243382	132444375
AC_000158.1-132440103	1	132440118	2.68	3.76	0.47	1.97	3.2	2.83	-0.209998	0.8618	Down	132243382	132444375
AC_000158.1-13247037	1	13247052	3.12	5.64	2.34	3.44	4.57	3.78	-0.0907947	1	Down	12796377	14786026
AC_000158.1-132473412	1	132473427	4.46	5.64	8.41	7.38	5.94	8.97	-0.264	0.528732	Down	132455164	132740189
AC_000158.1-132474555	1	132474570	1.78	5.64	1.87	3.94	6.86	2.83	-0.549582	0.361597	Down	132455164	132740189
AC_000158.1-13248074	1	13248089	0.89	0.47	1.4	1.97	1.83	2.36	-1.10201	0.167302	Down	12796377	14786026
AC_000158.1-132670051	1	132670066	4.91	3.76	2.8	1.97	2.29	4.72	0.353737	0.474636	UP	132455164	132740189
AC_000158.1-132744199	1	132744214	4.02	3.76	2.34	0.49	0.91	1.42	1.77822	0.00374606	UP	132740263	133269139
AC_000158.1-132747891	1	132747906	3.12	2.82	3.27	0.98	0.46	2.83	1.08643	0.0616446	UP	132740263	133269139
AC_000158.1-132752470	1	132752485	2.68	1.88	2.8	1.97	3.2	1.89	0.0572758	1	UP	132740263	133269139
AC_000158.1-132798184	1	132798199	2.68	2.35	2.34	4.92	3.66	5.2	-0.87697	0.072825	Down	132740263	133269139
AC_000158.1-132808111	1	132808126	0.45	3.29	2.34	4.43	3.2	2.36	-0.709189	0.239777	Down	132740263	133269139
AC_000158.1-132897264	1	132897279	8.03	2.35	3.74	4.43	5.03	1.89	0.322944	0.593912	UP	132740263	133269139
AC_000158.1-132921013	1	132921028	2.23	1.88	0.93	3.94	3.2	3.31	-1.00965	0.0804306	Down	132740263	133269139
AC_000158.1-133002066	1	133002081	1.34	1.88	2.34	1.97	3.2	2.36	-0.43758	0.571903	Down	132740263	133269139
AC_000158.1-133050610	1	133050625	1.78	2.82	2.8	3.44	1.83	2.36	-0.033672	1	Down	132740263	133269139
AC_000158.1-133056992	1	133057007	3.12	4.7	5.14	1.97	2.74	3.78	0.593029	0.184509	UP	132740263	133269139
AC_000158.1-133083628	1	133083643	8.92	3.76	6.07	10.33	10.97	8.97	-0.675255	0.0522419	Down	132740263	133269139
AC_000158.1-133131350	1	133131365	8.92	5.17	4.67	4.43	4.57	10.39	-0.0440146	0.933645	Down	132740263	133269139
AC_000158.1-133162004	1	133162019	5.8	3.29	2.8	4.92	4.11	2.36	0.0778481	0.894976	UP	132740263	133269139
AC_000158.1-133170203	1	133170218	3.12	2.35	5.14	4.43	2.74	1.89	0.236896	0.663701	UP	132740263	133269139
AC_000158.1-133210911	1	133210926	3.57	1.88	4.2	5.41	4.11	3.78	-0.44265	0.392277	Down	132740263	133269139
AC_000158.1-133215753	1	133215768	0.45	1.41	2.34	1.97	4.11	2.83	-1.08069	0.0874135	Down	132740263	133269139
AC_000158.1-133226485	1	133226500	1.78	6.11	3.74	3.94	5.48	1.89	0.0359557	1	UP	132740263	133269139
AC_000158.1-133238364	1	133238379	3.12	3.76	3.27	4.43	4.57	3.31	-0.271193	0.665905	Down	132740263	133269139
AC_000158.1-133238375	1	133238390	3.12	3.76	3.27	4.43	4.57	3.31	-0.271193	0.665905	Down	132740263	133269139
AC_000158.1-133238802	1	133238817	2.68	1.88	7.01	3.44	2.74	4.72	0.0855957	0.907493	UP	132740263	133269139
AC_000158.1-133239335	1	133239350	4.91	1.88	1.87	3.94	5.03	4.25	-0.585722	0.265672	Down	132740263	133269139
AC_000158.1-133259692	1	133259707	0.89	1.41	0.47	2.46	2.29	3.31	-1.4796	0.0348083	Down	132740263	133269139
AC_000158.1-133259705	1	133259720	0.89	1.41	0.47	2.46	2.29	3.31	-1.4796	0.0348083	Down	132740263	133269139
AC_000158.1-133274278	1	133274293	1.34	4.7	5.14	4.43	1.83	5.2	-0.0313895	1	Down	133269140	133310152
AC_000158.1-133290055	1	133290070	12.05	8.46	9.81	3.44	2.74	2.83	1.74009	6.59257e-06	UP	133269140	133310152
AC_000158.1-133348885	1	133348900	4.46	5.64	5.61	2.95	5.03	6.61	0.0985593	0.814348	UP	133315202	133395740
AC_000158.1-133384146	1	133384161	4.91	2.82	3.27	6.4	3.2	3.31	-0.204309	0.794265	Down	133315202	133395740
AC_000158.1-133414357	1	133414372	2.68	1.41	0.93	2.95	2.74	3.31	-0.801924	0.20088	Down	133401647	133439465
AC_000158.1-133426335	1	133426350	4.02	1.88	1.87	0	2.29	1.42	1.01952	0.108006	UP	133401647	133439465
AC_000158.1-133431265	1	133431280	2.68	3.76	2.8	3.44	4.11	3.78	-0.29246	0.652005	Down	133401647	133439465
AC_000158.1-133515712	1	133515727	4.46	8.46	3.74	2.46	6.86	5.2	0.187363	0.693795	UP	133447276	133525765
AC_000158.1-133527522	1	133527537	0.45	3.76	0.93	3.44	1.83	3.31	-0.724248	0.298896	Down	133525766	134030652
AC_000158.1-133536859	1	133536874	2.68	2.35	2.34	5.41	3.2	1.42	-0.418868	0.532569	Down	133525766	134030652
AC_000158.1-133574292	1	133574307	2.68	1.88	2.34	0.49	1.37	1.42	1.0267	0.134048	UP	133525766	134030652
AC_000158.1-133659037	1	133659052	2.23	3.29	1.87	2.95	5.03	2.36	-0.484125	0.418207	Down	133525766	134030652
AC_000158.1-133666528	1	133666543	6.25	3.76	6.07	2.95	2.74	4.25	0.692529	0.0854916	UP	133525766	134030652
AC_000158.1-133691384	1	133691399	3.12	2.82	1.4	1.97	2.29	3.31	-0.0336937	1	Down	133525766	134030652
AC_000158.1-133694960	1	133694975	4.91	4.7	5.14	4.92	2.74	1.89	0.634077	0.128785	UP	133525766	134030652
AC_000158.1-133703597	1	133703612	2.23	3.29	0.47	3.44	2.74	1.89	-0.411086	0.584994	Down	133525766	134030652
AC_000158.1-133803735	1	133803750	4.02	2.82	5.14	3.44	3.66	1.42	0.487859	0.302944	UP	133525766	134030652
AC_000158.1-133880993	1	133881008	4.91	3.76	4.67	6.4	5.94	4.25	-0.302206	0.533071	Down	133525766	134030652
AC_000158.1-133947065	1	133947080	5.35	8.46	5.61	2.46	3.66	4.25	0.88839	0.0227519	UP	133525766	134030652
AC_000158.1-133979056	1	133979071	4.02	1.41	8.41	4.92	4.11	3.31	0.170882	0.763621	UP	133525766	134030652
AC_000158.1-13400680	1	13400695	1.78	3.76	2.34	2.46	4.11	3.31	-0.332652	0.627484	Down	12796377	14786026
AC_000158.1-134026551	1	134026566	2.68	3.29	1.4	3.44	1.83	1.89	0.0572415	1	UP	133525766	134030652
AC_000158.1-134030022	1	134030037	2.68	1.88	0.93	3.44	3.2	1.89	-0.60392	0.362014	Down	133525766	134030652
AC_000158.1-134085029	1	134085044	3.12	2.82	4.67	5.9	3.66	1.89	-0.0942718	1	Down	134035256	134130529
AC_000158.1-134087628	1	134087643	8.03	5.64	9.34	10.33	5.48	8.5	-0.0670374	0.87135	Down	134035256	134130529
AC_000158.1-134098427	1	134098442	4.91	5.64	6.07	7.38	3.66	3.31	0.225438	0.568584	UP	134035256	134130529
AC_000158.1-134140275	1	134140290	3.12	3.76	2.34	4.43	3.66	2.83	-0.232036	0.761082	Down	134130530	134189736
AC_000158.1-134147546	1	134147561	2.23	2.82	1.87	3.94	2.29	1.89	-0.210106	0.86018	Down	134130530	134189736
AC_000158.1-134153588	1	134153603	3.57	2.82	4.67	3.94	2.29	4.25	0.0895799	0.883152	UP	134130530	134189736
AC_000158.1-134196175	1	134196190	6.69	5.17	6.54	6.89	9.14	7.08	-0.323713	0.39288	Down	134189737	134222537
AC_000158.1-134211650	1	134211665	4.02	4.23	5.14	2.95	2.29	3.78	0.566481	0.194032	UP	134189737	134222537
AC_000158.1-134249884	1	134249899	4.91	7.05	6.07	5.9	4.11	5.2	0.248311	0.477596	UP	134223422	134408607
AC_000158.1-134288827	1	134288842	3.57	2.82	3.27	3.94	2.29	4.72	-0.162967	0.880548	Down	134223422	134408607
AC_000158.1-134301902	1	134301917	9.37	7.05	6.07	11.31	9.14	8.03	-0.327243	0.329459	Down	134223422	134408607
AC_000158.1-134329851	1	134329866	3.57	6.58	2.8	1.48	3.2	4.72	0.44705	0.391166	UP	134223422	134408607
AC_000158.1-134349003	1	134349018	2.68	4.23	4.67	2.46	4.57	2.36	0.283857	0.560139	UP	134223422	134408607
AC_000158.1-134379336	1	134379351	6.25	4.7	5.14	6.89	5.48	8.97	-0.396154	0.276669	Down	134223422	134408607
AC_000158.1-134394894	1	134394909	3.57	5.64	3.27	2.95	1.83	2.83	0.707535	0.126761	UP	134223422	134408607
AC_000158.1-134505057	1	134505072	2.23	3.76	5.61	1.97	4.57	7.08	-0.238825	0.745737	Down	134408608	135191076
AC_000158.1-134541412	1	134541427	2.68	3.76	5.14	6.4	5.94	5.2	-0.592667	0.162635	Down	134408608	135191076
AC_000158.1-134543849	1	134543864	5.8	6.11	3.74	6.4	4.57	4.72	0.00843139	1	UP	134408608	135191076
AC_000158.1-134558255	1	134558270	2.68	2.35	1.87	3.44	5.03	3.78	-0.812368	0.11771	Down	134408608	135191076
AC_000158.1-134583154	1	134583169	3.12	4.7	2.8	0.98	3.2	5.67	0.0974524	0.900265	UP	134408608	135191076
AC_000158.1-134599601	1	134599616	3.12	1.88	2.34	1.48	0.91	1.42	0.934011	0.151874	UP	134408608	135191076
AC_000158.1-134664481	1	134664496	8.48	7.52	5.14	9.84	6.86	5.2	-0.0371644	0.930457	Down	134408608	135191076
AC_000158.1-134665581	1	134665596	4.46	3.76	5.14	1.97	3.2	1.89	0.900202	0.0490525	UP	134408608	135191076
AC_000158.1-134677828	1	134677843	5.35	9.4	4.2	6.4	6.4	3.78	0.195001	0.623834	UP	134408608	135191076
AC_000158.1-134703831	1	134703846	4.91	2.82	3.74	3.44	2.29	2.83	0.431763	0.360978	UP	134408608	135191076
AC_000158.1-134733196	1	134733211	2.23	2.35	2.8	2.46	2.29	0.47	0.492147	0.442428	UP	134408608	135191076
AC_000158.1-134759260	1	134759275	0.89	3.29	1.87	1.97	2.74	2.83	-0.3255	0.711305	Down	134408608	135191076
AC_000158.1-134761029	1	134761044	8.92	8.46	4.2	3.94	5.03	8.97	0.265232	0.613803	UP	134408608	135191076
AC_000158.1-134817994	1	134818009	7.14	2.82	3.74	7.87	3.2	4.25	-0.137685	0.757207	Down	134408608	135191076
AC_000158.1-134827610	1	134827625	1.34	2.35	2.34	2.46	4.57	1.89	-0.568245	0.37753	Down	134408608	135191076
AC_000158.1-134967249	1	134967264	3.12	1.88	1.87	0.49	1.37	0.94	1.23705	0.0785338	UP	134408608	135191076
AC_000158.1-134973937	1	134973952	2.68	2.35	1.4	4.43	3.2	1.89	-0.53695	0.391997	Down	134408608	135191076
AC_000158.1-135022265	1	135022280	6.25	4.23	3.27	3.44	1.83	3.78	0.612553	0.17137	UP	134408608	135191076
AC_000158.1-135086665	1	135086680	4.46	3.29	5.14	6.89	2.29	2.83	0.122777	0.813021	UP	134408608	135191076
AC_000158.1-13510953	1	13510968	3.57	2.35	1.87	2.46	2.29	0.94	0.455998	0.458639	UP	12796377	14786026
AC_000158.1-135135790	1	135135805	4.02	3.76	6.07	2.46	5.48	4.72	0.117853	0.804044	UP	134408608	135191076
AC_000158.1-135151547	1	135151562	3.57	7.05	4.67	7.87	6.4	7.08	-0.47581	0.23333	Down	134408608	135191076
AC_000158.1-135157029	1	135157044	2.23	4.7	4.2	3.44	5.03	3.31	-0.0907838	1	Down	134408608	135191076
AC_000158.1-135163561	1	135163576	1.34	2.35	4.2	1.97	2.74	1.89	0.239859	0.720343	UP	134408608	135191076
AC_000158.1-135193127	1	135193142	1.34	0.94	1.4	4.92	4.11	2.83	-1.63269	0.00458894	Down	135191077	135658387
AC_000158.1-135195734	1	135195749	4.02	2.82	2.8	1.97	1.83	2.36	0.642683	0.229941	UP	135191077	135658387
AC_000158.1-135203765	1	135203780	4.02	1.88	2.8	4.43	3.2	2.83	-0.241572	0.755512	Down	135191077	135658387
AC_000158.1-135209466	1	135209481	2.23	2.35	3.27	1.97	2.29	2.83	0.142767	0.86018	UP	135191077	135658387
AC_000158.1-135214316	1	135214331	5.35	7.05	5.14	4.43	6.4	5.2	0.124746	0.724501	UP	135191077	135658387
AC_000158.1-135246874	1	135246889	1.34	0.94	1.4	1.97	2.29	3.78	-1.08618	0.108006	Down	135191077	135658387
AC_000158.1-135270042	1	135270057	2.68	5.17	3.27	5.41	5.48	4.25	-0.443435	0.350465	Down	135191077	135658387
AC_000158.1-135271462	1	135271477	5.35	9.4	6.07	15.25	11.43	11.34	-0.85803	0.0118418	Down	135191077	135658387
AC_000158.1-135287770	1	135287785	5.35	6.11	4.2	4.43	4.57	6.61	0.00846767	1	UP	135191077	135658387
AC_000158.1-135309648	1	135309663	1.78	4.23	1.87	1.48	1.37	2.83	0.456032	0.458639	UP	135191077	135658387
AC_000158.1-135358723	1	135358738	4.02	7.52	6.07	2.46	5.48	5.2	0.40579	0.319248	UP	135191077	135658387
AC_000158.1-135376585	1	135376600	1.34	3.76	2.8	2.95	4.57	4.25	-0.580028	0.282091	Down	135191077	135658387
AC_000158.1-135391949	1	135391964	6.25	6.58	3.27	4.43	3.66	3.78	0.444769	0.261127	UP	135191077	135658387
AC_000158.1-135452816	1	135452831	4.02	1.88	2.8	1.48	3.2	3.31	0.123411	0.868077	UP	135191077	135658387
AC_000158.1-135453148	1	135453163	1.34	2.35	1.4	1.97	2.29	3.31	-0.55912	0.442428	Down	135191077	135658387
AC_000158.1-135494397	1	135494412	5.35	5.64	7.01	2.95	5.48	8.5	0.0815352	0.841944	UP	135191077	135658387
AC_000158.1-135504370	1	135504385	8.92	7.52	3.74	3.44	6.86	8.03	0.136005	0.795098	UP	135191077	135658387
AC_000158.1-135518511	1	135518526	1.34	1.41	0.47	3.44	1.83	2.83	-1.26954	0.0640976	Down	135191077	135658387
AC_000158.1-135528221	1	135528236	2.68	3.29	0.47	3.44	2.29	3.31	-0.464344	0.48727	Down	135191077	135658387
AC_000158.1-135531174	1	135531189	2.68	2.35	4.67	2.95	2.29	2.83	0.265128	0.627484	UP	135191077	135658387
AC_000158.1-135531534	1	135531549	1.78	4.7	3.27	2.95	3.66	3.78	-0.0993291	1	Down	135191077	135658387
AC_000158.1-135575814	1	135575829	1.78	2.35	2.34	0.98	1.37	0	1.38644	0.0637121	UP	135191077	135658387
AC_000158.1-135582805	1	135582820	3.57	3.76	2.34	0.98	2.29	3.78	0.441594	0.405525	UP	135191077	135658387
AC_000158.1-135593869	1	135593884	4.46	1.88	4.67	3.94	3.66	3.31	0.0263177	1	UP	135191077	135658387
AC_000158.1-135598327	1	135598342	2.23	3.29	3.27	2.46	2.29	2.36	0.29992	0.607948	UP	135191077	135658387
AC_000158.1-135614784	1	135614799	2.23	5.17	2.34	3.94	2.29	4.72	-0.162913	0.891641	Down	135191077	135658387
AC_000158.1-135614815	1	135614830	4.91	6.11	6.07	1.97	4.57	4.72	0.583376	0.134129	UP	135191077	135658387
AC_000158.1-135630545	1	135630560	2.23	2.35	3.27	2.46	1.83	0.47	0.710449	0.24816	UP	135191077	135658387
AC_000158.1-135649502	1	135649517	0.89	1.41	0.93	2.95	2.74	2.36	-1.26951	0.0640976	Down	135191077	135658387
AC_000158.1-135650507	1	135650522	3.57	3.29	3.27	7.38	4.57	6.61	-0.849447	0.0303095	Down	135191077	135658387
AC_000158.1-135655809	1	135655824	7.14	6.11	1.87	2.95	1.37	3.78	0.897355	0.108314	UP	135191077	135658387
AC_000158.1-135714350	1	135714365	4.02	4.23	4.2	1.48	1.83	2.83	0.999579	0.0387001	UP	135658388	135731416
AC_000158.1-135739337	1	135739352	5.8	3.76	4.67	3.94	4.57	2.83	0.330211	0.419497	UP	135732019	135805188
AC_000158.1-135762074	1	135762089	8.03	6.58	3.74	1.97	3.2	2.83	1.18113	0.00871196	UP	135732019	135805188
AC_000158.1-135762562	1	135762577	4.02	2.82	3.27	1.97	4.57	6.14	-0.325145	0.605906	Down	135732019	135805188
AC_000158.1-135839680	1	135839695	4.91	2.35	2.8	0.49	1.37	2.83	1.07487	0.0518487	UP	135841443	135852496
AC_000158.1-135843045	1	135843060	2.23	1.88	1.87	0.98	2.74	0.94	0.333095	0.677845	UP	135841443	135852496
AC_000158.1-135844888	1	135844903	4.46	0.94	1.87	3.94	5.94	4.25	-0.927363	0.0804595	Down	135841443	135852496
AC_000158.1-135845250	1	135845265	5.35	4.7	2.8	4.43	5.03	6.14	-0.268367	0.612864	Down	135841443	135852496
AC_000158.1-135848337	1	135848352	3.57	0.47	1.87	4.43	3.2	3.78	-0.899892	0.100716	Down	135841443	135852496
AC_000158.1-135849041	1	135849056	6.69	4.7	5.61	5.9	6.4	3.31	0.129183	0.814883	UP	135841443	135852496
AC_000158.1-135861217	1	135861232	7.14	9.87	8.41	7.87	11.43	7.56	-0.0806732	0.874168	Down	135852497	135871661
AC_000158.1-13593675	1	13593690	2.23	6.58	2.8	3.94	5.94	4.72	-0.334168	0.563304	Down	12796377	14786026
AC_000158.1-136044897	1	136044912	5.8	7.05	9.81	5.41	10.51	9.92	-0.193265	0.69973	Down	135951508	136054306
AC_000158.1-136069138	1	136069153	4.46	4.7	3.27	3.44	3.66	2.83	0.323012	0.471498	UP	136054307	136072241
AC_000158.1-136072662	1	136072677	1.78	1.88	3.27	1.48	1.37	2.83	0.279642	0.701333	UP	136072242	136182704
AC_000158.1-136076238	1	136076253	1.78	2.35	2.34	2.95	0	1.89	0.437031	0.54154	UP	136072242	136182704
AC_000158.1-136076437	1	136076452	4.46	3.29	3.27	4.92	3.66	2.36	0.0264908	1	UP	136072242	136182704
AC_000158.1-136079976	1	136079991	3.12	4.7	7.94	4.92	3.66	10.39	-0.265645	0.612702	Down	136072242	136182704
AC_000158.1-136122684	1	136122699	6.69	3.76	3.74	2.46	4.11	4.72	0.328672	0.523676	UP	136072242	136182704
AC_000158.1-136155319	1	136155334	5.8	7.52	7.47	7.38	7.77	7.56	-0.125039	0.783459	Down	136072242	136182704
AC_000158.1-136213094	1	136213109	5.35	7.52	6.07	4.43	3.2	3.31	0.789782	0.0330875	UP	136182705	136291727
AC_000158.1-136217545	1	136217560	3.57	4.7	3.27	3.94	6.86	5.2	-0.471518	0.30531	Down	136182705	136291727
AC_000158.1-136257919	1	136257934	8.92	3.76	7.47	5.41	5.48	4.25	0.418611	0.29551	UP	136182705	136291727
AC_000158.1-136270421	1	136270436	1.34	3.76	0.93	2.46	2.74	2.83	-0.411057	0.584994	Down	136267313	136270560
AC_000158.1-136345597	1	136345612	1.78	3.29	4.2	8.86	3.66	4.25	-0.830864	0.0927543	Down	136291728	136386341
AC_000158.1-1363741	1	1363756	2.68	1.88	1.87	0.98	1.37	1.42	0.746149	0.286588	UP	1361382	1375985
AC_000158.1-136427006	1	136427021	3.12	3.76	2.34	0.98	1.37	0.94	1.43282	0.0192494	UP	136405177	136435601
AC_000158.1-136460837	1	136460852	4.46	7.05	6.54	8.86	5.48	4.25	-0.032816	1	Down	136435602	136528514
AC_000158.1-136464881	1	136464896	3.12	1.88	2.34	0.49	0.91	1.42	1.32793	0.0526273	UP	136435602	136528514
AC_000158.1-136489847	1	136489862	1.78	2.82	3.27	0.49	2.74	3.31	0.239853	0.720343	UP	136435602	136528514
AC_000158.1-136498155	1	136498170	4.91	5.17	2.8	3.44	6.4	2.83	0.0199353	1	UP	136435602	136528514
AC_000158.1-136527051	1	136527066	8.92	6.58	11.21	2.46	5.48	5.67	0.958499	0.0147065	UP	136435602	136528514
AC_000158.1-136537984	1	136537999	3.57	2.82	2.8	4.43	1.83	3.31	-0.0338763	1	Down	136528515	136573248
AC_000158.1-136544878	1	136544893	4.91	2.35	4.2	4.43	6.4	8.03	-0.705045	0.107046	Down	136528515	136573248
AC_000158.1-136544894	1	136544909	4.91	2.35	4.2	4.43	6.4	8.03	-0.705045	0.107045	Down	136528515	136573248
AC_000158.1-136549351	1	136549366	4.91	6.11	5.14	7.38	5.94	4.25	-0.113413	0.90683	Down	136528515	136573248
AC_000158.1-136577785	1	136577800	10.71	7.05	7.47	7.38	9.14	12.28	-0.18621	0.602044	Down	136573249	136630828
AC_000158.1-136580668	1	136580683	2.23	2.35	1.87	0.49	1.37	2.36	0.583349	0.405189	UP	136573249	136630828
AC_000158.1-136583064	1	136583079	6.69	5.64	6.54	7.87	5.03	6.14	-0.000717549	1	Down	136573249	136630828
AC_000158.1-136614066	1	136614081	7.14	9.4	6.54	3.44	14.63	8.03	-0.180959	0.701841	Down	136573249	136630828
AC_000158.1-136622525	1	136622540	2.68	1.88	2.8	3.44	2.29	3.31	-0.27646	0.736139	Down	136573249	136630828
AC_000158.1-136643177	1	136643192	1.78	5.17	4.2	0.98	5.03	3.31	0.239126	0.715435	UP	136636523	136676838
AC_000158.1-136655659	1	136655674	6.25	5.64	3.74	2.46	5.03	2.83	0.585868	0.158137	UP	136636523	136676838
AC_000158.1-136706530	1	136706545	2.68	3.76	3.27	1.97	1.83	2.36	0.642721	0.229941	UP	136683311	136722309
AC_000158.1-136711489	1	136711504	4.02	6.58	3.74	5.9	5.03	2.83	0.0622839	0.904974	UP	136683311	136722309
AC_000158.1-13673370	1	13673385	3.57	6.11	7.01	5.41	3.2	4.25	0.377005	0.347238	UP	12796377	14786026
AC_000158.1-136741852	1	136741867	5.8	5.17	4.67	6.89	7.31	5.2	-0.301514	0.489628	Down	136722310	136746817
AC_000158.1-136774649	1	136774664	6.69	6.58	4.67	2.95	5.94	4.25	0.438962	0.282089	UP	136746818	136790707
AC_000158.1-136783885	1	136783900	4.91	6.58	2.8	2.95	7.31	5.67	-0.161927	0.833109	Down	136746818	136790707
AC_000158.1-136817641	1	136817656	6.69	4.7	6.07	5.41	5.48	3.78	0.256452	0.545406	UP	136790677	136833023
AC_000158.1-136879101	1	136879116	2.68	4.7	2.34	5.9	3.2	4.25	-0.443113	0.416343	Down	136832293	136903651
AC_000158.1-136893175	1	136893190	2.23	2.35	2.8	2.46	0	0.94	1.11757	0.0933564	UP	136832293	136903651
AC_000158.1-136914228	1	136914243	1.78	2.82	1.87	3.94	0.91	1.42	0.070473	1	UP	136903652	136947202
AC_000158.1-136946716	1	136946731	2.68	0.47	3.74	1.97	5.03	2.36	-0.435944	0.56005	Down	136903652	136947202
AC_000158.1-136950750	1	136950765	0.45	2.35	1.87	3.44	3.2	3.31	-1.07632	0.0710069	Down	136947203	136961462
AC_000158.1-136994952	1	136994967	4.46	4.23	8.41	6.4	4.11	3.78	0.265788	0.518448	UP	136961463	137030465
AC_000158.1-13702140	1	13702155	2.23	1.88	2.34	1.48	3.2	2.83	-0.221534	0.855661	Down	12796377	14786026
AC_000158.1-137043972	1	137043987	1.78	4.23	3.74	1.97	3.2	2.83	0.265181	0.627484	UP	137030466	137107231
AC_000158.1-137063752	1	137063767	3.12	4.23	2.8	0.98	0	1.42	2.02457	0.00152602	UP	137030466	137107231
AC_000158.1-137066610	1	137066625	2.68	5.64	2.8	1.97	3.66	3.31	0.299686	0.566459	UP	137030466	137107231
AC_000158.1-137091309	1	137091324	0.89	1.41	2.8	2.95	2.74	1.89	-0.559102	0.442428	Down	137030466	137107231
AC_000158.1-137100912	1	137100927	7.59	6.11	7.01	7.38	6.86	7.56	-0.0666612	0.851046	Down	137030466	137107231
AC_000158.1-137118802	1	137118817	7.59	8.93	4.2	5.41	6.4	5.67	0.245823	0.565855	UP	137109376	137499224
AC_000158.1-137119293	1	137119308	2.23	3.29	3.27	2.46	3.2	3.78	-0.106391	1	Down	137109376	137499224
AC_000158.1-137128666	1	137128681	2.23	2.82	4.67	7.38	5.03	2.83	-0.631294	0.229159	Down	137109376	137499224
AC_000158.1-137166629	1	137166644	4.02	4.23	4.67	7.38	2.74	2.36	0.0685839	0.907523	UP	137109376	137499224
AC_000158.1-137171542	1	137171557	2.23	4.23	2.8	4.43	3.66	6.14	-0.609968	0.21629	Down	137109376	137499224
AC_000158.1-137190597	1	137190612	1.78	1.88	1.87	0.98	2.29	2.36	-0.0334034	1	Down	137109376	137499224
AC_000158.1-137191443	1	137191458	1.34	3.76	0.47	2.95	3.2	3.31	-0.752896	0.217483	Down	137109376	137499224
AC_000158.1-137235429	1	137235444	4.91	10.34	6.07	5.9	6.4	7.56	0.0999244	0.861412	UP	137109376	137499224
AC_000158.1-137251987	1	137252002	2.68	2.35	3.74	1.97	1.83	2.83	0.396954	0.48727	UP	137109376	137499224
AC_000158.1-137255343	1	137255358	4.02	5.17	3.74	2.95	4.11	3.31	0.308815	0.480526	UP	137109376	137499224
AC_000158.1-137303290	1	137303305	8.92	7.52	8.88	5.41	4.11	3.31	0.981534	0.00856018	UP	137109376	137499224
AC_000158.1-137303735	1	137303750	2.68	3.76	3.74	0.98	2.74	1.89	0.820853	0.121816	UP	137109376	137499224
AC_000158.1-137305870	1	137305885	4.02	6.58	2.34	2.95	5.03	8.5	-0.350988	0.556856	Down	137109376	137499224
AC_000158.1-137352285	1	137352300	1.78	3.29	2.8	2.46	0.91	2.36	0.456017	0.458639	UP	137109376	137499224
AC_000158.1-137365222	1	137365237	6.69	6.58	3.27	2.46	4.57	3.78	0.603946	0.180127	UP	137109376	137499224
AC_000158.1-137373232	1	137373247	4.46	3.29	2.8	5.41	5.03	5.2	-0.547824	0.229561	Down	137109376	137499224
AC_000158.1-137382053	1	137382068	4.02	5.17	3.27	5.9	4.57	6.14	-0.403931	0.375011	Down	137109376	137499224
AC_000158.1-137407667	1	137407682	6.69	2.82	7.94	4.92	3.2	6.61	0.251188	0.690651	UP	137109376	137499224
AC_000158.1-137412219	1	137412234	3.57	2.35	1.87	1.48	1.37	2.83	0.455979	0.458639	UP	137109376	137499224
AC_000158.1-137431196	1	137431211	1.34	4.23	2.8	3.94	2.74	2.36	-0.109742	1	Down	137109376	137499224
AC_000158.1-137436010	1	137436025	4.91	2.35	1.4	3.94	3.2	2.36	-0.109157	1	Down	137109376	137499224
AC_000158.1-1374597	1	1374612	2.68	2.35	5.61	5.41	1.37	2.36	0.233497	0.705564	UP	1361382	1375985
AC_000158.1-137510781	1	137510796	3.12	4.23	3.27	2.46	2.29	2.83	0.479689	0.337332	UP	137499225	137638185
AC_000158.1-137524925	1	137524940	3.12	4.23	1.4	5.9	5.03	5.67	-0.902522	0.0410754	Down	137499225	137638185
AC_000158.1-137603078	1	137603093	1.78	1.88	1.87	1.48	4.11	3.31	-0.680341	0.281475	Down	137499225	137638185
AC_000158.1-137621242	1	137621257	5.35	4.7	4.67	7.38	2.74	2.83	0.204151	0.648415	UP	137499225	137638185
AC_000158.1-137667225	1	137667240	9.82	7.52	6.54	7.87	7.77	8.03	0.0198785	1	UP	137660916	137783176
AC_000158.1-137681459	1	137681474	3.57	5.64	4.67	5.41	3.66	3.78	0.116027	0.791704	UP	137660916	137783176
AC_000158.1-137737014	1	137737029	5.35	6.11	2.8	6.89	6.4	5.67	-0.398076	0.353219	Down	137660916	137783176
AC_000158.1-137753516	1	137753531	1.78	2.35	2.34	2.46	3.66	0.94	-0.130576	1	Down	137660916	137783176
AC_000158.1-137754739	1	137754754	2.68	7.99	1.87	11.31	4.11	5.2	-0.699763	0.204299	Down	137660916	137783176
AC_000158.1-137822487	1	137822502	5.8	3.29	5.14	6.4	5.03	4.25	-0.123369	0.901401	Down	137783922	137902522
AC_000158.1-137862961	1	137862976	2.23	3.76	2.8	1.97	4.11	3.78	-0.17551	0.874774	Down	137783922	137902522
AC_000158.1-137873839	1	137873854	0.89	3.76	1.87	2.95	4.11	3.31	-0.671994	0.243478	Down	137783922	137902522
AC_000158.1-137919506	1	137919521	5.35	3.76	2.8	4.43	4.57	4.72	-0.189451	0.788038	Down	137902523	137957397
AC_000158.1-137966685	1	137966700	3.57	3.29	1.87	1.48	2.29	3.78	0.208949	0.736139	UP	137960488	137993315
AC_000158.1-138001078	1	138001093	4.91	4.7	5.14	7.38	5.03	5.67	-0.279407	0.551222	Down	137993897	138112991
AC_000158.1-138064729	1	138064744	4.91	1.88	4.67	2.95	0.91	2.83	0.781765	0.138839	UP	137993897	138112991
AC_000158.1-138065215	1	138065230	1.78	2.82	2.8	4.43	2.29	3.78	-0.484182	0.418207	Down	137993897	138112991
AC_000158.1-138097617	1	138097632	3.12	5.64	5.61	7.87	4.11	4.72	-0.206782	0.658597	Down	137993897	138112991
AC_000158.1-138108563	1	138108578	2.23	3.29	3.27	5.9	3.2	4.25	-0.584338	0.243603	Down	137993897	138112991
AC_000158.1-138110566	1	138110581	2.68	2.35	1.87	0.98	1.83	5.2	-0.212711	0.875096	Down	137993897	138112991
AC_000158.1-138111313	1	138111328	9.37	6.58	6.54	3.94	10.51	9.92	-0.118161	0.819877	Down	137993897	138112991
AC_000158.1-138120310	1	138120325	4.91	3.29	3.74	1.48	2.29	2.83	0.841821	0.0810403	UP	138112992	138139495
AC_000158.1-138135168	1	138135183	3.12	1.88	4.2	0.98	1.83	2.83	0.685748	0.215753	UP	138112992	138139495
AC_000158.1-138192648	1	138192663	2.23	3.29	2.8	5.41	2.74	1.89	-0.252111	0.759631	Down	138139496	138305882
AC_000158.1-138200016	1	138200031	2.68	2.35	2.34	3.44	3.66	2.36	-0.34905	0.618089	Down	138139496	138305882
AC_000158.1-138243734	1	138243749	8.92	5.17	9.34	5.41	6.86	3.78	0.545916	0.164554	UP	138139496	138305882
AC_000158.1-13830895	1	13830910	3.12	7.52	7.01	4.92	6.86	3.78	0.174638	0.682501	UP	12796377	14786026
AC_000158.1-138312294	1	138312309	1.34	1.41	0.93	3.44	2.29	2.36	-1.08619	0.108006	Down	138305883	138332714
AC_000158.1-13832444	1	13832459	4.46	7.99	7.94	4.92	15.08	7.08	-0.410174	0.386071	Down	12796377	14786026
AC_000158.1-138371657	1	138371672	5.35	3.76	3.74	2.46	2.74	0.94	1.05132	0.0277154	UP	138332715	138384946
AC_000158.1-138415192	1	138415207	4.91	6.11	3.74	5.9	5.48	6.61	-0.279389	0.551222	Down	138384947	138434029
AC_000158.1-138442500	1	138442515	2.68	6.11	2.34	6.4	4.57	3.31	-0.349482	0.555077	Down	138434030	138678800
AC_000158.1-138535937	1	138535952	3.12	5.64	2.8	3.44	3.66	4.25	0.0244406	1	UP	138434030	138678800
AC_000158.1-1385373	1	1385388	1.78	3.29	3.74	2.95	3.66	3.31	-0.175512	0.874774	Down	1375986	1407422
AC_000158.1-138554548	1	138554563	2.68	3.29	5.61	1.48	2.29	2.36	0.8905	0.0757942	UP	138434030	138678800
AC_000158.1-138559721	1	138559736	2.23	4.23	3.27	3.44	5.03	2.83	-0.223187	0.766904	Down	138434030	138678800
AC_000158.1-138581007	1	138581022	2.23	3.29	2.34	1.97	0.46	4.72	0.138767	0.877687	UP	138434030	138678800
AC_000158.1-138590985	1	138591000	1.78	1.88	2.8	0.98	5.48	5.2	-0.846577	0.17949	Down	138434030	138678800
AC_000158.1-138594156	1	138594171	1.34	1.41	2.34	2.95	3.66	3.31	-0.943631	0.110513	Down	138434030	138678800
AC_000158.1-138609422	1	138609437	2.68	1.88	0.47	2.46	2.74	1.89	-0.468212	0.557497	Down	138434030	138678800
AC_000158.1-138616500	1	138616515	3.57	3.76	1.4	4.43	2.29	2.36	-0.0346098	1	Down	138434030	138678800
AC_000158.1-138624022	1	138624037	2.23	4.23	2.34	2.95	3.66	3.31	-0.175523	0.874774	Down	138434030	138678800
AC_000158.1-138636997	1	138637012	4.91	6.11	3.74	3.44	7.31	6.61	-0.23953	0.658248	Down	138434030	138678800
AC_000158.1-138695282	1	138695297	4.02	7.05	7.01	6.4	5.03	4.25	0.20551	0.574756	UP	138678801	138724963
AC_000158.1-1387191	1	1387206	2.68	1.88	4.67	2.95	0.91	1.89	0.685546	0.220592	UP	1375986	1407422
AC_000158.1-138812141	1	138812156	8.92	10.81	4.2	7.38	12.8	4.72	-0.0537532	0.947037	Down	138784694	139088209
AC_000158.1-138865213	1	138865228	3.12	4.23	1.4	1.97	3.2	1.89	0.29992	0.607948	UP	138784694	139088209
AC_000158.1-138879595	1	138879610	4.91	3.76	6.07	7.87	5.03	6.61	-0.388425	0.307467	Down	138784694	139088209
AC_000158.1-138891606	1	138891621	6.25	4.23	7.94	4.92	7.31	5.67	0.0407018	1	UP	138784694	139088209
AC_000158.1-138989219	1	138989234	2.23	2.35	5.14	4.43	5.48	4.72	-0.586593	0.229651	Down	138784694	139088209
AC_000158.1-139032588	1	139032603	1.78	3.76	3.74	2.95	5.48	2.83	-0.289225	0.669133	Down	138784694	139088209
AC_000158.1-139036613	1	139036628	5.35	4.7	6.07	4.43	4.57	7.08	0.00716079	1	UP	138784694	139088209
AC_000158.1-139148393	1	139148408	2.68	3.29	3.27	1.97	4.11	4.25	-0.168912	0.877763	Down	139088282	139155465
AC_000158.1-139170068	1	139170083	4.91	9.4	4.67	8.36	5.03	5.2	0.0381893	1	UP	139155466	139702995
AC_000158.1-139180599	1	139180614	2.23	3.29	1.87	1.97	3.2	4.25	-0.349042	0.618089	Down	139155466	139702995
AC_000158.1-139183823	1	139183838	5.8	3.29	6.07	4.92	5.48	4.72	0.00978996	1	UP	139155466	139702995
AC_000158.1-139196757	1	139196772	4.91	2.35	5.61	4.43	2.74	0.94	0.671579	0.197289	UP	139155466	139702995
AC_000158.1-139226701	1	139226716	1.78	3.76	6.54	3.44	4.11	5.2	-0.082357	1	Down	139155466	139702995
AC_000158.1-139236964	1	139236979	3.57	6.58	5.14	2.46	5.94	4.72	0.204628	0.643794	UP	139155466	139702995
AC_000158.1-139279864	1	139279879	6.69	7.52	3.74	6.89	4.57	6.61	0.000179794	1	UP	139155466	139702995
AC_000158.1-139343795	1	139343810	3.57	3.76	6.07	5.41	4.57	3.78	-0.0338339	1	Down	139155466	139702995
AC_000158.1-139346131	1	139346146	1.78	2.82	3.74	4.92	3.66	6.14	-0.805785	0.0939978	Down	139155466	139702995
AC_000158.1-139348227	1	139348242	0.89	0.47	1.87	3.94	1.83	1.89	-1.18399	0.0933564	Down	139155466	139702995
AC_000158.1-139423336	1	139423351	4.46	3.29	2.34	3.94	2.74	2.83	0.10119	0.877763	UP	139155466	139702995
AC_000158.1-139437195	1	139437210	2.68	1.88	2.34	1.97	2.74	2.83	-0.124559	1	Down	139155466	139702995
AC_000158.1-13947697	1	13947712	1.34	3.76	1.4	4.92	1.83	3.78	-0.673223	0.287031	Down	12796377	14786026
AC_000158.1-139519347	1	139519362	1.34	2.82	1.87	5.41	3.2	2.36	-0.839071	0.13784	Down	139155466	139702995
AC_000158.1-13975687	1	13975702	7.14	5.64	4.2	6.89	8.23	7.56	-0.407299	0.284163	Down	12796377	14786026
AC_000158.1-13993330	1	13993345	1.78	3.76	2.8	3.94	4.11	2.36	-0.317922	0.636222	Down	12796377	14786026
AC_000158.1-139950846	1	139950861	3.12	2.35	2.34	0.98	0.91	2.83	0.710407	0.24816	UP	139937343	139977171
AC_000158.1-139964700	1	139964715	8.03	2.82	6.54	5.41	5.94	8.97	-0.2169	0.592543	Down	139937343	139977171
AC_000158.1-139990766	1	139990781	2.68	8.46	4.2	7.38	5.03	5.67	-0.231775	0.626825	Down	139977172	139997851
AC_000158.1-139991862	1	139991877	2.23	0.94	2.34	1.97	1.83	4.72	-0.604518	0.369538	Down	139977172	139997851
AC_000158.1-139991889	1	139991904	5.8	6.11	4.2	6.89	3.66	6.14	-0.0351442	1	Down	139977172	139997851
AC_000158.1-140050392	1	140050407	6.69	6.11	5.14	5.41	4.11	4.25	0.388583	0.329372	UP	140046269	140060118
AC_000158.1-140053323	1	140053338	1.78	1.41	2.8	1.97	4.11	1.89	-0.41104	0.584994	Down	140046269	140060118
AC_000158.1-140055126	1	140055141	7.59	5.17	6.07	4.43	3.66	5.2	0.510008	0.18267	UP	140046269	140060118
AC_000158.1-140066848	1	140066863	3.12	4.23	1.4	2.46	4.57	5.2	-0.47806	0.411978	Down	140060119	140333387
AC_000158.1-140067236	1	140067251	2.68	2.35	1.87	1.97	0.91	0.94	0.843135	0.210344	UP	140060119	140333387
AC_000158.1-140077677	1	140077692	1.78	1.41	2.34	3.44	2.29	3.31	-0.680391	0.281475	Down	140060119	140333387
AC_000158.1-140093193	1	140093208	2.23	2.82	2.34	0.98	1.83	2.36	0.492142	0.442428	UP	140060119	140333387
AC_000158.1-140096363	1	140096378	5.8	4.23	3.27	1.48	1.37	5.67	0.634625	0.23791	UP	140060119	140333387
AC_000158.1-140129353	1	140129368	4.02	3.76	4.2	3.44	2.74	4.25	0.203338	0.665905	UP	140060119	140333387
AC_000158.1-140154738	1	140154753	2.23	1.88	1.87	1.48	2.74	0.47	0.333093	0.677845	UP	140060119	140333387
AC_000158.1-14019228	1	14019243	3.57	2.82	1.4	3.44	3.66	4.25	-0.522242	0.349463	Down	12796377	14786026
AC_000158.1-140200261	1	140200276	4.46	1.88	2.34	2.46	1.83	2.83	0.299845	0.607948	UP	140060119	140333387
AC_000158.1-140249316	1	140249331	2.68	3.76	3.27	3.44	3.66	3.78	-0.162907	0.880548	Down	140060119	140333387
AC_000158.1-140286301	1	140286316	13.39	7.05	4.67	9.35	6.4	8.97	0.0322767	1	UP	140060119	140333387
AC_000158.1-1402956	1	1402971	3.12	2.35	3.27	2.95	9.14	3.78	-0.852139	0.11742	Down	1375986	1407422
AC_000158.1-140302876	1	140302891	5.8	4.23	5.61	9.35	5.94	5.67	-0.404819	0.271379	Down	140060119	140333387
AC_000158.1-140334999	1	140335014	2.23	4.23	2.8	4.92	2.29	1.89	0.0389476	1	UP	140333442	140350678
AC_000158.1-140336007	1	140336022	4.02	3.76	5.14	5.41	6.86	3.78	-0.310477	0.531199	Down	140333442	140350678
AC_000158.1-140337989	1	140338004	2.68	5.64	5.14	8.86	4.57	5.2	-0.456177	0.291847	Down	140333442	140350678
AC_000158.1-140342986	1	140343001	4.91	4.23	1.4	5.9	3.2	2.83	-0.1577	0.900827	Down	140333442	140350678
AC_000158.1-140344386	1	140344401	1.78	3.29	3.74	0.98	1.37	0.94	1.36027	0.0290781	UP	140333442	140350678
AC_000158.1-140406952	1	140406967	4.91	3.76	7.47	4.43	1.37	1.89	1.07528	0.0264361	UP	140366305	140522630
AC_000158.1-140428667	1	140428682	2.23	4.7	6.54	4.92	5.03	2.83	0.07341	0.907192	UP	140366305	140522630
AC_000158.1-140453567	1	140453582	2.23	5.64	1.87	7.38	5.03	6.61	-0.951333	0.0308234	Down	140366305	140522630
AC_000158.1-140502753	1	140502768	1.34	5.17	5.61	3.94	4.11	2.83	0.148331	0.807334	UP	140366305	140522630
AC_000158.1-140536005	1	140536020	1.34	2.82	2.8	1.97	2.29	3.78	-0.210075	0.86018	Down	140522631	140578413
AC_000158.1-140565210	1	140565225	5.8	5.17	7.01	5.41	5.03	6.61	0.0802037	0.817944	UP	140522631	140578413
AC_000158.1-140621382	1	140621397	2.23	3.29	2.34	2.95	3.66	2.36	-0.190912	0.868077	Down	140582778	140726626
AC_000158.1-140628320	1	140628335	1.78	3.29	1.87	2.46	0.91	1.42	0.534055	0.424695	UP	140582778	140726626
AC_000158.1-140628325	1	140628340	1.78	3.29	1.87	2.46	0.91	1.42	0.534055	0.424695	UP	140582778	140726626
AC_000158.1-140703583	1	140703598	7.59	3.76	7.01	5.41	5.48	5.67	0.155857	0.737756	UP	140582778	140726626
AC_000158.1-140721154	1	140721169	4.46	7.99	6.07	5.41	5.94	6.61	0.0416445	0.92024	UP	140582778	140726626
AC_000158.1-140752573	1	140752588	10.26	6.58	7.47	8.36	5.94	9.92	0.0152297	1	UP	140741647	140863405
AC_000158.1-140779787	1	140779802	1.78	2.82	4.2	0.49	1.83	0.47	1.57064	0.0147031	UP	140741647	140863405
AC_000158.1-140842099	1	140842114	4.46	5.17	3.27	1.48	4.11	3.31	0.517046	0.254459	UP	140741647	140863405
AC_000158.1-140866341	1	140866356	4.46	3.76	1.4	4.43	1.83	2.36	0.179959	0.770335	UP	140863406	140906948
AC_000158.1-140914714	1	140914729	2.68	2.35	3.27	2.46	3.2	3.31	-0.11022	1	Down	140913325	140923412
AC_000158.1-140919145	1	140919160	6.25	4.7	5.61	9.84	4.57	7.08	-0.358102	0.343458	Down	140913325	140923412
AC_000158.1-140928512	1	140928527	5.35	7.52	6.07	5.9	5.03	3.31	0.412012	0.241782	UP	140923413	140934951
AC_000158.1-140955541	1	140955556	4.91	3.76	3.74	2.46	3.66	3.78	0.323001	0.471498	UP	140943929	140958949
AC_000158.1-140964594	1	140964609	1.34	1.88	1.4	3.94	2.29	1.89	-0.777376	0.24816	Down	140958950	140971622
AC_000158.1-141041111	1	141041126	5.8	7.05	5.61	5.9	9.6	3.31	-0.0277228	1	Down	141029736	141100995
AC_000158.1-141048649	1	141048664	2.68	4.23	2.8	3.94	5.94	5.2	-0.632874	0.169632	Down	141029736	141100995
AC_000158.1-14106999	1	14107014	5.8	2.82	3.27	3.94	5.48	2.36	0.0209696	1	UP	12796377	14786026
AC_000158.1-141097903	1	141097918	3.12	6.11	4.2	6.4	5.48	2.83	-0.126426	0.907239	Down	141029736	141100995
AC_000158.1-141100658	1	141100673	4.46	1.41	3.74	1.97	2.29	4.72	0.103536	0.888225	UP	141029736	141100995
AC_000158.1-141129434	1	141129449	4.46	1.88	2.34	1.97	2.29	1.42	0.613127	0.281475	UP	141100996	141230996
AC_000158.1-141143896	1	141143911	3.12	4.7	3.74	1.48	1.83	3.31	0.786104	0.108526	UP	141100996	141230996
AC_000158.1-141172217	1	141172232	6.25	5.17	2.8	7.87	5.03	4.72	-0.289116	0.500827	Down	141100996	141230996
AC_000158.1-141184923	1	141184938	9.82	7.05	7.94	7.87	7.31	6.14	0.225311	0.597269	UP	141100996	141230996
AC_000158.1-141272840	1	141272855	4.46	5.17	5.14	7.38	4.57	5.2	-0.202169	0.716837	Down	141230997	141273107
AC_000158.1-141284035	1	141284050	0.89	0.94	0.93	2.95	1.83	1.89	-1.20607	0.115528	Down	141273108	141349726
AC_000158.1-141369593	1	141369608	3.12	4.7	4.2	1.48	10.05	8.03	-0.702941	0.205817	Down	141349727	141403929
AC_000158.1-141391795	1	141391810	2.68	2.82	4.2	2.95	3.2	0.47	0.539157	0.317401	UP	141349727	141403929
AC_000158.1-141397094	1	141397109	2.23	2.35	3.27	3.44	4.11	1.89	-0.263528	0.743097	Down	141349727	141403929
AC_000158.1-141398842	1	141398857	4.46	4.23	2.8	2.95	5.03	2.83	0.0845302	0.885593	UP	141349727	141403929
AC_000158.1-141433266	1	141433281	2.23	3.29	3.74	2.46	4.57	2.83	-0.10291	1	Down	141403930	141459731
AC_000158.1-141445890	1	141445905	1.78	2.82	3.27	1.97	4.11	2.83	-0.190886	0.868077	Down	141403930	141459731
AC_000158.1-141458584	1	141458599	7.59	2.82	4.2	4.43	3.2	1.89	0.627651	0.2274	UP	141403930	141459731
AC_000158.1-141482680	1	141482695	2.68	4.7	5.61	3.44	4.11	4.72	0.072302	0.894843	UP	141459732	141531672
AC_000158.1-141528007	1	141528022	3.57	2.82	1.87	2.95	2.29	0.94	0.42456	0.47353	UP	141459732	141531672
AC_000158.1-141604723	1	141604738	7.14	1.88	5.61	2.95	5.03	1.89	0.563082	0.320084	UP	141531673	141658896
AC_000158.1-141623909	1	141623924	2.68	2.82	0.93	1.97	4.11	2.36	-0.387823	0.596958	Down	141531673	141658896
AC_000158.1-141664846	1	141664861	5.8	5.64	4.2	5.41	7.77	8.03	-0.434397	0.314144	Down	141658897	141994073
AC_000158.1-141673104	1	141673119	7.59	5.64	4.67	9.35	7.31	7.08	-0.39232	0.263094	Down	141658897	141994073
AC_000158.1-141677488	1	141677503	1.34	4.23	3.27	4.43	5.48	5.2	-0.773727	0.099371	Down	141658897	141994073
AC_000158.1-141679320	1	141679335	2.68	1.41	2.8	2.95	4.57	2.83	-0.575038	0.324529	Down	141658897	141994073
AC_000158.1-141689531	1	141689546	6.25	4.23	4.2	2.46	1.83	3.78	0.863697	0.0459177	UP	141658897	141994073
AC_000158.1-141693771	1	141693786	2.68	3.29	0.93	3.44	3.2	4.25	-0.638163	0.2564	Down	141658897	141994073
AC_000158.1-141702384	1	141702399	1.78	0.47	2.34	2.95	1.83	2.36	-0.600917	0.424695	Down	141658897	141994073
AC_000158.1-141721658	1	141721673	4.91	5.64	11.21	5.9	5.03	3.78	0.564979	0.171322	UP	141658897	141994073
AC_000158.1-141756695	1	141756710	2.23	2.35	4.2	2.95	1.83	0.94	0.613176	0.281475	UP	141658897	141994073
AC_000158.1-141785712	1	141785727	3.57	3.76	6.54	2.46	1.83	2.36	1.04597	0.0271321	UP	141658897	141994073
AC_000158.1-141798045	1	141798060	4.91	1.88	1.87	0.49	0.91	1.42	1.57053	0.0147031	UP	141658897	141994073
AC_000158.1-141822924	1	141822939	1.78	1.88	2.34	1.97	3.66	2.83	-0.491805	0.47353	Down	141658897	141994073
AC_000158.1-141837691	1	141837706	8.92	1.41	2.8	3.94	5.94	1.89	0.164243	0.854736	UP	141658897	141994073
AC_000158.1-141851927	1	141851942	1.78	3.29	2.8	3.44	3.2	2.83	-0.263535	0.743097	Down	141658897	141994073
AC_000158.1-141911194	1	141911209	2.68	3.29	1.87	2.46	1.83	0.47	0.710438	0.24816	UP	141658897	141994073
AC_000158.1-141952024	1	141952039	5.8	4.7	2.8	2.46	4.11	4.72	0.234459	0.602817	UP	141658897	141994073
AC_000158.1-141982506	1	141982521	4.02	2.82	3.27	2.95	2.74	3.78	0.101205	0.877763	UP	141658897	141994073
AC_000158.1-142002479	1	142002494	2.68	5.17	2.34	1.97	2.74	1.89	0.604639	0.243478	UP	141994074	142656341
AC_000158.1-142015404	1	142015419	7.14	4.7	7.01	10.82	6.4	8.5	-0.432484	0.223237	Down	141994074	142656341
AC_000158.1-142038944	1	142038959	1.78	4.23	2.34	2.46	0.91	0.94	0.937448	0.122369	UP	141994074	142656341
AC_000158.1-142072435	1	142072450	2.23	2.82	2.8	2.95	3.2	0.94	0.142786	0.86018	UP	141994074	142656341
AC_000158.1-142108662	1	142108677	2.68	1.88	3.74	2.95	3.66	1.89	-0.0337383	1	Down	141994074	142656341
AC_000158.1-142149385	1	142149400	3.12	2.82	4.2	3.94	1.83	2.83	0.250302	0.636222	UP	141994074	142656341
AC_000158.1-142170348	1	142170363	6.69	7.52	10.74	3.94	5.48	6.14	0.672885	0.0650644	UP	141994074	142656341
AC_000158.1-142171415	1	142171430	0	1.88	2.34	4.92	2.74	2.83	-1.28846	0.0295931	Down	141994074	142656341
AC_000158.1-142191434	1	142191449	5.35	4.23	1.87	3.44	2.29	0.47	0.88633	0.116887	UP	141994074	142656341
AC_000158.1-142212794	1	142212809	3.12	3.76	1.87	6.4	3.2	2.36	-0.425242	0.49985	Down	141994074	142656341
AC_000158.1-142231076	1	142231091	6.69	6.11	4.67	5.9	5.94	2.83	0.256473	0.5601	UP	141994074	142656341
AC_000158.1-142332795	1	142332810	2.23	1.41	0.93	3.94	1.83	2.83	-0.858167	0.18529	Down	141994074	142656341
AC_000158.1-142379862	1	142379877	5.35	2.82	5.14	2.95	2.29	2.36	0.809213	0.072825	UP	141994074	142656341
AC_000158.1-142434058	1	142434073	4.02	3.76	2.8	3.44	1.37	3.78	0.31334	0.533199	UP	141994074	142656341
AC_000158.1-142444318	1	142444333	1.34	0.94	3.27	2.95	2.29	2.83	-0.52315	0.458639	Down	141994074	142656341
AC_000158.1-142475526	1	142475541	2.68	1.88	1.87	1.48	1.83	2.36	0.182628	0.845136	UP	141994074	142656341
AC_000158.1-142504370	1	142504385	0.45	0.94	0	2.46	1.83	2.83	-2.21977	0.00756764	Down	141994074	142656341
AC_000158.1-142546257	1	142546272	6.25	6.11	3.74	4.92	2.74	4.72	0.388445	0.32296	UP	141994074	142656341
AC_000158.1-142577287	1	142577302	2.23	0.47	2.34	1.97	2.29	3.78	-0.644693	0.345322	Down	141994074	142656341
AC_000158.1-142645912	1	142645927	6.69	5.17	7.94	6.4	5.94	4.25	0.260193	0.540594	UP	141994074	142656341
AC_000158.1-142768141	1	142768156	3.12	3.76	5.14	4.92	3.66	3.78	-0.0339602	1	Down	142711787	142875108
AC_000158.1-142787942	1	142787957	2.68	0.94	1.87	2.46	4.11	2.36	-0.680371	0.281475	Down	142711787	142875108
AC_000158.1-142802668	1	142802683	2.68	1.88	1.4	2.46	4.57	1.89	-0.568283	0.37753	Down	142711787	142875108
AC_000158.1-142813438	1	142813453	4.02	2.82	3.74	4.43	3.2	3.78	-0.0943858	1	Down	142711787	142875108
AC_000158.1-142833684	1	142833699	5.35	3.29	2.34	3.44	3.2	2.83	0.224573	0.652953	UP	142711787	142875108
AC_000158.1-142835921	1	142835936	12.49	8.46	7.94	9.35	11.43	4.72	0.186285	0.625418	UP	142711787	142875108
AC_000158.1-142849595	1	142849610	3.12	5.17	3.27	1.48	2.29	2.83	0.786116	0.108526	UP	142711787	142875108
AC_000158.1-142876642	1	142876657	7.59	3.76	4.2	0.98	1.83	2.36	1.55844	0.00292497	UP	142875109	142980631
AC_000158.1-142911183	1	142911198	2.23	3.29	1.87	3.94	2.74	2.36	-0.276436	0.736139	Down	142875109	142980631
AC_000158.1-142911437	1	142911452	1.34	2.82	0.93	1.97	1.83	2.83	-0.371136	0.690253	Down	142875109	142980631
AC_000158.1-142927121	1	142927136	6.69	9.4	3.27	9.84	5.94	9.45	-0.371422	0.344693	Down	142875109	142980631
AC_000158.1-142929497	1	142929512	3.12	4.7	4.67	1.97	2.29	2.83	0.798497	0.0888157	UP	142875109	142980631
AC_000158.1-142945808	1	142945823	3.57	2.35	6.07	6.4	2.74	3.31	-0.036658	1	Down	142875109	142980631
AC_000158.1-142981191	1	142981206	4.46	8.46	5.61	7.38	8.23	7.08	-0.291576	0.518591	Down	142980632	142998458
AC_000158.1-142982653	1	142982668	3.12	1.88	1.87	0.98	2.29	4.25	-0.124756	1	Down	142980632	142998458
AC_000158.1-143021630	1	143021645	8.48	5.64	4.2	6.89	7.31	5.2	-0.0718254	0.922729	Down	143000306	143026949
AC_000158.1-143022374	1	143022389	3.57	0.94	8.88	3.94	4.57	4.25	0.0719273	0.925722	UP	143000306	143026949
AC_000158.1-143027614	1	143027629	1.34	3.29	1.87	4.43	5.48	3.78	-1.06477	0.0317494	Down	143026950	143034795
AC_000158.1-143065642	1	143065657	2.23	0.47	2.34	1.97	1.83	1.89	-0.154952	1	Down	143047227	143115249
AC_000158.1-143095930	1	143095945	2.68	4.23	4.2	2.95	4.57	3.31	0.0265698	1	UP	143047227	143115249
AC_000158.1-143096403	1	143096418	12.94	7.99	6.54	8.86	6.4	8.97	0.190422	0.653398	UP	143047227	143115249
AC_000158.1-143098809	1	143098824	6.25	5.64	7.01	9.35	6.4	3.78	-0.0346806	0.925753	Down	143047227	143115249
AC_000158.1-143100411	1	143100426	4.91	4.23	2.8	3.44	3.2	6.61	-0.142066	0.901426	Down	143047227	143115249
AC_000158.1-143128864	1	143128879	3.12	4.23	6.54	2.46	3.66	3.31	0.544078	0.226955	UP	143119210	143156317
AC_000158.1-143131173	1	143131188	6.69	9.87	6.07	7.38	9.14	8.5	-0.144218	0.673846	Down	143119210	143156317
AC_000158.1-143136642	1	143136657	2.68	5.64	4.2	2.95	4.11	4.25	0.134583	0.786161	UP	143119210	143156317
AC_000158.1-143161468	1	143161483	0.89	1.88	0	5.9	2.74	2.83	-1.96929	0.00214152	Down	143156318	143166726
AC_000158.1-143201648	1	143201663	1.78	6.58	3.27	5.9	5.48	5.2	-0.509107	0.308859	Down	143166727	143204868
AC_000158.1-143204298	1	143204313	5.8	4.23	3.27	3.44	2.74	5.2	0.233746	0.597809	UP	143166727	143204868
AC_000158.1-143208366	1	143208381	2.23	4.7	1.87	2.46	2.74	1.42	0.396991	0.48727	UP	143206427	143207245
AC_000158.1-143221748	1	143221763	7.14	10.34	7.94	8.86	9.14	5.2	0.134905	0.743384	UP	143209954	143256530
AC_000158.1-143231640	1	143231655	2.23	3.76	0.93	2.46	1.83	2.83	-0.033629	1	Down	143209954	143256530
AC_000158.1-143241239	1	143241254	3.12	1.41	2.34	2.46	2.29	3.78	-0.290884	0.728584	Down	143209954	143256530
AC_000158.1-143249748	1	143249763	3.57	2.82	3.27	3.44	2.74	2.36	0.184359	0.749534	UP	143209954	143256530
AC_000158.1-143271895	1	143271910	5.35	2.35	6.54	3.94	2.74	1.42	0.816921	0.100822	UP	143256531	143360210
AC_000158.1-143280507	1	143280522	1.78	1.88	0.93	2.46	2.74	3.31	-0.858128	0.18529	Down	143256531	143360210
AC_000158.1-143291588	1	143291603	3.57	1.88	4.2	2.95	2.29	3.78	0.107874	0.874774	UP	143256531	143360210
AC_000158.1-143291998	1	143292013	1.78	2.35	2.34	0.98	1.37	2.36	0.437069	0.54154	UP	143256531	143360210
AC_000158.1-143300729	1	143300744	4.91	2.82	1.87	4.92	3.66	3.78	-0.338188	0.569432	Down	143256531	143360210
AC_000158.1-143305609	1	143305624	2.68	3.29	3.74	1.48	4.11	4.25	-0.0330457	1	Down	143256531	143360210
AC_000158.1-143318070	1	143318085	3.57	3.29	6.07	3.94	4.57	3.31	0.12773	0.78859	UP	143256531	143360210
AC_000158.1-143331974	1	143331989	3.12	3.76	2.8	1.48	3.2	1.89	0.538683	0.310997	UP	143256531	143360210
AC_000158.1-143346538	1	143346553	1.78	1.88	1.87	2.46	2.29	1.89	-0.249621	0.845136	Down	143256531	143360210
AC_000158.1-143369848	1	143369863	1.78	2.35	2.34	3.94	1.83	1.89	-0.221561	0.855661	Down	143368303	143368674
AC_000158.1-143371813	1	143371828	5.35	0.94	7.47	4.43	3.2	1.89	0.537775	0.355108	UP	143371319	143489294
AC_000158.1-143374665	1	143374680	2.68	3.76	3.27	5.9	5.03	3.31	-0.540887	0.263144	Down	143371319	143489294
AC_000158.1-143378987	1	143379002	4.46	6.58	7.01	6.89	7.31	7.08	-0.236649	0.626408	Down	143371319	143489294
AC_000158.1-143385673	1	143385688	0.89	1.88	2.34	4.43	3.66	1.89	-0.943622	0.110513	Down	143371319	143489294
AC_000158.1-143389018	1	143389033	4.02	2.35	4.2	2.46	0	0.94	1.6309	0.00526086	UP	143371319	143489294
AC_000158.1-143389798	1	143389813	5.8	2.82	3.27	1.97	1.83	5.2	0.403672	0.443457	UP	143371319	143489294
AC_000158.1-143414568	1	143414583	2.23	2.82	2.8	2.95	2.74	4.72	-0.39868	0.52287	Down	143371319	143489294
AC_000158.1-143417750	1	143417765	3.57	1.88	2.8	1.97	1.83	0	1.10023	0.0757373	UP	143371319	143489294
AC_000158.1-143423180	1	143423195	2.23	3.29	1.87	0	0.91	0.47	2.2464	0.00444564	UP	143371319	143489294
AC_000158.1-143424829	1	143424844	2.68	3.76	3.27	3.94	1.37	0.94	0.642704	0.229941	UP	143371319	143489294
AC_000158.1-143441793	1	143441808	2.23	1.41	1.87	2.46	1.83	1.89	-0.145585	1	Down	143371319	143489294
AC_000158.1-143444591	1	143444606	8.48	3.29	8.88	6.4	5.48	8.5	0.025225	1	UP	143371319	143489294
AC_000158.1-143448283	1	143448298	2.23	3.76	0.93	2.46	1.83	2.83	-0.033629	1	Down	143371319	143489294
AC_000158.1-143449858	1	143449873	3.57	1.88	4.2	1.97	4.57	1.89	0.185904	0.762562	UP	143371319	143489294
AC_000158.1-143453666	1	143453681	3.57	2.35	2.34	1.48	2.74	1.89	0.424574	0.47353	UP	143371319	143489294
AC_000158.1-143462202	1	143462217	6.25	7.05	2.34	5.9	4.11	4.72	0.094918	0.912882	UP	143371319	143489294
AC_000158.1-143466279	1	143466294	8.03	5.17	7.01	9.35	4.57	4.72	0.133057	0.854952	UP	143371319	143489294
AC_000158.1-143470096	1	143470111	8.92	5.17	5.14	7.38	5.94	5.67	0.0315603	1	UP	143371319	143489294
AC_000158.1-143477916	1	143477931	3.57	3.76	1.4	1.97	2.74	2.83	0.208959	0.736139	UP	143371319	143489294
AC_000158.1-143489538	1	143489553	4.46	3.76	1.87	6.89	2.29	5.67	-0.530448	0.302383	Down	143489295	143501587
AC_000158.1-143490372	1	143490387	8.48	6.11	7.94	5.9	5.03	5.2	0.486898	0.194823	UP	143489295	143501587
AC_000158.1-143506450	1	143506465	2.23	2.82	3.74	2.46	3.66	1.42	0.209014	0.736139	UP	143501588	143509230
AC_000158.1-143511807	1	143511822	4.91	5.64	6.07	3.94	5.94	2.36	0.430998	0.270576	UP	143509231	143535444
AC_000158.1-143512926	1	143512941	2.68	5.17	3.27	4.92	4.57	2.83	-0.146961	0.89084	Down	143509231	143535444
AC_000158.1-143513355	1	143513370	7.14	6.11	7.94	10.33	7.77	8.03	-0.29123	0.385424	Down	143509231	143535444
AC_000158.1-143513603	1	143513618	3.57	2.35	3.74	3.94	3.2	0.94	0.2651	0.632088	UP	143509231	143535444
AC_000158.1-143513764	1	143513779	3.12	1.88	4.2	4.92	4.11	5.67	-0.656776	0.161398	Down	143509231	143535444
AC_000158.1-143521509	1	143521524	6.25	2.82	4.67	3.94	4.57	4.25	0.115461	0.89633	UP	143509231	143535444
AC_000158.1-143523301	1	143523316	1.78	2.82	3.74	6.4	1.83	5.67	-0.714564	0.182291	Down	143509231	143535444
AC_000158.1-143532837	1	143532852	2.68	2.82	2.34	2.95	0.46	1.42	0.710403	0.24816	UP	143509231	143535444
AC_000158.1-143564956	1	143564971	6.25	5.64	3.27	4.43	4.57	4.25	0.200035	0.610667	UP	143535445	143569075
AC_000158.1-143569444	1	143569459	3.57	2.82	6.07	4.92	0.91	5.2	0.186689	0.827085	UP	143569076	143617478
AC_000158.1-143574959	1	143574974	2.68	3.76	2.8	3.94	2.29	3.78	-0.10298	1	Down	143569076	143617478
AC_000158.1-143580382	1	143580397	5.35	1.88	1.87	4.43	5.03	3.31	-0.46323	0.428645	Down	143569076	143617478
AC_000158.1-143584784	1	143584799	5.8	8.46	10.74	5.9	4.11	8.97	0.396346	0.335156	UP	143569076	143617478
AC_000158.1-143586018	1	143586033	3.57	3.76	1.87	3.94	2.74	0.94	0.28125	0.628378	UP	143569076	143617478
AC_000158.1-143591284	1	143591299	2.68	2.35	3.27	3.44	2.74	1.89	0.0469943	1	UP	143569076	143617478
AC_000158.1-143611979	1	143611994	7.59	8.46	5.14	6.4	6.86	6.61	0.0958255	0.849703	UP	143569076	143617478
AC_000158.1-143625414	1	143625429	1.78	1.88	2.34	1.48	2.74	0.94	0.200292	0.838932	UP	143617479	143630651
AC_000158.1-143629642	1	143629657	3.57	2.82	3.27	1.48	2.29	5.2	0.106561	0.884296	UP	143630652	143633341
AC_000158.1-143631077	1	143631092	4.46	5.17	4.67	3.44	4.11	4.25	0.272222	0.505097	UP	143630652	143633341
AC_000158.1-143641136	1	143641151	3.12	3.76	1.87	1.97	1.83	0.94	0.867581	0.136374	UP	143633342	143645290
AC_000158.1-143650454	1	143650469	1.34	2.82	1.4	2.46	4.11	1.89	-0.603857	0.362014	Down	143645291	143706956
AC_000158.1-143650722	1	143650737	4.46	3.76	3.74	4.92	6.4	6.61	-0.575044	0.169432	Down	143645291	143706956
AC_000158.1-143651708	1	143651723	4.91	5.17	4.2	1.48	4.11	4.25	0.520081	0.22205	UP	143645291	143706956
AC_000158.1-143654893	1	143654908	2.23	3.76	1.87	2.95	1.37	2.83	0.142745	0.86018	UP	143645291	143706956
AC_000158.1-143675884	1	143675899	5.8	5.17	7.47	10.33	4.57	5.67	-0.14109	0.78841	Down	143645291	143706956
AC_000158.1-143676334	1	143676349	12.05	9.4	7.47	9.84	8.23	7.08	0.210369	0.588525	UP	143645291	143706956
AC_000158.1-143676613	1	143676628	1.34	2.35	2.34	2.46	1.83	4.72	-0.568309	0.37753	Down	143645291	143706956
AC_000158.1-143688672	1	143688687	6.25	6.11	4.67	8.86	5.94	8.97	-0.467557	0.187086	Down	143645291	143706956
AC_000158.1-143689864	1	143689879	1.78	2.82	3.74	0.49	1.83	2.83	0.65837	0.265334	UP	143645291	143706956
AC_000158.1-143692340	1	143692355	4.02	2.82	3.27	6.4	2.74	2.83	-0.218387	0.788461	Down	143645291	143706956
AC_000158.1-143703879	1	143703894	2.68	1.88	2.34	0.49	0.91	0.47	1.78066	0.0192751	UP	143645291	143706956
AC_000158.1-143712545	1	143712560	4.91	4.7	3.74	0.49	2.29	1.89	1.46787	0.00341294	UP	143706957	143735632
AC_000158.1-143741166	1	143741181	7.14	5.17	4.2	3.94	2.74	4.72	0.542476	0.204714	UP	143735633	143755884
AC_000158.1-143751802	1	143751817	0.45	0	1.87	3.94	1.83	2.36	-1.72558	0.0169686	Down	143735633	143755884
AC_000158.1-143777487	1	143777502	3.12	2.35	1.87	3.44	2.74	3.31	-0.349084	0.618089	Down	143755885	143829674
AC_000158.1-143798967	1	143798982	1.78	5.64	2.8	4.43	1.37	3.31	0.174436	0.793803	UP	143755885	143829674
AC_000158.1-143817716	1	143817731	2.68	2.35	1.87	0.98	2.74	1.89	0.279652	0.701333	UP	143755885	143829674
AC_000158.1-143818848	1	143818863	4.91	3.29	5.61	4.92	6.86	8.03	-0.51441	0.212487	Down	143755885	143829674
AC_000158.1-143822595	1	143822610	3.12	2.35	3.74	1.48	2.29	1.42	0.807369	0.149978	UP	143755885	143829674
AC_000158.1-143822599	1	143822614	3.12	2.35	3.74	1.48	2.29	1.42	0.807369	0.149978	UP	143755885	143829674
AC_000158.1-143825110	1	143825125	2.68	1.41	1.87	1.97	2.74	4.72	-0.640948	0.29667	Down	143755885	143829674
AC_000158.1-143828992	1	143829007	4.02	4.23	3.74	2.95	3.2	2.83	0.411097	0.371924	UP	143829675	143904952
AC_000158.1-143838419	1	143838434	8.03	7.99	7.01	7.38	6.86	8.5	0.0233726	1	UP	143829675	143904952
AC_000158.1-143853875	1	143853890	8.92	7.99	6.07	6.4	2.74	4.72	0.739657	0.0774739	UP	143829675	143904952
AC_000158.1-143860385	1	143860400	5.35	4.23	7.01	10.82	5.94	4.25	-0.323284	0.477126	Down	143829675	143904952
AC_000158.1-143870004	1	143870019	4.91	7.05	5.61	3.44	4.57	8.03	0.125538	0.753171	UP	143829675	143904952
AC_000158.1-143896178	1	143896193	2.23	2.35	3.27	0.98	1.83	2.36	0.57764	0.345322	UP	143829675	143904952
AC_000158.1-143896259	1	143896274	4.46	2.82	2.8	5.41	8.23	10.39	-1.23416	0.00272787	Down	143829675	143904952
AC_000158.1-143896634	1	143896649	2.23	1.88	3.27	7.38	2.74	5.67	-1.06531	0.0323024	Down	143829675	143904952
AC_000158.1-143898343	1	143898358	6.69	6.11	7.94	7.87	6.4	6.61	-0.00237688	1	Down	143829675	143904952
AC_000158.1-143898874	1	143898889	4.02	4.23	5.61	6.4	4.57	3.78	-0.0807614	1	Down	143829675	143904952
AC_000158.1-143912119	1	143912134	4.91	6.58	6.07	1.48	4.57	7.56	0.354906	0.430652	UP	143904953	143988349
AC_000158.1-143927222	1	143927237	12.49	10.34	5.61	7.87	13.25	10.86	-0.167524	0.699113	Down	143904953	143988349
AC_000158.1-143950944	1	143950959	7.14	9.87	9.34	8.86	9.6	11.34	-0.175831	0.591069	Down	143904953	143988349
AC_000158.1-143962391	1	143962406	11.6	9.87	10.28	11.81	11.43	15.11	-0.26648	0.382701	Down	143904953	143988349
AC_000158.1-143962866	1	143962881	4.02	1.88	4.2	4.92	4.11	5.67	-0.521871	0.275108	Down	143904953	143988349
AC_000158.1-143965605	1	143965620	0.45	3.29	0.47	7.87	5.03	3.78	-1.94705	0.00113507	Down	143904953	143988349
AC_000158.1-143966202	1	143966217	7.14	5.17	9.34	10.33	8.23	7.56	-0.260061	0.45338	Down	143904953	143988349
AC_000158.1-143977891	1	143977906	3.57	4.7	4.67	8.86	5.03	8.5	-0.774571	0.0396481	Down	143904953	143988349
AC_000158.1-143978521	1	143978536	4.02	1.41	2.34	3.44	2.29	2.36	-0.0337704	1	Down	143904953	143988349
AC_000158.1-144000760	1	144000775	3.57	1.88	4.67	4.92	5.94	2.83	-0.425506	0.438633	Down	143990393	144059315
AC_000158.1-144008956	1	144008971	4.46	4.23	3.74	2.46	3.66	4.72	0.19394	0.672261	UP	143990393	144059315
AC_000158.1-144024528	1	144024543	2.68	2.35	2.8	3.44	3.66	2.83	-0.332693	0.627484	Down	143990393	144059315
AC_000158.1-144026259	1	144026274	2.68	1.88	1.87	2.95	2.29	3.31	-0.387871	0.596958	Down	143990393	144059315
AC_000158.1-144031709	1	144031724	8.03	3.76	5.14	3.94	3.66	5.2	0.412108	0.350803	UP	143990393	144059315
AC_000158.1-144038894	1	144038909	3.57	2.82	2.34	5.41	5.48	6.14	-0.942723	0.0302892	Down	143990393	144059315
AC_000158.1-144040497	1	144040512	5.35	6.11	4.2	4.43	9.14	7.08	-0.399288	0.37994	Down	143990393	144059315
AC_000158.1-144046635	1	144046650	4.46	3.76	4.2	5.41	5.03	2.83	-0.0857567	1	Down	143990393	144059315
AC_000158.1-144046707	1	144046722	4.91	2.82	2.34	4.43	4.11	4.72	-0.376728	0.480526	Down	143990393	144059315
AC_000158.1-144055165	1	144055180	1.34	1.41	1.4	1.97	2.29	1.89	-0.545931	0.523735	Down	143990393	144059315
AC_000158.1-144060077	1	144060092	7.14	2.35	3.74	3.94	5.94	5.67	-0.222031	0.655287	Down	144059316	144062420
AC_000158.1-144077607	1	144077622	116.02	130.66	170.05	136.76	128.43	142.64	0.0365038	0.864046	UP	144071072	144176744
AC_000158.1-144079686	1	144079701	4.91	5.64	4.67	5.9	8.23	1.89	-0.0707029	1	Down	144071072	144176744
AC_000158.1-144084770	1	144084785	1.78	3.76	3.74	3.94	5.48	4.25	-0.561653	0.253544	Down	144071072	144176744
AC_000158.1-144084861	1	144084876	9.82	16.45	5.14	10.82	10.51	7.08	0.149226	0.773889	UP	144071072	144176744
AC_000158.1-144085809	1	144085824	11.16	8.93	6.07	5.41	7.31	4.72	0.583052	0.115719	UP	144071072	144176744
AC_000158.1-144087356	1	144087371	41.05	39.48	35.04	33.94	34.28	27.87	0.271238	0.14727	UP	144071072	144176744
AC_000158.1-144090188	1	144090203	19.63	31.02	3.27	13.77	28.79	8.03	0.0998324	0.896683	UP	144071072	144176744
AC_000158.1-144092726	1	144092741	1.34	2.35	5.61	1.97	2.29	6.14	-0.164343	0.908153	Down	144071072	144176744
AC_000158.1-144105243	1	144105258	29.9	36.66	30.37	33.45	24.68	24.56	0.236138	0.294862	UP	144071072	144176744
AC_000158.1-144109731	1	144109746	12.94	11.28	6.54	11.81	9.14	2.83	0.381422	0.409082	UP	144071072	144176744
AC_000158.1-144128627	1	144128642	6.25	7.99	4.2	5.41	7.77	12.28	-0.463998	0.234584	Down	144071072	144176744
AC_000158.1-144132774	1	144132789	3.12	1.41	2.8	2.95	2.74	1.89	-0.0336887	1	Down	144071072	144176744
AC_000158.1-144136838	1	144136853	2.68	4.23	1.87	3.94	1.37	3.78	-0.035269	1	Down	144071072	144176744
AC_000158.1-144148378	1	144148393	3.57	2.35	2.34	0.49	3.2	2.36	0.424588	0.47353	UP	144071072	144176744
AC_000158.1-144192228	1	144192243	1.34	3.29	1.87	2.46	2.29	2.83	-0.221531	0.855661	Down	144192143	144196602
AC_000158.1-144208151	1	144208166	3.12	3.29	3.27	4.92	2.74	5.2	-0.390892	0.471498	Down	144196603	144222209
AC_000158.1-144236921	1	144236936	5.35	3.76	3.74	2.95	0.91	0.94	1.41785	0.00514521	UP	144222210	144242523
AC_000158.1-144243759	1	144243774	2.68	2.35	1.87	2.46	3.2	1.42	-0.0336118	1	Down	144222210	144242523
AC_000158.1-144288598	1	144288613	2.68	2.82	1.87	1.48	0.91	1.42	0.934025	0.151874	UP	144257058	144297829
AC_000158.1-144296349	1	144296364	1.78	1.88	2.8	1.97	1.83	2.36	0.070499	1	UP	144257058	144297829
AC_000158.1-144309459	1	144309474	2.68	2.82	1.4	6.89	3.66	4.25	-1.06426	0.0329944	Down	144297830	144320099
AC_000158.1-144338866	1	144338881	3.12	2.35	1.87	2.95	3.2	2.83	-0.276448	0.736139	Down	144333225	144437238
AC_000158.1-144342275	1	144342290	3.12	4.23	2.8	3.94	1.83	2.36	0.331059	0.52287	UP	144333225	144437238
AC_000158.1-144374155	1	144374170	2.68	2.35	2.8	2.95	3.66	3.31	-0.332692	0.627484	Down	144333225	144437238
AC_000158.1-144385125	1	144385140	3.12	2.35	2.34	1.48	0.91	1.89	0.856696	0.168959	UP	144333225	144437238
AC_000158.1-144386682	1	144386697	0.89	1.88	0.47	2.95	2.74	3.78	-1.49936	0.0192494	Down	144333225	144437238
AC_000158.1-144388826	1	144388841	4.46	2.82	2.8	0.49	1.83	2.83	0.942393	0.0804306	UP	144333225	144437238
AC_000158.1-144393867	1	144393882	4.91	5.17	2.8	3.94	4.11	5.67	-0.0842225	1	Down	144333225	144437238
AC_000158.1-144405694	1	144405709	1.34	2.82	0.93	1.97	4.11	2.83	-0.801849	0.20088	Down	144333225	144437238
AC_000158.1-144410564	1	144410579	0.89	3.76	0.47	4.43	5.03	4.25	-1.40045	0.0104232	Down	144333225	144437238
AC_000158.1-144411088	1	144411103	0.89	1.41	0.93	3.44	2.74	1.89	-1.26951	0.0640976	Down	144333225	144437238
AC_000158.1-144424487	1	144424502	2.23	2.35	2.34	4.92	0.91	2.36	-0.212716	0.867749	Down	144333225	144437238
AC_000158.1-144428439	1	144428454	0.89	0.47	0.93	1.97	2.29	2.36	-1.45204	0.0637121	Down	144333225	144437238
AC_000158.1-144429387	1	144429402	3.57	4.23	6.54	6.89	5.94	6.61	-0.433119	0.295229	Down	144333225	144437238
AC_000158.1-144438281	1	144438296	4.02	4.7	6.54	2.46	7.77	5.2	-0.026873	1	Down	144437239	144461542
AC_000158.1-144441436	1	144441451	8.92	8.46	14.48	12.79	9.6	8.5	0.0525342	0.94767	UP	144437239	144461542
AC_000158.1-144441641	1	144441656	4.91	5.17	6.54	7.38	8.68	6.61	-0.443698	0.281282	Down	144437239	144461542
AC_000158.1-144454612	1	144454627	3.12	5.17	4.67	4.43	3.66	1.89	0.375525	0.40474	UP	144437239	144461542
AC_000158.1-144463922	1	144463937	6.25	3.76	6.07	5.9	5.48	3.78	0.0936335	0.9036	UP	144462286	144493954
AC_000158.1-144476677	1	144476692	3.57	2.82	3.74	1.97	2.29	1.89	0.70866	0.175903	UP	144462286	144493954
AC_000158.1-144477427	1	144477442	2.68	1.88	1.87	4.43	2.29	3.31	-0.606115	0.310997	Down	144462286	144493954
AC_000158.1-144484360	1	144484375	3.57	3.76	5.14	3.44	4.11	4.25	0.075502	0.89005	UP	144462286	144493954
AC_000158.1-144490644	1	144490659	0.89	2.35	2.34	3.94	2.74	1.89	-0.603882	0.362014	Down	144462286	144493954
AC_000158.1-144496454	1	144496469	9.82	7.99	10.28	8.36	6.86	4.25	0.534316	0.127758	UP	144493955	144604738
AC_000158.1-144501236	1	144501251	9.82	7.99	6.54	6.89	11.43	8.97	-0.162692	0.69321	Down	144493955	144604738
AC_000158.1-144503556	1	144503571	2.68	1.88	3.27	0.49	0	1.89	1.65977	0.0169686	UP	144493955	144604738
AC_000158.1-144505431	1	144505446	1.34	0.94	2.34	2.46	1.83	4.72	-0.934612	0.136374	Down	144493955	144604738
AC_000158.1-144524374	1	144524389	5.35	7.05	5.61	5.41	5.94	3.78	0.248343	0.477596	UP	144493955	144604738
AC_000158.1-144525307	1	144525322	2.23	5.64	1.87	6.4	3.2	4.72	-0.541353	0.340401	Down	144493955	144604738
AC_000158.1-144526127	1	144526142	7.59	5.64	7.47	11.31	11.88	9.92	-0.667502	0.0355774	Down	144493955	144604738
AC_000158.1-144539861	1	144539876	2.23	4.7	5.61	1.48	2.74	0.94	1.23822	0.0220666	UP	144493955	144604738
AC_000158.1-144541237	1	144541252	2.23	2.82	1.87	2.46	1.37	4.25	-0.210123	0.86018	Down	144493955	144604738
AC_000158.1-144552208	1	144552223	4.46	3.29	2.8	0.49	2.29	1.42	1.28458	0.0201749	UP	144493955	144604738
AC_000158.1-144554783	1	144554798	1.78	5.64	3.74	1.48	2.29	1.42	1.07015	0.0555698	UP	144493955	144604738
AC_000158.1-144566816	1	144566831	10.71	7.05	5.61	7.38	5.48	4.25	0.458924	0.2399	UP	144493955	144604738
AC_000158.1-144573908	1	144573923	0.89	0.47	0.93	2.46	2.29	5.67	-2.09159	0.00206363	Down	144493955	144604738
AC_000158.1-144574253	1	144574268	4.91	1.41	3.74	4.92	4.11	2.83	-0.21785	0.788121	Down	144493955	144604738
AC_000158.1-144586860	1	144586875	2.23	2.35	2.34	1.97	3.66	2.83	-0.290823	0.728584	Down	144493955	144604738
AC_000158.1-144594021	1	144594036	1.78	3.76	1.4	1.97	2.29	3.78	-0.210086	0.86018	Down	144493955	144604738
AC_000158.1-144594467	1	144594482	4.91	5.64	6.54	5.9	7.31	3.31	0.0468424	0.911341	UP	144493955	144604738
AC_000158.1-144597714	1	144597729	5.35	0.94	3.27	2.46	2.29	5.2	-0.045763	1	Down	144493955	144604738
AC_000158.1-144600978	1	144600993	1.34	0.47	1.87	2.95	2.74	1.89	-1.00063	0.151874	Down	144493955	144604738
AC_000158.1-144601340	1	144601355	4.02	1.88	3.27	1.97	1.83	2.83	0.469507	0.391997	UP	144493955	144604738
AC_000158.1-144608476	1	144608491	7.14	4.7	5.14	6.89	7.31	8.03	-0.377916	0.282143	Down	144604739	144626120
AC_000158.1-144613055	1	144613070	0.89	2.82	4.67	2.95	2.74	3.31	-0.107263	1	Down	144604739	144626120
AC_000158.1-144628311	1	144628326	0.89	1.88	2.34	1.97	2.29	1.89	-0.267055	0.838932	Down	144626121	144637445
AC_000158.1-144644866	1	144644881	3.57	3.76	2.34	3.94	3.2	5.2	-0.33719	0.560601	Down	144637446	144656764
AC_000158.1-144657691	1	144657706	2.23	1.88	1.87	2.46	2.29	1.89	-0.137558	1	Down	144656765	144678036
AC_000158.1-144660565	1	144660580	3.12	1.41	1.87	2.95	2.29	3.31	-0.387884	0.596958	Down	144656765	144678036
AC_000158.1-144701442	1	144701457	2.68	3.29	4.2	4.43	4.57	4.25	-0.376655	0.480526	Down	144690218	144701621
AC_000158.1-144705392	1	144705407	6.69	10.34	7.01	8.36	6.4	8.5	0.0513164	0.933373	UP	144701622	144751325
AC_000158.1-144708230	1	144708245	4.02	4.23	5.61	3.44	1.37	2.36	0.94846	0.0359366	UP	144701622	144751325
AC_000158.1-144708664	1	144708679	2.68	3.29	0.93	3.44	2.29	1.89	-0.124572	1	Down	144701622	144751325
AC_000158.1-144709573	1	144709588	6.25	2.82	4.2	3.44	6.86	4.25	-0.129138	0.815379	Down	144701622	144751325
AC_000158.1-144728732	1	144728747	0.89	2.82	1.87	1.97	2.29	2.83	-0.346649	0.701333	Down	144701622	144751325
AC_000158.1-144737790	1	144737805	3.57	1.41	7.94	4.92	5.03	2.36	0.0764803	0.920271	UP	144701622	144751325
AC_000158.1-144744948	1	144744963	4.46	1.41	2.8	3.94	1.83	5.67	-0.375008	0.604156	Down	144701622	144751325
AC_000158.1-144757302	1	144757317	3.12	3.29	1.87	2.46	3.2	0.47	0.424596	0.47353	UP	144751326	144773111
AC_000158.1-144769049	1	144769064	3.57	4.23	1.87	2.46	5.03	1.42	0.111491	0.887444	UP	144751326	144773111
AC_000158.1-144773544	1	144773559	4.91	7.52	8.41	9.35	7.31	7.56	-0.211543	0.602103	Down	144773112	144777987
AC_000158.1-144776348	1	144776363	4.46	3.29	2.34	3.94	1.83	2.83	0.250266	0.636222	UP	144777988	144781290
AC_000158.1-144776828	1	144776843	1.78	1.88	3.74	2.95	7.77	5.2	-1.09688	0.0360789	Down	144777988	144781290
AC_000158.1-144777111	1	144777126	8.48	7.52	6.54	6.89	7.77	5.67	0.152715	0.709329	UP	144777988	144781290
AC_000158.1-144780831	1	144780846	1.78	3.29	1.87	2.95	2.74	1.89	-0.124535	1	Down	144777988	144781290
AC_000158.1-144788019	1	144788034	2.68	1.88	4.2	2.95	1.37	1.42	0.613152	0.281475	UP	144781291	144790322
AC_000158.1-144795525	1	144795540	0.89	4.23	0.47	2.46	2.29	3.31	-0.520489	0.50426	Down	144790323	144812882
AC_000158.1-144797648	1	144797663	1.78	3.29	3.74	1.97	1.83	1.89	0.613193	0.281475	UP	144790323	144812882
AC_000158.1-144804494	1	144804509	2.68	1.88	7.94	1.97	1.37	6.14	0.39085	0.561176	UP	144790323	144812882
AC_000158.1-144809468	1	144809483	3.57	4.7	4.67	2.46	3.2	6.61	0.071862	0.903544	UP	144790323	144812882
AC_000158.1-144819018	1	144819033	5.35	4.7	7.01	5.9	4.11	6.61	0.0449602	1	UP	144813054	144832511
AC_000158.1-144833878	1	144833893	1.78	2.35	0.47	1.97	2.29	3.78	-0.777381	0.24816	Down	144832445	144845980
AC_000158.1-144837204	1	144837219	4.02	8.46	3.74	8.86	6.86	6.61	-0.453605	0.273998	Down	144832445	144845980
AC_000158.1-144837577	1	144837592	4.46	3.76	4.2	2.46	3.2	4.72	0.257023	0.568724	UP	144832445	144845980
AC_000158.1-144838310	1	144838325	2.23	4.7	1.4	2.95	3.66	2.36	-0.109053	1	Down	144832445	144845980
AC_000158.1-144861344	1	144861359	7.59	5.64	6.07	2.95	2.29	3.78	1.09499	0.00630644	UP	144845981	144887618
AC_000158.1-144863358	1	144863373	3.12	5.17	1.87	3.94	4.57	2.83	-0.156298	0.889164	Down	144845981	144887618
AC_000158.1-144863934	1	144863949	4.91	7.52	2.34	5.41	5.48	4.72	-0.0772249	1	Down	144845981	144887618
AC_000158.1-144868444	1	144868459	1.78	1.88	1.4	1.97	3.2	2.36	-0.559112	0.442428	Down	144845981	144887618
AC_000158.1-144883916	1	144883931	4.02	1.88	2.34	1.48	0.91	2.83	0.658282	0.265334	UP	144845981	144887618
AC_000158.1-144884166	1	144884181	6.69	6.11	9.34	6.89	5.94	7.56	0.123138	0.855086	UP	144845981	144887618
AC_000158.1-144886600	1	144886615	2.23	2.35	2.34	3.44	2.29	1.42	-0.033624	1	Down	144887619	144890446
AC_000158.1-144887445	1	144887460	3.12	3.29	4.2	2.95	1.37	1.42	0.883871	0.0898548	UP	144887619	144890446
AC_000158.1-144887607	1	144887622	9.37	7.52	8.41	9.35	10.05	8.97	-0.159357	0.626778	Down	144887619	144890446
AC_000158.1-144887694	1	144887709	4.46	3.76	2.8	1.48	4.57	3.78	0.156092	0.776008	UP	144887619	144890446
AC_000158.1-144888587	1	144888602	2.23	2.82	4.2	7.87	4.57	6.61	-1.02122	0.0142751	Down	144887619	144890446
AC_000158.1-144911320	1	144911335	5.8	3.76	4.2	0.98	2.29	5.67	0.610169	0.236919	UP	144890447	145019926
AC_000158.1-144912868	1	144912883	7.59	3.76	5.14	7.87	4.57	4.72	-0.0379864	0.915013	Down	144890447	145019926
AC_000158.1-144929821	1	144929836	5.8	2.82	3.27	8.86	4.57	1.42	-0.294832	0.628392	Down	144890447	145019926
AC_000158.1-1449311	1	1449326	2.23	2.82	3.27	1.97	2.74	2.36	0.223494	0.728584	UP	1407423	1467703
AC_000158.1-144933801	1	144933816	4.02	1.88	3.27	7.38	5.48	2.83	-0.747945	0.141777	Down	144890447	145019926
AC_000158.1-144935109	1	144935124	3.12	2.35	1.87	2.95	0.91	4.25	-0.120973	1	Down	144890447	145019926
AC_000158.1-144937638	1	144937653	4.91	2.82	6.54	5.9	3.66	3.78	0.109676	0.810957	UP	144890447	145019926
AC_000158.1-144939521	1	144939536	11.6	8.46	8.88	11.81	10.97	10.39	-0.187545	0.557921	Down	144890447	145019926
AC_000158.1-144942434	1	144942449	2.23	1.41	4.2	3.94	1.83	3.78	-0.264667	0.755434	Down	144890447	145019926
AC_000158.1-144944606	1	144944621	3.12	3.76	2.34	0.98	4.57	2.36	0.198646	0.757156	UP	144890447	145019926
AC_000158.1-144956662	1	144956677	3.12	4.7	6.54	4.43	3.66	5.2	0.111832	0.805588	UP	144890447	145019926
AC_000158.1-144957927	1	144957942	2.23	2.82	1.4	2.46	3.66	2.36	-0.387823	0.596958	Down	144890447	145019926
AC_000158.1-144967737	1	144967752	5.35	5.64	5.14	3.94	7.31	2.36	0.237898	0.577205	UP	144890447	145019926
AC_000158.1-144984288	1	144984303	4.02	3.29	5.14	2.46	0.91	3.31	0.895375	0.0611874	UP	144890447	145019926
AC_000158.1-144987734	1	144987749	6.25	5.17	8.41	4.92	6.86	3.31	0.389606	0.284856	UP	144890447	145019926
AC_000158.1-144988074	1	144988089	8.48	7.05	7.47	3.94	5.94	7.08	0.435268	0.249547	UP	144890447	145019926
AC_000158.1-144988787	1	144988802	3.12	1.88	3.27	5.9	5.48	3.78	-0.85105	0.0652953	Down	144890447	145019926
AC_000158.1-144989491	1	144989506	8.03	6.11	7.01	7.38	10.97	10.39	-0.438101	0.187119	Down	144890447	145019926
AC_000158.1-144991895	1	144991910	2.23	2.82	4.2	1.48	0.46	1.89	1.24927	0.0358458	UP	144890447	145019926
AC_000158.1-144992788	1	144992803	0.89	1.88	3.27	3.44	3.2	4.72	-0.899559	0.0992322	Down	144890447	145019926
AC_000158.1-145047908	1	145047923	1.78	1.88	1.87	2.46	2.29	3.31	-0.523159	0.458639	Down	145041321	145057826
AC_000158.1-145054378	1	145054393	2.23	2.82	0.47	2.95	2.74	3.78	-0.753012	0.215753	Down	145041321	145057826
AC_000158.1-145054389	1	145054404	2.23	2.82	0.47	2.95	2.74	3.78	-0.753012	0.215753	Down	145041321	145057826
AC_000158.1-145056825	1	145056840	2.23	5.17	1.87	0.98	0	1.89	1.64341	0.0143927	UP	145041321	145057826
AC_000158.1-145058032	1	145058047	5.35	2.82	3.27	0.98	2.74	4.25	0.510077	0.327835	UP	145057827	145075459
AC_000158.1-145058966	1	145058981	4.46	1.41	4.2	1.97	9.14	1.89	-0.362273	0.639992	Down	145057827	145075459
AC_000158.1-145067020	1	145067035	0.89	0.94	0.47	2.95	1.83	2.83	-1.64004	0.0266937	Down	145057827	145075459
AC_000158.1-145067453	1	145067468	10.26	5.64	6.07	2.46	3.66	2.83	1.28371	0.00199062	UP	145057827	145075459
AC_000158.1-145083961	1	145083976	6.25	1.41	4.2	2.46	2.29	2.36	0.738562	0.210226	UP	145075460	145104409
AC_000158.1-145103586	1	145103601	2.68	2.82	3.27	1.97	1.83	2.36	0.501015	0.37753	UP	145075460	145104409
AC_000158.1-145104803	1	145104818	3.12	2.82	4.67	2.95	3.66	1.89	0.313418	0.533199	UP	145104410	145133581
AC_000158.1-145105460	1	145105475	1.78	0.94	1.4	2.95	1.83	2.83	-0.838012	0.229861	Down	145104410	145133581
AC_000158.1-145110599	1	145110614	10.71	7.05	11.68	8.86	5.03	9.45	0.342957	0.374986	UP	145104410	145133581
AC_000158.1-145119687	1	145119702	0.89	1.41	1.4	1.97	4.11	1.89	-1.08612	0.108006	Down	145104410	145133581
AC_000158.1-145150546	1	145150561	4.02	3.76	5.14	1.48	0.91	0	2.36726	6.71796e-05	UP	145152436	145178781
AC_000158.1-145158285	1	145158300	6.25	6.11	4.67	5.41	5.94	3.78	0.173111	0.631141	UP	145152436	145178781
AC_000158.1-145161400	1	145161415	2.68	1.41	5.61	1.97	2.74	1.89	0.540934	0.357848	UP	145152436	145178781
AC_000158.1-145163843	1	145163858	2.68	3.29	2.8	0.49	2.74	0.47	1.17672	0.0524212	UP	145152436	145178781
AC_000158.1-145174590	1	145174605	4.46	3.76	2.8	2.46	1.83	2.83	0.631006	0.200099	UP	145152436	145178781
AC_000158.1-145177344	1	145177359	3.12	2.35	2.34	1.48	0.91	3.31	0.455981	0.458639	UP	145152436	145178781
AC_000158.1-145180429	1	145180444	3.12	2.82	3.27	1.48	2.29	2.36	0.573606	0.29667	UP	145178782	145189286
AC_000158.1-145191204	1	145191219	2.68	2.82	2.8	1.97	3.2	1.42	0.320549	0.596958	UP	145189287	145199103
AC_000158.1-145191253	1	145191268	3.12	4.23	2.34	2.46	5.94	2.36	-0.158251	0.892362	Down	145189287	145199103
AC_000158.1-145194869	1	145194884	2.23	0.94	0.47	1.97	1.83	2.83	-0.812678	0.286588	Down	145189287	145199103
AC_000158.1-145196832	1	145196847	2.68	2.82	2.8	0.49	0.46	0.47	2.41259	0.00149892	UP	145189287	145199103
AC_000158.1-145198320	1	145198335	3.57	6.58	4.2	1.97	4.57	5.2	0.275936	0.552466	UP	145189287	145199103
AC_000158.1-145200371	1	145200386	2.23	2.35	1.87	1.97	0	1.42	0.929681	0.189517	UP	145199104	145282796
AC_000158.1-145203625	1	145203640	4.46	3.29	3.27	3.94	7.31	6.14	-0.650378	0.13582	Down	145199104	145282796
AC_000158.1-145205764	1	145205779	4.46	4.23	6.54	4.92	6.4	3.31	0.0563152	0.905083	UP	145199104	145282796
AC_000158.1-145214914	1	145214929	2.68	1.88	1.87	3.44	3.66	2.83	-0.60608	0.310997	Down	145199104	145282796
AC_000158.1-145217458	1	145217473	2.23	3.29	0.93	3.94	2.29	3.78	-0.606099	0.310997	Down	145199104	145282796
AC_000158.1-145217474	1	145217489	2.23	3.29	0.93	3.94	2.29	3.31	-0.536956	0.391997	Down	145199104	145282796
AC_000158.1-145218941	1	145218956	5.35	4.23	0.93	6.89	6.86	4.72	-0.788999	0.0738701	Down	145199104	145282796
AC_000158.1-145229279	1	145229294	6.25	6.58	6.54	7.38	6.86	3.78	0.109994	0.76644	UP	145199104	145282796
AC_000158.1-145236686	1	145236701	2.23	0.94	3.27	1.97	2.29	2.83	-0.130621	1	Down	145199104	145282796
AC_000158.1-145237963	1	145237978	0.89	2.82	0.93	2.46	2.74	2.36	-0.691802	0.327306	Down	145199104	145282796
AC_000158.1-145292199	1	145292214	2.23	4.7	2.34	1.97	2.74	2.83	0.281589	0.618089	UP	145282797	145560004
AC_000158.1-145294569	1	145294584	8.48	9.87	12.61	14.27	6.4	8.03	0.121553	0.796661	UP	145282797	145560004
AC_000158.1-145300337	1	145300352	11.16	16.92	15.88	16.23	11.88	12.28	0.127775	0.69521	UP	145282797	145560004
AC_000158.1-145322966	1	145322981	20.53	31.49	18.22	27.06	28.34	22.2	-0.138396	0.636575	Down	145282797	145560004
AC_000158.1-145334328	1	145334343	4.46	2.35	1.87	4.92	2.74	4.25	-0.425205	0.468365	Down	145282797	145560004
AC_000158.1-145375638	1	145375653	103.97	151.8	151.83	142.17	118.83	145	0.011621	0.96408	UP	145282797	145560004
AC_000158.1-145412298	1	145412313	44.18	68.15	49.52	64.45	45.25	50.54	0.021675	0.946244	UP	145282797	145560004
AC_000158.1-145418216	1	145418231	15.17	22.09	8.88	11.81	16.91	11.81	0.188711	0.622319	UP	145282797	145560004
AC_000158.1-145426258	1	145426273	9.37	16.45	12.15	8.36	10.51	9.92	0.396239	0.247233	UP	145282797	145560004
AC_000158.1-145427859	1	145427874	13.39	15.98	19.15	20.17	14.17	14.17	0.00814797	1	UP	145282797	145560004
AC_000158.1-145443722	1	145443737	3.12	8.46	6.07	6.89	4.57	7.08	-0.0681219	0.926305	Down	145282797	145560004
AC_000158.1-145464032	1	145464047	4.91	2.35	4.67	6.4	6.86	6.14	-0.683667	0.0870466	Down	145282797	145560004
AC_000158.1-145491176	1	145491191	4.91	4.23	2.34	4.92	3.66	2.83	0.0235803	1	UP	145282797	145560004
AC_000158.1-145516468	1	145516483	3.12	2.82	3.27	1.97	8.68	3.31	-0.597436	0.323312	Down	145282797	145560004
AC_000158.1-145517726	1	145517741	4.02	1.88	3.27	2.46	0	1.42	1.24921	0.0358458	UP	145282797	145560004
AC_000158.1-145522097	1	145522112	3.12	4.7	4.2	1.48	4.57	2.83	0.413119	0.390445	UP	145282797	145560004
AC_000158.1-145535909	1	145535924	2.68	4.7	1.87	0.98	1.83	3.78	0.470273	0.430076	UP	145282797	145560004
AC_000158.1-145542567	1	145542582	4.02	3.29	1.87	1.97	2.29	0.47	0.940158	0.099029	UP	145282797	145560004
AC_000158.1-14554266	1	14554281	5.8	6.58	5.14	7.38	9.14	9.45	-0.56251	0.120157	Down	12796377	14786026
AC_000158.1-145568376	1	145568391	6.25	4.23	5.14	2.95	5.03	6.14	0.144093	0.808757	UP	145560005	145596453
AC_000158.1-145570358	1	145570373	2.23	1.88	4.2	3.44	3.2	0.94	0.133476	0.868939	UP	145560005	145596453
AC_000158.1-145591934	1	145591949	1.78	1.88	2.8	1.48	0.46	0.94	1.14006	0.115528	UP	145560005	145596453
AC_000158.1-145592431	1	145592446	2.68	5.17	1.87	2.95	2.74	0.94	0.540674	0.346512	UP	145560005	145596453
AC_000158.1-145596942	1	145596957	5.35	3.29	3.27	4.92	5.48	5.67	-0.416251	0.367129	Down	145596454	145610072
AC_000158.1-145605841	1	145605856	4.02	5.17	5.61	5.9	4.11	4.72	0.0112137	1	UP	145596454	145610072
AC_000158.1-145621544	1	145621559	3.57	2.35	2.8	1.48	2.29	2.83	0.396941	0.48727	UP	145610073	145685443
AC_000158.1-145625296	1	145625311	2.23	2.35	3.27	1.48	3.66	3.31	-0.114435	1	Down	145610073	145685443
AC_000158.1-145627987	1	145628002	4.91	5.64	4.67	3.94	3.66	3.78	0.419366	0.290041	UP	145610073	145685443
AC_000158.1-145643170	1	145643185	3.57	5.17	5.14	3.94	3.2	5.2	0.16972	0.68936	UP	145610073	145685443
AC_000158.1-145646166	1	145646181	2.23	4.23	2.34	2.95	4.57	0.94	0.0478127	1	UP	145610073	145685443
AC_000158.1-145649434	1	145649449	1.34	2.35	0.93	2.46	3.66	2.36	-0.858093	0.18529	Down	145610073	145685443
AC_000158.1-145653110	1	145653125	3.12	1.88	1.87	1.48	1.83	1.89	0.401227	0.557497	UP	145610073	145685443
AC_000158.1-145711667	1	145711682	0.89	2.82	0.47	3.94	1.83	1.89	-0.837987	0.229861	Down	145703428	145748391
AC_000158.1-14571471	1	14571486	5.8	7.05	3.74	4.92	8.23	3.31	0.0100055	1	UP	12796377	14786026
AC_000158.1-145747564	1	145747579	4.02	7.05	5.14	4.92	3.66	5.2	0.234392	0.544603	UP	145703428	145748391
AC_000158.1-145759281	1	145759296	4.02	7.52	6.07	5.41	5.94	5.2	0.0841953	0.820311	UP	145749455	145760422
AC_000158.1-145767215	1	145767230	6.69	5.64	6.54	10.33	8.23	6.61	-0.402447	0.239943	Down	145760423	145770057
AC_000158.1-145781671	1	145781686	7.59	8.46	8.88	3.94	4.11	6.14	0.806311	0.0301162	UP	145770058	145797206
AC_000158.1-145803411	1	145803426	5.8	5.64	2.34	4.43	4.11	8.5	-0.299202	0.475752	Down	145801873	145813447
AC_000158.1-145807141	1	145807156	3.12	4.7	4.2	2.46	4.57	3.31	0.203411	0.665905	UP	145801873	145813447
AC_000158.1-145809096	1	145809111	2.23	0.47	0.93	1.97	2.29	2.36	-0.812668	0.286588	Down	145801873	145813447
AC_000158.1-145809597	1	145809612	4.46	5.64	5.61	3.44	5.48	5.2	0.144459	0.708499	UP	145801873	145813447
AC_000158.1-145820728	1	145820743	1.78	6.58	0	5.9	7.77	3.78	-1.04334	0.118487	Down	145813448	145822411
AC_000158.1-145830636	1	145830651	9.37	6.58	4.67	6.89	5.03	7.56	0.0932916	0.92731	UP	145822412	145873546
AC_000158.1-145839000	1	145839015	5.35	3.29	1.87	2.95	4.57	3.31	-0.0349476	1	Down	145822412	145873546
AC_000158.1-145846450	1	145846465	6.69	7.52	6.54	6.89	10.51	5.67	-0.152241	0.723887	Down	145822412	145873546
AC_000158.1-145847914	1	145847929	4.46	3.76	6.07	4.43	4.57	2.36	0.330589	0.430099	UP	145822412	145873546
AC_000158.1-145852344	1	145852359	2.68	5.64	3.27	2.95	5.94	4.25	-0.19109	0.80208	Down	145822412	145873546
AC_000158.1-145858320	1	145858335	4.91	3.76	5.14	4.92	5.94	3.31	-0.0340173	1	Down	145822412	145873546
AC_000158.1-145864416	1	145864431	5.35	3.76	2.34	4.43	0.91	5.67	0.0699811	1	UP	145822412	145873546
AC_000158.1-145872297	1	145872312	7.59	2.35	2.8	2.95	5.48	3.31	0.121337	0.91152	UP	145822412	145873546
AC_000158.1-145877861	1	145877876	5.8	1.41	5.14	3.94	3.66	3.31	0.190138	0.801647	UP	145873547	145885349
AC_000158.1-1458991	1	1459006	4.46	6.58	4.2	7.87	5.48	5.67	-0.308839	0.427605	Down	1407423	1467703
AC_000158.1-145909549	1	145909564	2.23	0.47	4.2	3.94	2.74	4.72	-0.700827	0.252889	Down	145902271	145922008
AC_000158.1-14592386	1	14592401	2.68	2.35	0.93	2.46	2.74	1.89	-0.234615	0.850675	Down	12796377	14786026
AC_000158.1-145926337	1	145926352	1.34	4.23	3.74	1.97	2.74	3.31	0.197412	0.749789	UP	145923427	145933604
AC_000158.1-145935950	1	145935965	0.45	3.29	1.4	1.97	2.29	2.36	-0.371099	0.690253	Down	145934666	145940970
AC_000158.1-145945574	1	145945589	7.14	3.76	8.88	5.9	5.03	5.67	0.258187	0.558713	UP	145940971	146036383
AC_000158.1-145964874	1	145964889	1.78	2.35	2.8	0.98	3.66	2.83	-0.124509	1	Down	145940971	146036383
AC_000158.1-145970787	1	145970802	1.34	6.11	2.34	5.9	1.83	5.2	-0.390349	0.529266	Down	145940971	146036383
AC_000158.1-145973012	1	145973027	3.57	3.76	5.61	6.89	5.94	3.31	-0.309812	0.551847	Down	145940971	146036383
AC_000158.1-14598945	1	14598960	5.35	1.41	2.8	6.4	4.11	7.08	-0.847758	0.0505926	Down	12796377	14786026
AC_000158.1-145993551	1	145993566	4.02	2.35	2.34	2.46	2.29	2.83	0.208932	0.736139	UP	145940971	146036383
AC_000158.1-145994711	1	145994726	4.91	6.58	3.74	5.9	1.83	3.31	0.476798	0.290689	UP	145940971	146036383
AC_000158.1-145995382	1	145995397	0.89	3.29	2.34	3.44	3.66	4.25	-0.795552	0.143747	Down	145940971	146036383
AC_000158.1-146003722	1	146003737	8.48	4.7	3.74	3.94	4.11	5.67	0.308925	0.506661	UP	145940971	146036383
AC_000158.1-146023495	1	146023510	5.8	6.11	4.67	5.9	4.11	5.67	0.0900562	0.810322	UP	145940971	146036383
AC_000158.1-146033744	1	146033759	3.12	1.88	2.34	0.98	1.83	0.94	0.934034	0.151874	UP	145940971	146036383
AC_000158.1-146035424	1	146035439	4.46	5.64	4.2	2.95	2.29	1.89	0.995201	0.0260923	UP	145940971	146036383
AC_000158.1-146035944	1	146035959	2.68	1.88	2.34	4.43	0.46	1.89	0.059628	1	UP	145940971	146036383
AC_000158.1-146053329	1	146053344	4.46	0	3.27	2.46	5.03	3.78	-0.5268	0.466114	Down	146036384	146076001
AC_000158.1-146055670	1	146055685	2.68	1.88	5.14	3.44	3.2	2.36	0.108447	0.879385	UP	146036384	146076001
AC_000158.1-146090060	1	146090075	3.12	1.41	3.27	2.95	3.2	3.31	-0.263574	0.743097	Down	146087023	146091620
AC_000158.1-146091041	1	146091056	3.12	3.29	4.67	2.95	5.94	5.67	-0.396847	0.4414	Down	146087023	146091620
AC_000158.1-146110941	1	146110956	6.25	1.88	5.14	1.48	0.91	1.42	1.77206	0.00223057	UP	146109034	146113516
AC_000158.1-146114178	1	146114193	4.02	2.35	1.87	3.94	0.46	1.42	0.530836	0.397059	UP	146113517	146120823
AC_000158.1-146128479	1	146128494	9.37	7.52	7.01	3.44	5.48	7.08	0.572128	0.131231	UP	146120824	146209152
AC_000158.1-146132589	1	146132604	3.12	3.29	2.8	1.97	3.2	2.36	0.281573	0.618089	UP	146120824	146209152
AC_000158.1-146145638	1	146145653	3.12	1.41	2.34	2.46	3.66	2.36	-0.290851	0.728584	Down	146120824	146209152
AC_000158.1-146150517	1	146150532	3.12	4.23	2.8	5.9	4.57	3.31	-0.426649	0.40176	Down	146120824	146209152
AC_000158.1-146150614	1	146150629	8.03	6.11	5.61	8.86	5.94	6.14	-0.070118	0.850795	Down	146120824	146209152
AC_000158.1-146151141	1	146151156	1.78	2.35	2.8	0.49	1.83	3.31	0.279657	0.701333	UP	146120824	146209152
AC_000158.1-146162743	1	146162758	6.25	3.29	8.41	9.35	9.6	6.61	-0.499227	0.173826	Down	146120824	146209152
AC_000158.1-146162841	1	146162856	3.57	3.29	1.4	3.94	5.03	3.31	-0.555291	0.291832	Down	146120824	146209152
AC_000158.1-146177658	1	146177673	4.02	1.88	4.2	3.94	2.74	5.67	-0.273674	0.687803	Down	146120824	146209152
AC_000158.1-146204580	1	146204595	4.02	1.41	3.74	3.44	4.57	2.36	-0.169026	0.882248	Down	146120824	146209152
AC_000158.1-146204953	1	146204968	6.25	3.29	3.74	4.92	3.66	3.31	0.176133	0.789688	UP	146120824	146209152
AC_000158.1-146209789	1	146209804	2.23	6.58	7.01	5.41	5.48	3.78	0.104785	0.832968	UP	146209153	146217226
AC_000158.1-146212512	1	146212527	1.78	3.29	2.8	1.97	0	1.42	1.20308	0.0640976	UP	146209153	146217226
AC_000158.1-146212639	1	146212654	4.02	1.41	2.34	1.97	1.83	1.89	0.455975	0.458639	UP	146209153	146217226
AC_000158.1-146214968	1	146214983	4.02	1.88	6.54	0	2.74	2.36	1.23924	0.0501387	UP	146209153	146217226
AC_000158.1-146218728	1	146218743	4.02	4.23	3.27	1.97	3.2	5.67	0.084147	0.893297	UP	146209153	146217226
AC_000158.1-146219155	1	146219170	2.23	1.88	1.87	1.48	1.83	1.89	0.200258	0.838932	UP	146209153	146217226
AC_000158.1-146219681	1	146219696	3.12	3.29	2.34	2.95	1.83	4.72	-0.106518	1	Down	146217227	146345937
AC_000158.1-146219867	1	146219882	3.57	2.35	2.8	0.49	0.91	2.36	1.17665	0.0524212	UP	146217227	146345937
AC_000158.1-146235141	1	146235156	4.46	4.7	5.61	5.41	2.74	2.36	0.49884	0.234124	UP	146217227	146345937
AC_000158.1-146244183	1	146244198	3.12	3.76	6.07	2.46	2.74	5.67	0.246828	0.622771	UP	146217227	146345937
AC_000158.1-146248885	1	146248900	1.78	5.64	4.2	4.43	2.74	5.67	-0.141217	0.904932	Down	146217227	146345937
AC_000158.1-146259336	1	146259351	5.8	5.17	4.67	8.86	5.48	3.31	-0.156428	0.832622	Down	146217227	146345937
AC_000158.1-146260014	1	146260029	8.48	5.64	10.74	7.38	3.66	6.14	0.541779	0.196687	UP	146217227	146345937
AC_000158.1-146264325	1	146264340	5.35	3.76	3.74	0.98	1.37	2.36	1.41787	0.00514521	UP	146217227	146345937
AC_000158.1-146265219	1	146265234	1.78	4.23	3.74	2.95	2.29	2.36	0.3507	0.511831	UP	146217227	146345937
AC_000158.1-146276065	1	146276080	3.57	1.88	3.27	2.46	4.11	1.89	0.0426873	1	UP	146217227	146345937
AC_000158.1-146297962	1	146297977	6.25	6.58	5.61	8.36	7.77	3.31	-0.0679994	0.924605	Down	146217227	146345937
AC_000158.1-146307090	1	146307105	2.23	7.99	7.47	5.41	8.68	9.45	-0.414618	0.38597	Down	146217227	146345937
AC_000158.1-146312434	1	146312449	5.8	7.05	5.14	2.46	5.94	4.25	0.491632	0.195587	UP	146217227	146345937
AC_000158.1-146315617	1	146315632	3.12	4.7	4.2	6.4	3.2	3.78	-0.139659	0.896625	Down	146217227	146345937
AC_000158.1-146343831	1	146343846	2.68	5.17	1.87	3.94	1.83	3.31	0.107186	0.884555	UP	146217227	146345937
AC_000158.1-146346412	1	146346427	1.78	1.88	2.34	0.49	4.11	2.83	-0.324886	0.714163	Down	146345938	146437025
AC_000158.1-146353144	1	146353159	3.57	3.76	1.87	0.49	2.29	1.89	0.940176	0.099029	UP	146345938	146437025
AC_000158.1-146353841	1	146353856	1.78	3.29	1.4	2.95	3.66	1.89	-0.387812	0.596958	Down	146345938	146437025
AC_000158.1-146373885	1	146373900	4.46	4.23	2.8	4.92	5.48	4.25	-0.340211	0.505097	Down	146345938	146437025
AC_000158.1-146385504	1	146385519	2.23	2.35	1.4	2.46	2.29	2.83	-0.325551	0.711305	Down	146345938	146437025
AC_000158.1-146397183	1	146397198	0.89	2.35	1.87	2.95	2.29	4.72	-0.943649	0.110513	Down	146345938	146437025
AC_000158.1-146404285	1	146404300	3.12	1.41	5.14	3.44	5.03	5.2	-0.491764	0.368375	Down	146345938	146437025
AC_000158.1-14641951	1	14641966	3.12	3.76	3.74	1.48	3.66	2.36	0.479724	0.337332	UP	12796377	14786026
AC_000158.1-146419741	1	146419756	1.78	4.23	3.27	2.46	4.11	3.31	-0.102907	1	Down	146345938	146437025
AC_000158.1-146442418	1	146442433	3.57	3.76	5.61	1.97	3.2	3.31	0.593026	0.184509	UP	146437110	146461727
AC_000158.1-146449988	1	146450003	4.02	2.35	5.61	2.95	2.29	0.47	1.05835	0.0507843	UP	146437110	146461727
AC_000158.1-146451059	1	146451074	2.23	2.35	3.27	0.98	2.29	0.47	1.01957	0.108006	UP	146437110	146461727
AC_000158.1-146457231	1	146457246	8.03	8.46	6.54	3.94	6.4	5.67	0.518249	0.169967	UP	146437110	146461727
AC_000158.1-146476476	1	146476491	8.03	6.58	6.07	9.84	3.66	4.72	0.200593	0.723063	UP	146461728	146490838
AC_000158.1-146483224	1	146483239	4.02	3.76	3.27	2.46	5.48	3.78	-0.0917454	1	Down	146461728	146490838
AC_000158.1-146485216	1	146485231	6.25	5.64	4.67	5.41	9.6	6.14	-0.350886	0.379393	Down	146461728	146490838
AC_000158.1-146487765	1	146487780	6.25	3.29	3.27	3.94	3.2	2.83	0.37347	0.406964	UP	146461728	146490838
AC_000158.1-14649901	1	14649916	3.12	1.88	2.34	2.46	1.83	1.89	0.258347	0.711305	UP	12796377	14786026
AC_000158.1-146516994	1	146517009	5.8	5.64	2.34	0.49	3.66	2.36	1.04761	0.0557521	UP	146516812	146527927
AC_000158.1-146517689	1	146517704	3.57	2.35	3.74	3.44	5.03	1.42	-0.0324538	1	Down	146516812	146527927
AC_000158.1-146523575	1	146523590	2.23	1.88	2.8	0	3.2	1.42	0.534101	0.424695	UP	146516812	146527927
AC_000158.1-146525796	1	146525811	3.57	6.58	7.01	9.84	10.05	8.5	-0.722414	0.0457774	Down	146516812	146527927
AC_000158.1-146529228	1	146529243	5.35	9.87	7.01	8.86	10.51	13.7	-0.571555	0.11322	Down	146527928	146532166
AC_000158.1-146541893	1	146541908	4.02	5.64	4.67	4.43	7.77	6.61	-0.396992	0.357792	Down	146532167	146555391
AC_000158.1-146544730	1	146544745	4.02	6.11	3.74	4.43	3.66	4.72	0.116018	0.791704	UP	146532167	146555391
AC_000158.1-146547148	1	146547163	3.57	1.88	2.8	0.98	4.57	3.31	-0.108977	1	Down	146532167	146555391
AC_000158.1-14654903	1	14654918	3.12	0.47	2.34	2.46	2.74	2.83	-0.411113	0.584994	Down	12796377	14786026
AC_000158.1-146557689	1	146557704	4.91	8.46	4.67	8.86	5.03	4.72	-0.0340447	1	Down	146559177	146583249
AC_000158.1-146566161	1	146566176	2.68	1.88	4.2	3.94	2.29	1.42	0.208922	0.738594	UP	146559177	146583249
AC_000158.1-146571475	1	146571490	2.23	1.41	2.34	1.97	3.66	3.78	-0.640915	0.29667	Down	146559177	146583249
AC_000158.1-146577678	1	146577693	10.26	4.7	2.34	7.87	8.68	0.94	-0.00531967	1	Down	146559177	146583249
AC_000158.1-146583234	1	146583249	1.78	3.29	3.27	2.46	4.11	0.94	0.134254	0.867673	UP	146559177	146583249
AC_000158.1-146584784	1	146584799	4.02	2.35	3.27	0.98	1.37	0.94	1.50191	0.0126108	UP	146583250	146705612
AC_000158.1-146593026	1	146593041	6.69	4.7	9.81	9.84	3.2	3.78	0.349956	0.519055	UP	146583250	146705612
AC_000158.1-146595528	1	146595543	1.78	0.47	1.87	2.95	3.66	2.36	-1.08074	0.0874135	Down	146583250	146705612
AC_000158.1-146596497	1	146596512	1.78	2.35	3.27	2.46	1.37	3.31	0.0572569	1	UP	146583250	146705612
AC_000158.1-146596524	1	146596539	1.78	0.47	3.27	1.97	2.74	2.83	-0.437605	0.571903	Down	146583250	146705612
AC_000158.1-146597687	1	146597702	8.03	2.35	6.07	4.43	2.29	6.14	0.36329	0.557465	UP	146583250	146705612
AC_000158.1-146598080	1	146598095	1.78	3.29	6.07	1.48	2.29	3.31	0.636412	0.262849	UP	146583250	146705612
AC_000158.1-146598410	1	146598425	4.02	1.41	5.14	2.46	5.03	4.25	-0.151299	0.899104	Down	146583250	146705612
AC_000158.1-146604408	1	146604423	1.78	2.82	1.87	3.94	1.83	1.42	-0.130622	1	Down	146583250	146705612
AC_000158.1-146604580	1	146604595	1.78	3.29	2.34	1.97	4.57	3.31	-0.41814	0.511831	Down	146583250	146705612
AC_000158.1-146609672	1	146609687	3.12	4.7	4.2	4.92	2.74	3.31	0.140266	0.775761	UP	146583250	146705612
AC_000158.1-146614428	1	146614443	3.12	3.29	6.07	3.94	3.2	5.67	-0.033788	1	Down	146583250	146705612
AC_000158.1-146622547	1	146622562	3.57	0.47	2.8	3.94	2.29	3.78	-0.51179	0.426702	Down	146583250	146705612
AC_000158.1-146625335	1	146625350	1.78	3.76	3.74	1.48	1.37	2.83	0.685776	0.215753	UP	146583250	146705612
AC_000158.1-146635434	1	146635449	6.25	7.52	7.47	7.38	6.86	6.61	0.030249	1	UP	146583250	146705612
AC_000158.1-146638287	1	146638302	4.91	3.29	3.74	5.9	4.11	8.5	-0.615252	0.142574	Down	146583250	146705612
AC_000158.1-146642047	1	146642062	2.68	4.23	4.2	2.46	4.11	5.2	-0.0911098	1	Down	146583250	146705612
AC_000158.1-146643238	1	146643253	1.78	2.82	1.87	1.48	0.91	1.42	0.746163	0.286588	UP	146583250	146705612
AC_000158.1-146643377	1	146643392	1.78	2.35	3.27	1.48	0.91	0.94	1.1176	0.0933564	UP	146583250	146705612
AC_000158.1-146654223	1	146654238	8.03	3.29	3.74	3.44	4.11	2.83	0.538302	0.281547	UP	146583250	146705612
AC_000158.1-146657930	1	146657945	3.57	5.17	6.54	1.48	3.2	0.94	1.40112	0.0044732	UP	146583250	146705612
AC_000158.1-146658774	1	146658789	4.91	5.17	6.07	0.49	8.23	5.2	0.201222	0.732193	UP	146583250	146705612
AC_000158.1-146667477	1	146667492	3.12	1.88	3.74	2.95	2.74	1.89	0.208965	0.736139	UP	146583250	146705612
AC_000158.1-146676117	1	146676132	2.23	2.82	4.67	2.95	2.74	2.36	0.265152	0.627484	UP	146583250	146705612
AC_000158.1-146676596	1	146676611	5.35	2.35	6.07	3.44	3.66	3.31	0.406353	0.360626	UP	146583250	146705612
AC_000158.1-146691044	1	146691059	4.91	2.35	3.74	2.95	4.11	3.78	0.0264937	1	UP	146583250	146705612
AC_000158.1-146702311	1	146702326	3.12	3.76	3.74	2.46	5.48	3.78	-0.151931	0.886751	Down	146583250	146705612
AC_000158.1-146717924	1	146717939	5.8	3.29	2.34	2.95	1.83	3.31	0.509282	0.307574	UP	146705613	146735099
AC_000158.1-146721546	1	146721561	3.57	2.35	0.93	2.46	2.74	3.31	-0.290883	0.728584	Down	146705613	146735099
AC_000158.1-146722687	1	146722702	6.25	3.76	2.8	3.44	8.68	10.86	-0.836104	0.069553	Down	146705613	146735099
AC_000158.1-146725512	1	146725527	9.82	7.05	7.01	7.38	4.11	8.5	0.265196	0.548767	UP	146705613	146735099
AC_000158.1-146728323	1	146728338	4.46	2.82	2.8	2.46	0	3.31	0.815418	0.150618	UP	146705613	146735099
AC_000158.1-146732661	1	146732676	3.12	4.23	3.27	2.46	3.2	1.42	0.570648	0.2564	UP	146705613	146735099
AC_000158.1-146754556	1	146754571	5.8	3.76	2.34	2.95	2.29	4.25	0.335031	0.493402	UP	146735100	146759511
AC_000158.1-146763506	1	146763521	6.25	0.94	4.67	3.94	3.66	4.25	0.0138048	1	UP	146759512	146842734
AC_000158.1-146778609	1	146778624	2.23	3.29	2.8	2.95	0.91	1.89	0.536718	0.362014	UP	146759512	146842734
AC_000158.1-146779701	1	146779716	6.69	5.17	6.54	4.92	5.94	3.31	0.376502	0.336524	UP	146759512	146842734
AC_000158.1-146789584	1	146789599	4.02	3.29	5.14	1.48	3.66	5.67	0.194772	0.708203	UP	146759512	146842734
AC_000158.1-146800087	1	146800102	4.02	5.17	3.27	5.9	6.4	6.14	-0.55847	0.176111	Down	146759512	146842734
AC_000158.1-146805552	1	146805567	2.23	2.35	0.93	4.43	2.74	3.78	-0.951234	0.0898548	Down	146759512	146842734
AC_000158.1-146807934	1	146807949	9.37	3.29	8.88	3.94	5.48	4.25	0.653022	0.122472	UP	146759512	146842734
AC_000158.1-14681394	1	14681409	2.23	0.94	1.4	2.95	2.29	1.89	-0.600918	0.424695	Down	12796377	14786026
AC_000158.1-146819616	1	146819631	1.78	2.35	2.34	2.95	2.74	2.83	-0.387835	0.596958	Down	146759512	146842734
AC_000158.1-146819870	1	146819885	6.69	6.58	4.67	7.87	8.68	6.61	-0.360499	0.339132	Down	146759512	146842734
AC_000158.1-146833561	1	146833576	3.12	1.88	1.87	2.46	2.74	3.78	-0.367345	0.607948	Down	146759512	146842734
AC_000158.1-146836463	1	146836478	4.91	7.99	5.14	9.35	4.57	7.56	-0.240598	0.589947	Down	146759512	146842734
AC_000158.1-146839307	1	146839322	4.91	3.76	3.27	6.4	3.2	4.25	-0.190701	0.794644	Down	146759512	146842734
AC_000158.1-146839789	1	146839804	4.91	1.88	3.74	3.94	3.2	2.83	0.0947671	0.881738	UP	146759512	146842734
AC_000158.1-146847621	1	146847636	6.69	6.11	10.28	5.41	6.4	9.92	0.0859278	0.934745	UP	146844012	146857851
AC_000158.1-146850727	1	146850742	9.37	7.52	7.47	7.87	9.14	8.03	-0.0347073	0.932319	Down	146844012	146857851
AC_000158.1-146851408	1	146851423	7.14	4.7	7.01	6.89	4.57	4.72	0.232815	0.569741	UP	146844012	146857851
AC_000158.1-146866338	1	146866353	7.14	5.17	5.14	3.44	8.23	9.45	-0.275849	0.533709	Down	146859190	146867964
AC_000158.1-146869489	1	146869504	5.35	2.82	5.61	4.92	3.66	3.78	0.169259	0.695043	UP	146867965	146937801
AC_000158.1-146876078	1	146876093	1.78	3.29	1.4	1.97	2.74	4.25	-0.464303	0.48727	Down	146867965	146937801
AC_000158.1-146897958	1	146897973	4.46	3.76	4.2	4.43	3.2	3.31	0.193922	0.672261	UP	146867965	146937801
AC_000158.1-146898560	1	146898575	2.68	2.35	1.87	1.48	1.83	0.94	0.680343	0.307795	UP	146867965	146937801
AC_000158.1-146911769	1	146911784	4.91	3.29	5.14	3.44	3.2	4.25	0.295634	0.489113	UP	146867965	146937801
AC_000158.1-146918543	1	146918558	3.57	5.17	7.01	2.46	4.11	1.89	0.873477	0.0531401	UP	146867965	146937801
AC_000158.1-146934148	1	146934163	2.23	4.23	3.74	2.95	2.29	2.36	0.416642	0.418207	UP	146867965	146937801
AC_000158.1-146955288	1	146955303	3.57	1.88	1.87	2.46	2.74	3.31	-0.199997	0.8643	Down	146946481	146989202
AC_000158.1-146959412	1	146959427	2.68	7.52	2.8	5.9	2.74	6.14	-0.178933	0.763817	Down	146946481	146989202
AC_000158.1-146961063	1	146961078	1.78	3.76	1.87	2.95	2.74	3.31	-0.276419	0.736139	Down	146946481	146989202
AC_000158.1-146962305	1	146962320	8.03	8.46	7.01	7.38	3.66	8.03	0.309648	0.479477	UP	146946481	146989202
AC_000158.1-146963017	1	146963032	2.23	1.88	2.34	0.98	0	0	2.56626	0.00419727	UP	146946481	146989202
AC_000158.1-146968006	1	146968021	2.68	3.76	1.87	3.44	1.37	2.83	0.132509	0.8643	UP	146946481	146989202
AC_000158.1-146975054	1	146975069	1.78	3.29	4.67	3.44	3.2	1.42	0.26703	0.641917	UP	146946481	146989202
AC_000158.1-146983678	1	146983693	1.78	4.7	1.87	2.46	0.91	0.47	1.1012	0.087779	UP	146946481	146989202
AC_000158.1-146990625	1	146990640	9.37	10.81	6.07	5.9	6.86	10.39	0.180927	0.700652	UP	146989203	147041015
AC_000158.1-147002587	1	147002602	4.46	1.88	6.07	1.48	1.83	5.2	0.536651	0.349227	UP	146989203	147041015
AC_000158.1-147020068	1	147020083	3.57	3.76	6.07	2.46	4.57	3.31	0.360155	0.419947	UP	146989203	147041015
AC_000158.1-147022406	1	147022421	4.02	3.29	2.8	5.9	2.29	2.83	-0.0995611	1	Down	146989203	147041015
AC_000158.1-147026245	1	147026260	0.89	3.76	2.34	2.46	3.2	1.89	-0.124497	1	Down	146989203	147041015
AC_000158.1-147028277	1	147028292	4.46	4.7	1.87	2.95	3.2	2.83	0.297256	0.545647	UP	146989203	147041015
AC_000158.1-147028943	1	147028958	1.78	1.88	1.87	1.48	1.37	1.42	0.367288	0.663819	UP	146989203	147041015
AC_000158.1-147030147	1	147030162	1.78	2.35	1.87	1.97	0.91	2.36	0.200249	0.838932	UP	146989203	147041015
AC_000158.1-147030757	1	147030772	2.23	2.82	0.93	3.94	2.29	4.25	-0.776073	0.175903	Down	146989203	147041015
AC_000158.1-147038261	1	147038276	2.23	3.29	1.4	3.44	1.83	3.31	-0.290869	0.728584	Down	146989203	147041015
AC_000158.1-147038271	1	147038286	2.23	3.29	1.4	3.44	1.83	3.31	-0.290869	0.728584	Down	146989203	147041015
AC_000158.1-147068955	1	147068970	7.59	4.23	6.07	3.94	5.03	2.36	0.657402	0.118268	UP	147044108	147067542
AC_000158.1-147069004	1	147069019	0.45	0.47	2.8	1.97	3.66	4.25	-1.38469	0.0258334	Down	147044108	147067542
AC_000158.1-147076764	1	147076779	4.91	7.05	6.54	2.46	3.66	3.78	0.883587	0.0206355	UP	147077294	147099157
AC_000158.1-147079144	1	147079159	4.91	2.35	4.67	3.44	2.74	2.83	0.411057	0.371924	UP	147077294	147099157
AC_000158.1-147080097	1	147080112	4.46	3.76	2.34	3.94	2.74	3.31	0.0951191	0.880548	UP	147077294	147099157
AC_000158.1-147095553	1	147095568	6.25	6.11	4.2	5.41	7.31	5.67	-0.148441	0.728109	Down	147077294	147099157
AC_000158.1-147099336	1	147099351	4.02	5.64	2.8	5.9	4.11	6.14	-0.362967	0.457883	Down	147099158	147132644
AC_000158.1-14711764	1	14711779	5.8	6.11	2.34	7.38	4.11	2.83	0.00838895	1	UP	12796377	14786026
AC_000158.1-147169618	1	147169633	5.35	4.7	2.8	4.43	5.48	3.31	-0.0340286	1	Down	147132645	147360424
AC_000158.1-147177039	1	147177054	5.8	3.29	7.47	6.89	4.11	5.67	0.00411198	1	UP	147132645	147360424
AC_000158.1-147194532	1	147194547	1.34	5.64	2.8	3.94	5.48	3.78	-0.43536	0.456452	Down	147132645	147360424
AC_000158.1-147199610	1	147199625	7.14	5.64	5.14	6.4	5.48	7.08	-0.0723121	0.838946	Down	147132645	147360424
AC_000158.1-147212786	1	147212801	4.02	3.76	4.2	3.44	3.66	4.25	0.0798152	0.887887	UP	147132645	147360424
AC_000158.1-147220454	1	147220469	4.02	3.29	4.67	2.95	3.2	3.78	0.26933	0.560601	UP	147132645	147360424
AC_000158.1-147220954	1	147220969	5.8	7.05	4.67	8.36	2.29	8.03	-0.0795066	0.930711	Down	147132645	147360424
AC_000158.1-147222248	1	147222263	4.46	3.29	2.8	1.97	5.94	1.89	0.099174	0.896209	UP	147132645	147360424
AC_000158.1-147241009	1	147241024	4.91	3.29	3.27	1.97	3.66	4.72	0.147221	0.776741	UP	147132645	147360424
AC_000158.1-147256105	1	147256120	5.35	6.58	7.94	5.9	3.2	5.2	0.479815	0.218101	UP	147132645	147360424
AC_000158.1-147270875	1	147270890	4.46	6.11	3.27	7.38	5.94	4.25	-0.333129	0.485678	Down	147132645	147360424
AC_000158.1-147272054	1	147272069	8.48	4.23	7.01	7.38	5.48	5.67	0.101632	0.92381	UP	147132645	147360424
AC_000158.1-147284651	1	147284666	2.23	1.88	2.34	2.46	3.2	3.78	-0.536933	0.391997	Down	147132645	147360424
AC_000158.1-147301720	1	147301735	5.8	5.64	4.67	7.38	4.57	6.14	-0.151595	0.728109	Down	147132645	147360424
AC_000158.1-147308339	1	147308354	1.78	3.29	1.4	3.94	4.11	4.72	-0.963063	0.0598849	Down	147132645	147360424
AC_000158.1-147314559	1	147314574	3.57	2.82	4.67	1.48	1.83	3.31	0.728089	0.143747	UP	147132645	147360424
AC_000158.1-147319257	1	147319272	2.23	2.82	2.34	4.92	4.57	2.36	-0.665707	0.211566	Down	147132645	147360424
AC_000158.1-147319826	1	147319841	6.69	5.17	5.14	7.87	4.57	8.03	-0.253038	0.493354	Down	147132645	147360424
AC_000158.1-147324242	1	147324257	4.46	7.99	4.2	3.94	5.03	5.67	0.18082	0.651862	UP	147132645	147360424
AC_000158.1-147332479	1	147332494	2.23	3.76	3.74	3.94	4.11	10.39	-0.915689	0.0706157	Down	147132645	147360424
AC_000158.1-147332558	1	147332573	4.46	2.82	2.34	1.97	4.11	3.78	-0.0339281	1	Down	147132645	147360424
AC_000158.1-147343045	1	147343060	3.12	2.82	3.27	3.94	1.37	2.83	0.195978	0.743097	UP	147132645	147360424
AC_000158.1-147373146	1	147373161	4.02	3.76	6.07	3.44	1.83	0.94	1.14979	0.0182318	UP	147371928	147404395
AC_000158.1-147373492	1	147373507	3.12	5.64	5.61	2.46	4.57	2.36	0.592197	0.187597	UP	147371928	147404395
AC_000158.1-147387235	1	147387250	1.34	1.88	4.2	3.44	3.66	2.83	-0.418156	0.511831	Down	147371928	147404395
AC_000158.1-147394597	1	147394612	6.25	5.17	5.14	4.92	5.03	8.5	-0.149441	0.66231	Down	147371928	147404395
AC_000158.1-147404564	1	147404579	5.35	2.35	4.2	3.44	1.37	3.31	0.565115	0.249485	UP	147404396	147423644
AC_000158.1-147406112	1	147406127	7.59	6.11	4.2	6.4	4.11	4.72	0.247082	0.565341	UP	147404396	147423644
AC_000158.1-147408755	1	147408770	1.34	3.29	0.47	2.95	2.74	1.89	-0.559111	0.442428	Down	147404396	147423644
AC_000158.1-147409332	1	147409347	1.78	0.94	2.8	1.97	1.83	1.89	-0.033419	1	Down	147404396	147423644
AC_000158.1-147417865	1	147417880	4.02	4.23	4.2	2.46	1.37	0	1.67525	0.00189758	UP	147404396	147423644
AC_000158.1-147419196	1	147419211	5.8	7.05	6.54	10.82	8.68	10.39	-0.615264	0.0746529	Down	147404396	147423644
AC_000158.1-147421293	1	147421308	0.89	0.94	2.34	2.46	1.83	1.89	-0.545932	0.523735	Down	147404396	147423644
AC_000158.1-147421554	1	147421569	1.78	4.7	3.27	0.98	3.66	4.25	0.1147	0.890941	UP	147404396	147423644
AC_000158.1-147494267	1	147494282	5.35	0.47	5.14	5.9	3.66	4.25	-0.313283	0.59163	Down	147423645	147542723
AC_000158.1-147544727	1	147544742	8.92	2.82	4.2	6.4	3.66	2.36	0.376233	0.488974	UP	147542724	147572938
AC_000158.1-147549773	1	147549788	2.23	2.35	3.27	3.94	3.2	0.94	-0.0336992	1	Down	147542724	147572938
[truncated: 133,818 more rows]

## Sheet: Table_S2b_CCWGG
Table S2b CCWGG methylation sites of udder tissue in Chinese Holstein
Ref_ID	Chr	Position	A2-RPM	B3-RPM	C4-RPM	A1-RPM	B1-RPM	C1-RPM	log2FC	PValue	up/down	Start	End
AC_000158.1-10029457	1	10029471	31.5	27.66	22.64	29.63	20.64	37.39	-0.0852981	0.836342	Down	9921259	10031241
AC_000158.1-100614352	1	100614366	31.5	39.19	29.43	22.22	22.93	16.36	0.706804	0.0537901	UP	100588555	100619119
AC_000158.1-100685412	1	100685426	38.25	39.19	38.48	17.28	45.86	35.05	0.237899	0.553871	UP	100619120	100786985
AC_000158.1-101418980	1	101418994	18	18.44	15.84	19.75	18.34	11.68	0.0854869	0.880556	UP	101086930	101764422
AC_000158.1-102121814	1	102121828	15.75	0	9.05	12.35	13.76	16.36	-0.73505	0.265356	Down	101765235	102337847
AC_000158.1-102137360	1	102137374	11.25	23.05	13.58	17.28	20.64	9.35	0.0274202	1	UP	101765235	102337847
AC_000158.1-102212138	1	102212152	11.25	9.22	31.69	9.88	4.59	18.69	0.655623	0.300648	UP	101765235	102337847
AC_000158.1-102929781	1	102929795	11.25	20.75	0	19.75	27.52	21.03	-1.07014	0.0742402	Down	102434804	102995129
AC_000158.1-103290192	1	103290206	33.75	20.75	29.43	44.45	29.81	44.4	-0.478041	0.1946	Down	103205178	104031949
AC_000158.1-1033101	1	1033115	11.25	11.53	18.11	9.88	9.17	16.36	0.213842	0.728598	UP	943941	1188401
AC_000158.1-10364406	1	10364420	31.5	27.66	20.37	34.57	45.86	37.39	-0.553448	0.124478	Down	10227340	10956255
AC_000158.1-103816225	1	103816239	11.25	11.53	11.32	14.82	4.59	21.03	-0.219916	0.860876	Down	103205178	104031949
AC_000158.1-104393909	1	104393923	20.25	18.44	6.79	14.82	22.93	16.36	-0.241525	0.77033	Down	104147377	105171835
AC_000158.1-105238862	1	105238876	11.25	9.22	11.32	12.35	11.46	11.68	-0.140219	1	Down	105228020	105900096
AC_000158.1-105284025	1	105284039	9	6.92	2.26	14.82	11.46	16.36	-1.17647	0.0757492	Down	105228020	105900096
AC_000158.1-105295285	1	105295299	15.75	32.27	9.05	12.35	16.05	18.69	0.277204	0.612639	UP	105228020	105900096
AC_000158.1-105755518	1	105755532	22.5	18.44	13.58	19.75	16.05	16.36	0.0798978	0.88316	UP	105228020	105900096
AC_000158.1-106768930	1	106768944	20.25	13.83	13.58	17.28	13.76	9.35	0.255451	0.627505	UP	106731203	106798107
AC_000158.1-107012680	1	107012694	6.75	6.92	2.26	17.28	13.76	11.68	-1.35976	0.0434429	Down	107011235	107115042
AC_000158.1-107177262	1	107177276	15.75	16.14	18.11	19.75	9.17	14.02	0.240643	0.636243	UP	107155311	107181351
AC_000158.1-107223596	1	107223610	22.5	9.22	18.11	24.69	13.76	18.69	-0.168474	0.886922	Down	107215800	107239082
AC_000158.1-107409667	1	107409681	15.75	18.44	31.69	12.35	27.52	21.03	0.115266	0.811883	UP	107239083	107576169
AC_000158.1-107497539	1	107497553	18	6.92	13.58	17.28	11.46	11.68	-0.043391	1	Down	107239083	107576169
AC_000158.1-10768696	1	10768710	18	25.36	6.79	12.35	18.34	18.69	0.0238643	1	UP	10227340	10956255
AC_000158.1-107944288	1	107944302	42.76	46.1	24.9	14.82	52.74	42.06	0.0507037	0.943406	UP	107936923	108059855
AC_000158.1-107985616	1	107985630	42.76	25.36	38.48	34.57	36.69	28.04	0.115719	0.853789	UP	107936923	108059855
AC_000158.1-108242077	1	108242091	9	20.75	22.64	4.94	11.46	7.01	1.12919	0.036575	UP	108237493	108278660
AC_000158.1-108323682	1	108323696	15.75	18.44	22.64	14.82	20.64	18.69	0.0748439	0.885601	UP	108311079	108383676
AC_000158.1-108384527	1	108384541	20.25	13.83	11.32	7.41	6.88	2.34	1.42329	0.0192544	UP	108383677	108585298
AC_000158.1-108641713	1	108641727	45.01	25.36	52.06	39.51	41.27	21.03	0.28163	0.525223	UP	108585299	109039495
AC_000158.1-109177101	1	109177115	4.5	11.53	20.37	12.35	16.05	11.68	-0.128297	1	Down	109039496	109289388
AC_000158.1-109428527	1	109428541	11.25	16.14	6.79	19.75	16.05	16.36	-0.584693	0.324558	Down	109289389	109550022
AC_000158.1-109598853	1	109598867	15.75	13.83	11.32	4.94	16.05	25.7	-0.192721	0.884897	Down	109586822	109661961
AC_000158.1-109730041	1	109730055	22.5	27.66	11.32	24.69	18.34	14.02	0.123938	0.794638	UP	109707447	109758115
AC_000158.1-109839868	1	109839882	15.75	27.66	9.05	7.41	20.64	18.69	0.159875	0.795929	UP	109821736	110273727
AC_000158.1-109867991	1	109868005	9	13.83	22.64	14.82	18.34	9.35	0.106632	0.87496	UP	109821736	110273727
AC_000158.1-110018759	1	110018773	9	11.53	13.58	4.94	4.59	4.67	1.22764	0.0785437	UP	109821736	110273727
AC_000158.1-110403503	1	110403517	9	18.44	15.84	17.28	9.17	11.68	0.199348	0.736153	UP	110288064	110936430
AC_000158.1-110409869	1	110409883	63.01	39.19	56.59	54.32	68.79	46.73	-0.0849553	0.842537	Down	110288064	110936430
AC_000158.1-110487329	1	110487343	49.51	41.49	27.16	39.51	38.98	32.71	0.099594	0.864755	UP	110288064	110936430
AC_000158.1-110599230	1	110599244	42.76	29.97	24.9	22.22	43.57	37.39	-0.0770751	0.85938	Down	110288064	110936430
AC_000158.1-110693065	1	110693079	24.75	18.44	20.37	17.28	13.76	21.03	0.299058	0.480561	UP	110288064	110936430
AC_000158.1-110828347	1	110828361	6.75	0	13.58	17.28	16.05	14.02	-1.16293	0.0616564	Down	110288064	110936430
AC_000158.1-111356347	1	111356361	22.5	11.53	4.53	24.69	22.93	18.69	-0.752995	0.162122	Down	111333231	111444528
AC_000158.1-111381587	1	111381601	13.5	18.44	20.37	9.88	25.22	37.39	-0.465425	0.434407	Down	111333231	111444528
AC_000158.1-111649442	1	111649456	9	13.83	11.32	2.47	6.88	4.67	1.22765	0.0785437	UP	111444529	111682205
AC_000158.1-112028362	1	112028376	13.5	23.05	15.84	19.75	16.05	21.03	-0.104029	1	Down	112012172	112455679
AC_000158.1-112194153	1	112194167	20.25	16.14	11.32	27.16	13.76	30.38	-0.553116	0.24735	Down	112012172	112455679
AC_000158.1-112696962	1	112696976	38.25	43.8	52.06	17.28	34.39	39.72	0.5516	0.164443	UP	112629083	112704976
AC_000158.1-112962407	1	112962421	6.75	16.14	22.64	9.88	18.34	23.37	-0.174481	0.892293	Down	112815853	113072586
AC_000158.1-113025438	1	113025452	18	23.05	36.22	14.82	20.64	32.71	0.18475	0.666059	UP	112815853	113072586
AC_000158.1-113051982	1	113051996	22.5	23.05	20.37	41.98	41.27	39.72	-0.878004	0.0148628	Down	112815853	113072586
AC_000158.1-113330683	1	113330697	18	25.36	9.05	12.35	11.46	11.68	0.561201	0.266203	UP	113277352	113387230
AC_000158.1-113572733	1	113572747	15.75	16.14	6.79	12.35	9.17	11.68	0.230187	0.720356	UP	113503004	113594616
AC_000158.1-113752839	1	113752853	24.75	6.92	9.05	9.88	16.05	9.35	0.211373	0.745609	UP	113595174	113753401
AC_000158.1-113752868	1	113752882	22.5	6.92	9.05	9.88	16.05	9.35	0.132754	0.861666	UP	113595174	113753401
AC_000158.1-113926063	1	113926077	20.25	13.83	15.84	12.35	18.34	18.69	0.022406	1	UP	113753475	114063483
AC_000158.1-114120479	1	114120493	13.5	9.22	13.58	12.35	13.76	7.01	0.144712	0.855668	UP	114063556	114144418
AC_000158.1-114196763	1	114196777	20.25	23.05	6.79	27.16	32.1	16.36	-0.575036	0.279638	Down	114144419	114229402
AC_000158.1-114303775	1	114303789	9	16.14	18.11	14.82	18.34	14.02	-0.116035	1	Down	114281231	114432030
AC_000158.1-114441355	1	114441369	33.75	23.05	27.16	32.1	27.52	35.05	-0.157088	0.681887	Down	114432031	114592983
AC_000158.1-115084505	1	115084519	9	20.75	15.84	12.35	13.76	30.38	-0.30008	0.697791	Down	114768665	115240959
AC_000158.1-115906628	1	115906642	20.25	20.75	31.69	29.63	29.81	16.36	-0.0428763	1	Down	115836269	116196765
AC_000158.1-116112589	1	116112603	2.25	34.58	9.05	17.28	22.93	9.35	-0.0866262	1	Down	115836269	116196765
AC_000158.1-11630212	1	11630226	9	4.61	4.53	17.28	11.46	11.68	-1.09571	0.10802	Down	11161307	12795328
AC_000158.1-116336730	1	116336744	33.75	25.36	29.43	22.22	27.52	21.03	0.330568	0.397107	UP	116235237	116457693
AC_000158.1-116471627	1	116471641	6.75	16.14	11.32	9.88	11.46	14.02	-0.0431975	1	Down	116457694	116822068
AC_000158.1-116504666	1	116504680	13.5	6.92	11.32	14.82	22.93	21.03	-0.863252	0.108548	Down	116457694	116822068
AC_000158.1-117253883	1	117253897	22.5	11.53	9.05	12.35	16.05	9.35	0.199306	0.736153	UP	117253809	117516788
AC_000158.1-117579607	1	117579621	49.51	46.1	33.95	37.04	29.81	42.06	0.261297	0.502316	UP	117546838	117954472
AC_000158.1-117992147	1	117992161	27	27.66	29.43	46.92	22.93	32.71	-0.260668	0.500197	Down	117954473	118097063
AC_000158.1-118174447	1	118174461	13.5	23.05	13.58	22.22	29.81	9.35	-0.275832	0.704791	Down	118140748	118300291
AC_000158.1-118216374	1	118216388	6.75	20.75	2.26	32.1	29.81	18.69	-1.40037	0.0122137	Down	118140748	118300291
AC_000158.1-118317998	1	118318012	4.5	16.14	18.11	17.28	11.46	9.35	0.0427637	1	UP	118300292	118319179
AC_000158.1-118400015	1	118400029	29.25	32.27	49.8	27.16	41.27	46.73	-0.0412488	0.935642	Down	118371880	118417720
AC_000158.1-118872633	1	118872647	11.25	11.53	22.64	4.94	13.76	14.02	0.460296	0.398858	UP	118808726	118991675
AC_000158.1-119389077	1	119389091	9	11.53	13.58	2.47	6.88	11.68	0.670828	0.307813	UP	119354567	119393822
AC_000158.1-119438599	1	119438613	31.5	13.83	15.84	2.47	4.59	16.36	1.34911	0.0290213	UP	119401619	119583580
AC_000158.1-119558917	1	119558931	20.25	25.36	15.84	41.98	27.52	23.37	-0.568279	0.164621	Down	119401619	119583580
AC_000158.1-120253335	1	120253349	13.5	20.75	22.64	19.75	18.34	21.03	-0.0436282	1	Down	120236686	120268852
AC_000158.1-120287732	1	120287746	20.25	13.83	18.11	9.88	25.22	18.69	-0.0432148	1	Down	120278800	120315813
AC_000158.1-120649880	1	120649894	36	36.88	29.43	32.1	36.69	58.42	-0.305996	0.41407	Down	120648126	120652318
AC_000158.1-120703740	1	120703754	24.75	18.44	20.37	34.57	9.17	39.72	-0.370591	0.425493	Down	120652319	120710564
AC_000158.1-120941503	1	120941517	33.75	46.1	6.79	29.63	38.98	14.02	0.0813344	0.938819	UP	120715142	121278992
AC_000158.1-121082295	1	121082309	29.25	13.83	22.64	37.04	29.81	21.03	-0.392467	0.296424	Down	120715142	121278992
AC_000158.1-121270474	1	121270488	11.25	6.92	15.84	9.88	11.46	9.35	0.157901	0.850682	UP	120715142	121278992
AC_000158.1-121608631	1	121608645	24.75	18.44	11.32	41.98	20.64	46.73	-0.977388	0.0184348	Down	121552197	121835899
AC_000158.1-121936337	1	121936351	13.5	11.53	9.05	7.41	34.39	16.36	-0.759883	0.237643	Down	121891826	122627140
AC_000158.1-121953670	1	121953684	29.25	46.1	40.74	29.63	34.39	23.37	0.418969	0.313763	UP	121891826	122627140
AC_000158.1-122537544	1	122537558	9	11.53	15.84	19.75	11.46	28.04	-0.676219	0.240889	Down	121891826	122627140
AC_000158.1-122942251	1	122942265	22.5	6.92	15.84	17.28	22.93	16.36	-0.302891	0.663409	Down	122938813	122976249
AC_000158.1-123194074	1	123194088	11.25	6.92	9.05	12.35	13.76	18.69	-0.689992	0.281499	Down	123060131	123231175
AC_000158.1-123264975	1	123264989	11.25	25.36	31.69	19.75	13.76	30.38	0.108715	0.9137	UP	123231176	123273108
AC_000158.1-123269298	1	123269312	2.25	16.14	11.32	12.35	18.34	14.02	-0.577855	0.377555	Down	123231176	123273108
AC_000158.1-123325911	1	123325925	24.75	20.75	22.64	22.22	18.34	23.37	0.106274	0.791723	UP	123322467	123444003
AC_000158.1-123909746	1	123909760	27	11.53	40.74	22.22	27.52	39.72	-0.164167	0.717312	Down	123444004	125733203
AC_000158.1-124498184	1	124498198	22.5	18.44	20.37	34.57	32.1	28.04	-0.604409	0.0870799	Down	123444004	125733203
AC_000158.1-124828032	1	124828046	20.25	18.44	9.05	2.47	11.46	11.68	0.86687	0.110531	UP	123444004	125733203
AC_000158.1-124868843	1	124868857	29.25	18.44	15.84	24.69	27.52	23.37	-0.234045	0.603578	Down	123444004	125733203
AC_000158.1-125283650	1	125283664	36	57.63	15.84	37.04	45.86	7.01	0.303764	0.610465	UP	123444004	125733203
AC_000158.1-125692715	1	125692729	40.5	13.83	11.32	24.69	38.98	28.04	-0.472198	0.332554	Down	123444004	125733203
AC_000158.1-125843340	1	125843354	11.25	9.22	18.11	4.94	2.29	7.01	1.40398	0.0348148	UP	125734774	125862997
AC_000158.1-126167705	1	126167719	20.25	9.22	13.58	9.88	9.17	9.35	0.603527	0.281499	UP	126040089	126704343
AC_000158.1-126459530	1	126459544	18	50.71	24.9	19.75	18.34	18.69	0.727024	0.106053	UP	126040089	126704343
AC_000158.1-126488015	1	126488029	9	2.31	13.58	19.75	11.46	11.68	-0.735028	0.265356	Down	126040089	126704343
AC_000158.1-126683870	1	126683884	15.75	4.61	9.05	12.35	9.17	9.35	-0.0431038	1	Down	126040089	126704343
AC_000158.1-126776254	1	126776268	24.75	11.53	18.11	27.16	41.27	35.05	-0.908334	0.0139963	Down	126704344	126870790
AC_000158.1-126815623	1	126815637	4.5	11.53	11.32	17.28	9.17	11.68	-0.447185	0.57192	Down	126704344	126870790
AC_000158.1-126923473	1	126923487	2.25	6.92	0	9.88	9.17	11.68	-1.65397	0.0491572	Down	126875576	126937881
AC_000158.1-12767920	1	12767934	29.25	11.53	2.26	29.63	22.93	9.35	-0.500308	0.452864	Down	11161307	12795328
AC_000158.1-127765303	1	127765317	29.25	20.75	24.9	19.75	25.22	14.02	0.351629	0.42785	UP	127736166	127814894
AC_000158.1-127768684	1	127768698	15.75	18.44	11.32	14.82	29.81	18.69	-0.468452	0.402425	Down	127736166	127814894
AC_000158.1-127810919	1	127810933	22.5	25.36	27.16	14.82	16.05	9.35	0.898201	0.0331041	UP	127736166	127814894
AC_000158.1-127833785	1	127833799	29.25	43.8	29.43	37.04	68.79	39.72	-0.495248	0.180506	Down	127827898	128033148
AC_000158.1-128116782	1	128116796	9	6.92	18.11	9.88	16.05	18.69	-0.376938	0.607967	Down	128085714	128144729
AC_000158.1-128523701	1	128523715	9	6.92	24.9	17.28	13.76	11.68	-0.0427724	1	Down	128473178	128529500
AC_000158.1-128734775	1	128734789	24.75	16.14	15.84	17.28	18.34	4.67	0.502642	0.302157	UP	128686431	128772618
AC_000158.1-128857230	1	128857244	20.25	11.53	9.05	22.22	20.64	23.37	-0.670475	0.184541	Down	128830903	128917559
AC_000158.1-128866354	1	128866368	18	11.53	18.11	12.35	20.64	14.02	0.0256195	1	UP	128830903	128917559
AC_000158.1-128901551	1	128901565	13.5	16.14	11.32	17.28	18.34	23.37	-0.509189	0.361011	Down	128830903	128917559
AC_000158.1-128901577	1	128901591	11.25	16.14	13.58	17.28	16.05	28.04	-0.564964	0.299753	Down	128830903	128917559
AC_000158.1-128996565	1	128996579	15.75	11.53	18.11	7.41	2.29	9.35	1.23971	0.0358539	UP	128917560	129006030
AC_000158.1-129027552	1	129027566	20.25	25.36	18.11	7.41	11.46	9.35	1.15387	0.0167197	UP	129006031	129041679
AC_000158.1-1301023	1	1301037	9	18.44	18.11	17.28	11.46	21.03	-0.112427	1	Down	1294617	1307158
AC_000158.1-130445672	1	130445686	18	20.75	22.64	37.04	13.76	28.04	-0.331529	0.490079	Down	130412835	130519141
AC_000158.1-130469679	1	130469693	15.75	18.44	4.53	19.75	29.81	23.37	-0.895304	0.0766507	Down	130412835	130519141
AC_000158.1-130517913	1	130517927	13.5	20.75	11.32	0	16.05	9.35	0.800298	0.169772	UP	130412835	130519141
AC_000158.1-130517918	1	130517932	13.5	20.75	11.32	0	16.05	9.35	0.800302	0.169802	UP	130412835	130519141
AC_000158.1-13057509	1	13057523	2.25	6.92	11.32	14.82	13.76	9.35	-0.847494	0.22988	Down	12796377	14786026
AC_000158.1-130918515	1	130918529	38.25	18.44	24.9	24.69	52.74	28.04	-0.362241	0.426069	Down	130858919	130932812
AC_000158.1-131040227	1	131040241	15.75	9.22	6.79	19.75	13.76	18.69	-0.681723	0.243504	Down	130932886	131089307
AC_000158.1-131112639	1	131112653	15.75	6.92	4.53	14.82	9.17	23.37	-0.764821	0.233475	Down	131113337	131114854
AC_000158.1-1312581	1	1312595	31.5	20.75	31.69	22.22	29.81	14.02	0.35387	0.405052	UP	1310896	1324543
AC_000158.1-131692307	1	131692321	15.75	4.61	20.37	9.88	9.17	14.02	0.310787	0.598041	UP	131634779	131723146
AC_000158.1-131723672	1	131723686	31.5	11.53	18.11	7.41	9.17	9.35	1.22116	0.027739	UP	131634779	131723146
AC_000158.1-131823791	1	131823805	13.5	23.05	13.58	27.16	6.88	11.68	0.163294	0.787237	UP	131765942	131834773
AC_000158.1-132112200	1	132112214	20.25	11.53	13.58	17.28	6.88	7.01	0.563941	0.296695	UP	132102778	132131492
AC_000158.1-132191441	1	132191455	51.76	43.8	33.95	29.63	22.93	21.03	0.825401	0.0309437	UP	132174468	132201603
AC_000158.1-132410040	1	132410054	6.75	13.83	11.32	24.69	11.46	16.36	-0.681686	0.243504	Down	132243382	132444375
AC_000158.1-132670068	1	132670082	24.75	18.44	13.58	9.88	11.46	23.37	0.344067	0.48027	UP	132455164	132740189
AC_000158.1-132744209	1	132744223	20.25	18.44	11.32	2.47	4.59	7.01	1.76875	0.00374753	UP	132740263	133269139
AC_000158.1-133050603	1	133050617	9	13.83	13.58	17.28	9.17	11.68	-0.0432895	1	Down	132740263	133269139
AC_000158.1-133226473	1	133226487	9	29.97	18.11	19.75	27.52	9.35	0.0259079	1	UP	132740263	133269139
AC_000158.1-133515725	1	133515739	22.5	41.49	18.11	12.35	34.39	25.7	0.177677	0.695906	UP	133447276	133525765
AC_000158.1-133947074	1	133947088	27	41.49	27.16	12.35	18.34	21.03	0.878951	0.0242032	UP	133525766	134030652
AC_000158.1-134196184	1	134196198	33.75	25.36	31.69	34.57	45.86	35.05	-0.333826	0.349894	Down	134189737	134222537
AC_000158.1-134458499	1	134458513	20.25	11.53	13.58	2.47	4.59	2.34	2.17743	0.00155552	UP	134408608	135191076
AC_000158.1-134827588	1	134827602	15.75	4.61	11.32	14.82	16.05	28.04	-0.865529	0.131731	Down	134408608	135191076
AC_000158.1-134973925	1	134973939	13.5	11.53	6.79	22.22	16.05	9.35	-0.54657	0.392023	Down	134408608	135191076
AC_000158.1-135203778	1	135203792	20.25	9.22	13.58	22.22	16.05	14.02	-0.251238	0.755527	Down	135191077	135658387
AC_000158.1-135209474	1	135209488	11.25	11.53	15.84	9.88	11.46	14.02	0.133143	0.860187	UP	135191077	135658387
AC_000158.1-135452809	1	135452823	20.25	9.22	13.58	7.41	16.05	16.36	0.113763	0.868084	UP	135191077	135658387
AC_000158.1-135494393	1	135494407	27	27.66	33.95	14.82	27.52	42.06	0.0713711	1	UP	135191077	135658387
AC_000158.1-135494402	1	135494416	27	27.66	33.95	14.82	27.52	42.06	0.0713708	1	UP	135191077	135658387
AC_000158.1-135518502	1	135518516	6.75	6.92	2.26	17.28	9.17	14.02	-1.27902	0.0641076	Down	135191077	135658387
AC_000158.1-135531179	1	135531193	13.5	11.53	22.64	14.82	11.46	14.02	0.255468	0.627505	UP	135191077	135658387
AC_000158.1-135714337	1	135714351	20.25	20.75	20.37	7.41	9.17	14.02	0.989939	0.0387123	UP	135658388	135731416
AC_000158.1-135762083	1	135762097	40.5	32.27	18.11	9.88	16.05	14.02	1.17179	0.00974453	UP	135732019	135805188
AC_000158.1-136069130	1	136069144	22.5	23.05	15.84	17.28	18.34	14.02	0.313325	0.471532	UP	136054307	136072241
AC_000158.1-136076425	1	136076439	22.5	16.14	15.84	24.69	18.34	11.68	0.0168041	1	UP	136072242	136182704
AC_000158.1-136079989	1	136080003	15.75	23.05	38.48	24.69	18.34	51.41	-0.276434	0.618865	Down	136072242	136182704
AC_000158.1-136583050	1	136583064	33.75	27.66	31.69	39.51	25.22	30.38	-0.0102518	1	Down	136573249	136630828
AC_000158.1-136783876	1	136783890	24.75	32.27	13.58	14.82	36.69	28.04	-0.17141	0.834883	Down	136746818	136790707
AC_000158.1-136914239	1	136914253	9	13.83	9.05	19.75	4.59	7.01	0.0609035	1	UP	136903652	136947202
AC_000158.1-137305858	1	137305872	20.25	32.27	11.32	14.82	25.22	42.06	-0.359487	0.500941	Down	137109376	137499224
AC_000158.1-137431185	1	137431199	6.75	20.75	13.58	19.75	13.76	11.68	-0.119175	1	Down	137109376	137499224
AC_000158.1-137621252	1	137621266	27	23.05	22.64	37.04	13.76	14.02	0.195327	0.820495	UP	137499225	137638185
AC_000158.1-137667220	1	137667234	49.51	36.88	31.69	39.51	38.98	39.72	0.0104422	1	UP	137660916	137783176
AC_000158.1-137944850	1	137944864	11.25	11.53	18.11	9.88	11.46	16.36	0.122906	0.864307	UP	137902523	137957397
AC_000158.1-138064721	1	138064735	24.75	9.22	22.64	14.82	4.59	14.02	0.772047	0.140778	UP	137993897	138112991
AC_000158.1-138170143	1	138170157	0	6.92	2.26	12.35	9.17	16.36	-1.94604	0.0118677	Down	138139496	138305882
AC_000158.1-138415205	1	138415219	24.75	29.97	18.11	29.63	27.52	32.71	-0.289119	0.477645	Down	138384947	138434029
AC_000158.1-138637010	1	138637024	24.75	29.97	18.11	17.28	36.69	32.71	-0.249161	0.662031	Down	138434030	138678800
AC_000158.1-138691166	1	138691180	15.75	32.27	22.64	14.82	34.39	42.06	-0.365566	0.499116	Down	138678801	138724963
AC_000158.1-138989232	1	138989246	11.25	11.53	24.9	22.22	27.52	23.37	-0.596591	0.232052	Down	138784694	139088209
AC_000158.1-139036601	1	139036615	27	23.05	29.43	22.22	22.93	35.05	-0.00265481	1	Down	138784694	139088209
AC_000158.1-139236958	1	139236972	18	32.27	24.9	12.35	29.81	23.37	0.194789	0.647992	UP	139155466	139702995
AC_000158.1-139343783	1	139343797	18	18.44	29.43	27.16	22.93	18.69	-0.0435656	1	Down	139155466	139702995
AC_000158.1-139648188	1	139648202	22.5	25.36	11.32	27.16	27.52	23.37	-0.383279	0.442726	Down	139155466	139702995
AC_000158.1-13975696	1	13975710	36	27.66	20.37	34.57	41.27	37.39	-0.416841	0.251085	Down	12796377	14786026
AC_000158.1-139950859	1	139950873	15.75	11.53	11.32	4.94	4.59	14.02	0.700848	0.24818	UP	139937343	139977171
AC_000158.1-140050397	1	140050411	33.75	29.97	24.9	27.16	20.64	21.03	0.378855	0.397107	UP	140046269	140060118
AC_000158.1-140406942	1	140406956	24.75	18.44	36.22	22.22	6.88	9.35	1.06533	0.0341839	UP	140366305	140522630
AC_000158.1-140919133	1	140919147	31.5	23.05	27.16	49.39	22.93	35.05	-0.367104	0.347189	Down	140913325	140923412
AC_000158.1-141100649	1	141100663	22.5	6.92	18.11	9.88	11.46	23.37	0.0935231	0.888826	UP	141029736	141100995
AC_000158.1-141129447	1	141129461	22.5	9.22	11.32	9.88	11.46	7.01	0.603526	0.281499	UP	141100996	141230996
AC_000158.1-141822174	1	141822188	9	4.61	24.9	17.28	25.22	28.04	-0.84815	0.142371	Down	141658897	141994073
AC_000158.1-141982523	1	141982537	20.25	13.83	15.84	14.82	13.76	18.69	0.0915333	0.877771	UP	141658897	141994073
AC_000158.1-142002467	1	142002481	13.5	25.36	11.32	9.88	13.76	9.35	0.595542	0.250013	UP	141994074	142656341
AC_000158.1-142108673	1	142108687	13.5	9.22	18.11	14.82	18.34	9.35	-0.0433918	1	Down	141994074	142656341
AC_000158.1-142332808	1	142332822	11.25	6.92	4.53	19.75	9.17	14.02	-0.867726	0.18531	Down	141994074	142656341
AC_000158.1-142402164	1	142402178	9	9.22	9.05	17.28	13.76	28.04	-1.0794	0.0483932	Down	141994074	142656341
AC_000158.1-142444309	1	142444323	6.75	4.61	15.84	14.82	11.46	14.02	-0.532747	0.45866	Down	141994074	142656341
AC_000158.1-142768133	1	142768147	15.75	18.44	24.9	24.69	18.34	18.69	-0.0436691	1	Down	142711787	142875108
AC_000158.1-142981201	1	142981215	22.5	41.49	27.16	37.04	41.27	35.05	-0.30105	0.468996	Down	142980632	142998458
AC_000158.1-142999799	1	142999813	22.5	18.44	22.64	29.63	18.34	28.04	-0.234054	0.60959	Down	142998459	143000305
AC_000158.1-143022387	1	143022401	18	4.61	43.01	19.75	22.93	21.03	0.0575671	1	UP	143000306	143026949
AC_000158.1-143189340	1	143189354	20.25	18.44	31.69	19.75	11.46	32.71	0.150656	0.825107	UP	143166727	143204868
AC_000158.1-143231648	1	143231662	11.25	18.44	4.53	12.35	9.17	14.02	-0.0432231	1	Down	143209954	143256530
AC_000158.1-143257440	1	143257454	18	18.44	13.58	17.28	6.88	14.02	0.40694	0.418235	UP	143209954	143256530
AC_000158.1-143281231	1	143281245	13.5	9.22	9.05	4.94	13.76	4.67	0.427533	0.541556	UP	143256531	143360210
AC_000158.1-143292011	1	143292025	9	11.53	11.32	4.94	6.88	11.68	0.427529	0.541556	UP	143256531	143360210
AC_000158.1-143389034	1	143389048	20.25	11.53	20.37	12.35	0	4.67	1.62138	0.00526294	UP	143371319	143489294
AC_000158.1-143417742	1	143417756	18	9.22	13.58	9.88	9.17	0	1.09071	0.0757492	UP	143371319	143489294
AC_000158.1-143477923	1	143477937	18	18.44	6.79	9.88	13.76	14.02	0.199329	0.736153	UP	143371319	143489294
AC_000158.1-143489551	1	143489565	22.5	18.44	9.05	34.57	11.46	28.04	-0.537903	0.30369	Down	143489295	143501587
AC_000158.1-143611989	1	143612003	38.25	41.49	24.9	32.1	34.39	32.71	0.0865742	0.925872	UP	143569076	143617478
AC_000158.1-143629630	1	143629644	18	13.83	15.84	7.41	11.46	25.7	0.0967993	0.885069	UP	143630652	143633341
AC_000158.1-143692327	1	143692341	20.25	13.83	15.84	32.1	13.76	14.02	-0.227594	0.789385	Down	143645291	143706956
AC_000158.1-143712550	1	143712564	24.75	23.05	18.11	2.47	11.46	9.35	1.45826	0.00341486	UP	143706957	143735632
AC_000158.1-143720291	1	143720305	2.25	4.61	9.05	9.88	11.46	16.36	-1.19345	0.0933683	Down	143706957	143735632
AC_000158.1-143740524	1	143740538	11.25	16.14	13.58	12.35	6.88	16.36	0.21384	0.728598	UP	143735633	143755884
AC_000158.1-143896627	1	143896641	11.25	9.22	15.84	37.04	13.76	28.04	-1.07435	0.0325503	Down	143829675	143904952
AC_000158.1-143898352	1	143898366	33.75	29.97	38.48	39.51	32.1	32.71	-0.0122371	1	Down	143829675	143904952
AC_000158.1-143898886	1	143898900	20.25	20.75	27.16	32.1	22.93	18.69	-0.0904797	1	Down	143829675	143904952
AC_000158.1-144024543	1	144024557	13.5	11.53	13.58	17.28	18.34	14.02	-0.342348	0.627505	Down	143990393	144059315
AC_000158.1-144031702	1	144031716	40.5	18.44	24.9	19.75	18.34	25.7	0.40241	0.353667	UP	143990393	144059315
AC_000158.1-144040487	1	144040501	27	29.97	20.37	22.22	45.86	35.05	-0.409145	0.332786	Down	143990393	144059315
AC_000158.1-144040513	1	144040527	27	29.97	20.37	22.22	45.86	35.05	-0.409145	0.332783	Down	143990393	144059315
AC_000158.1-144132784	1	144132798	15.75	6.92	13.58	14.82	13.76	9.35	-0.043312	1	Down	144071072	144176744
AC_000158.1-144174219	1	144174233	29.25	59.93	29.43	46.92	41.27	39.72	-0.0929356	0.882113	Down	144071072	144176744
AC_000158.1-144296338	1	144296352	9	9.22	13.58	9.88	9.17	11.68	0.0609166	1	UP	144257058	144297829
AC_000158.1-144388821	1	144388835	22.5	13.83	13.58	2.47	9.17	14.02	0.932791	0.0804463	UP	144333225	144437238
AC_000158.1-144424494	1	144424508	11.25	11.53	11.32	24.69	4.59	11.68	-0.221677	0.867839	Down	144333225	144437238
AC_000158.1-144429375	1	144429389	18	20.75	31.69	34.57	29.81	32.71	-0.442391	0.295064	Down	144333225	144437238
AC_000158.1-144503513	1	144503527	9	13.83	18.11	34.57	27.52	18.69	-0.946599	0.0451139	Down	144493955	144604738
AC_000158.1-144523111	1	144523125	18	6.92	11.32	9.88	9.17	11.68	0.24874	0.711318	UP	144493955	144604738
AC_000158.1-144524390	1	144524404	27	34.58	29.43	27.16	32.1	21.03	0.190249	0.673135	UP	144493955	144604738
AC_000158.1-144526118	1	144526132	38.25	27.66	36.22	56.79	59.62	49.07	-0.677502	0.0366268	Down	144493955	144604738
AC_000158.1-144541227	1	144541241	11.25	13.83	9.05	12.35	6.88	21.03	-0.219735	0.860187	Down	144493955	144604738
AC_000158.1-144566826	1	144566840	54.01	34.58	27.16	37.04	27.52	21.03	0.450026	0.288367	UP	144493955	144604738
AC_000158.1-144594013	1	144594027	9	18.44	6.79	9.88	11.46	18.69	-0.219698	0.860187	Down	144493955	144604738
AC_000158.1-144594038	1	144594052	9	18.44	6.79	9.88	11.46	18.69	-0.219698	0.860187	Down	144493955	144604738
AC_000158.1-144594459	1	144594473	24.75	27.66	31.69	29.63	36.69	16.36	0.0384186	1	UP	144493955	144604738
AC_000158.1-144601331	1	144601345	20.25	9.22	15.84	9.88	9.17	14.02	0.459879	0.392023	UP	144493955	144604738
AC_000158.1-144660560	1	144660574	15.75	6.92	9.05	14.82	11.46	16.36	-0.397498	0.596977	Down	144656765	144678036
AC_000158.1-144705384	1	144705398	33.75	50.71	33.95	41.98	32.1	42.06	0.0422483	1	UP	144701622	144751325
AC_000158.1-144728742	1	144728756	4.5	13.83	9.05	9.88	11.46	14.02	-0.356225	0.701345	Down	144701622	144751325
AC_000158.1-144757262	1	144757276	27	20.75	31.69	17.28	27.52	11.68	0.494503	0.265709	UP	144751326	144773111
AC_000158.1-144757278	1	144757292	27	20.75	31.69	17.28	27.52	11.68	0.494503	0.265691	UP	144751326	144773111
AC_000158.1-144769037	1	144769051	18	20.75	9.05	12.35	25.22	7.01	0.102203	0.889202	UP	144751326	144773111
AC_000158.1-144777103	1	144777117	42.76	36.88	31.69	34.57	38.98	28.04	0.143063	0.783224	UP	144777988	144781290
AC_000158.1-144795311	1	144795325	4.5	18.44	15.84	12.35	16.05	14.02	-0.123917	1	Down	144790323	144812882
AC_000158.1-144887441	1	144887455	15.75	16.14	20.37	14.82	6.88	7.01	0.874253	0.0898725	UP	144887619	144890446
AC_000158.1-144935126	1	144935140	15.75	11.53	9.05	12.35	4.59	21.03	-0.0444779	1	Down	144890447	145019926
AC_000158.1-144944611	1	144944625	15.75	18.44	11.32	4.94	22.93	11.68	0.189299	0.761346	UP	144890447	145019926
AC_000158.1-144949389	1	144949403	15.75	20.75	6.79	17.28	22.93	11.68	-0.25001	0.767389	Down	144890447	145019926
AC_000158.1-144984296	1	144984310	20.25	16.14	24.9	12.35	4.59	16.36	0.88562	0.0623356	UP	144890447	145019926
AC_000158.1-145047899	1	145047913	9	9.22	9.05	12.35	11.46	16.36	-0.532748	0.45866	Down	145041321	145057826
AC_000158.1-145056818	1	145056832	11.25	25.36	9.05	4.94	0	9.35	1.63487	0.0147701	UP	145041321	145057826
AC_000158.1-145105476	1	145105490	9	4.61	6.79	14.82	9.17	14.02	-0.847546	0.22988	Down	145104410	145133581
AC_000158.1-145119695	1	145119709	4.5	6.92	6.79	9.88	20.64	9.35	-1.09565	0.10802	Down	145104410	145133581
AC_000158.1-145150551	1	145150565	20.25	18.44	24.9	7.41	4.59	0	2.35782	6.72341e-05	UP	145152436	145178781
AC_000158.1-145163853	1	145163867	13.5	16.14	13.58	2.47	13.76	2.34	1.16719	0.0524311	UP	145152436	145178781
AC_000158.1-145191211	1	145191225	13.5	13.83	13.58	9.88	16.05	7.01	0.310928	0.596977	UP	145189287	145199103
AC_000158.1-145198329	1	145198343	18	32.27	20.37	9.88	22.93	25.7	0.266319	0.556848	UP	145189287	145199103
AC_000158.1-145464064	1	145464078	11.25	9.22	11.32	4.94	20.64	2.34	0.176064	0.853825	UP	145282797	145560004
AC_000158.1-145469643	1	145469657	18	16.14	13.58	17.28	6.88	16.36	0.255437	0.627505	UP	145282797	145560004
AC_000158.1-145592448	1	145592462	13.5	25.36	9.05	14.82	13.76	4.67	0.531895	0.351872	UP	145560005	145596453
AC_000158.1-145646158	1	145646172	11.25	20.75	11.32	14.82	22.93	4.67	0.0384675	1	UP	145610073	145685443
AC_000158.1-145653106	1	145653120	15.75	9.22	9.05	7.41	9.17	9.35	0.391664	0.557513	UP	145610073	145685443
AC_000158.1-145792794	1	145792808	13.5	4.61	9.05	14.82	9.17	37.39	-1.14622	0.0762594	Down	145770058	145797206
AC_000158.1-145809091	1	145809105	11.25	2.31	4.53	9.88	11.46	11.68	-0.822165	0.286605	Down	145801873	145813447
AC_000158.1-145809614	1	145809628	22.5	27.66	27.16	17.28	27.52	28.04	0.0880435	0.805375	UP	145801873	145813447
AC_000158.1-145872289	1	145872303	38.25	11.53	13.58	14.82	27.52	16.36	0.111568	0.912474	UP	145822412	145873546
AC_000158.1-1458979	1	1458993	22.5	32.27	20.37	39.51	27.52	28.04	-0.318047	0.470491	Down	1407423	1467703
AC_000158.1-145909538	1	145909552	11.25	2.31	20.37	19.75	13.76	23.37	-0.711327	0.255939	Down	145902271	145922008
AC_000158.1-145909554	1	145909568	11.25	2.31	20.37	19.75	13.76	23.37	-0.711327	0.255935	Down	145902271	145922008
AC_000158.1-146055666	1	146055680	13.5	9.22	24.9	17.28	16.05	11.68	0.0984052	0.879644	UP	146036384	146076001
AC_000158.1-146056447	1	146056461	9	13.83	13.58	12.35	9.17	7.01	0.360954	0.57192	UP	146036384	146076001
AC_000158.1-146123382	1	146123396	4.5	4.61	2.26	9.88	11.46	9.35	-1.35734	0.0964342	Down	146120824	146209152
AC_000158.1-146145645	1	146145659	15.75	6.92	11.32	12.35	18.34	11.68	-0.300481	0.728598	Down	146120824	146209152
AC_000158.1-146150526	1	146150540	15.75	20.75	13.58	29.63	22.93	16.36	-0.436276	0.405761	Down	146120824	146209152
AC_000158.1-146204591	1	146204605	20.25	6.92	18.11	17.28	22.93	11.68	-0.17905	0.883483	Down	146120824	146209152
AC_000158.1-146209798	1	146209812	11.25	32.27	33.95	27.16	27.52	18.69	0.0941495	0.833093	UP	146209153	146217226
AC_000158.1-146212650	1	146212664	20.25	6.92	11.32	9.88	9.17	9.35	0.446384	0.45866	UP	146209153	146217226
AC_000158.1-146244171	1	146244185	15.75	18.44	29.43	12.35	13.76	28.04	0.236412	0.624026	UP	146217227	146345937
AC_000158.1-146297950	1	146297964	31.5	32.27	27.16	41.98	38.98	16.36	-0.077523	0.852981	Down	146217227	146345937
AC_000158.1-146394857	1	146394871	29.25	16.14	18.11	12.35	20.64	14.02	0.433929	0.391964	UP	146345938	146437025
AC_000158.1-146451066	1	146451080	11.25	11.53	15.84	4.94	11.46	2.34	1.01004	0.10802	UP	146437110	146461727
AC_000158.1-146457224	1	146457238	40.5	41.49	31.69	19.75	32.1	28.04	0.508575	0.174684	UP	146437110	146461727
AC_000158.1-146490026	1	146490040	11.25	9.22	11.32	12.35	13.76	2.34	0.173088	0.845142	UP	146490839	146516811
AC_000158.1-146529241	1	146529255	27	48.41	33.95	44.45	52.74	67.76	-0.581097	0.0997596	Down	146527928	146532166
AC_000158.1-146544724	1	146544738	20.25	29.97	18.11	22.22	18.34	23.37	0.106411	0.79409	UP	146532167	146555391
AC_000158.1-146604569	1	146604583	9	16.14	11.32	9.88	22.93	16.36	-0.427791	0.511856	Down	146583250	146705612
AC_000158.1-146635443	1	146635457	31.5	36.88	36.22	37.04	34.39	32.71	0.0204866	1	UP	146583250	146705612
AC_000158.1-146717933	1	146717947	29.25	16.14	11.32	14.82	9.17	16.36	0.499689	0.381744	UP	146705613	146735099
AC_000158.1-14681385	1	14681399	11.25	4.61	6.79	14.82	11.46	9.35	-0.610464	0.424713	Down	12796377	14786026
AC_000158.1-146839795	1	146839809	29.25	16.14	24.9	22.22	25.22	28.04	-0.0891419	0.899599	Down	146759512	146842734
AC_000158.1-146962318	1	146962332	40.5	41.49	33.95	37.04	18.34	39.72	0.300812	0.483434	UP	146946481	146989202
AC_000158.1-146963007	1	146963021	11.25	9.22	11.32	4.94	0	0	2.55732	0.00419816	UP	146946481	146989202
AC_000158.1-147001000	1	147001014	9	18.44	0	12.35	16.05	16.36	-0.688307	0.315665	Down	146989203	147041015
AC_000158.1-147016048	1	147016062	11.25	4.61	2.26	12.35	16.05	9.35	-1.01015	0.15189	Down	146989203	147041015
AC_000158.1-147024623	1	147024637	6.75	4.61	20.37	22.22	13.76	14.02	-0.615983	0.348201	Down	146989203	147041015
AC_000158.1-147026236	1	147026250	4.5	18.44	11.32	12.35	16.05	9.35	-0.13411	1	Down	146989203	147041015
AC_000158.1-147030160	1	147030174	9	11.53	9.05	9.88	4.59	11.68	0.190708	0.838938	UP	146989203	147041015
AC_000158.1-147058814	1	147058828	20.25	16.14	15.84	24.69	11.46	39.72	-0.519495	0.318117	Down	147044108	147067542
AC_000158.1-147066736	1	147066750	13.5	13.83	15.84	14.82	11.46	21.03	-0.116087	1	Down	147044108	147067542
AC_000158.1-147066744	1	147066758	15.75	13.83	15.84	14.82	13.76	21.03	-0.112649	1	Down	147044108	147067542
AC_000158.1-147069012	1	147069026	2.25	2.31	13.58	9.88	18.34	21.03	-1.39438	0.026085	Down	147044108	147067542
AC_000158.1-147079151	1	147079165	24.75	11.53	22.64	17.28	13.76	14.02	0.401372	0.371958	UP	147077294	147099157
AC_000158.1-147079157	1	147079171	24.75	11.53	22.64	17.28	13.76	14.02	0.401372	0.371958	UP	147077294	147099157
AC_000158.1-147080113	1	147080127	22.5	18.44	11.32	19.75	13.76	16.36	0.0854487	0.880556	UP	147077294	147099157
AC_000158.1-147197887	1	147197901	33.75	18.44	24.9	7.41	16.05	9.35	1.21384	0.010282	UP	147132645	147360424
AC_000158.1-147222264	1	147222278	22.5	16.14	13.58	9.88	29.81	9.35	0.0888987	0.897642	UP	147132645	147360424
AC_000158.1-147270863	1	147270877	22.5	29.97	15.84	37.04	29.81	21.03	-0.34252	0.423305	Down	147132645	147360424
AC_000158.1-147289477	1	147289491	27	16.14	15.84	12.35	4.59	7.01	1.30282	0.0114193	UP	147132645	147360424
AC_000158.1-147289498	1	147289512	27	16.14	15.84	14.82	4.59	7.01	1.16999	0.0202124	UP	147132645	147360424
AC_000158.1-147301708	1	147301722	29.25	27.66	22.64	37.04	22.93	30.38	-0.162791	0.673848	Down	147132645	147360424
AC_000158.1-147308328	1	147308342	9	16.14	6.79	19.75	20.64	23.37	-0.972707	0.0599013	Down	147132645	147360424
AC_000158.1-147319839	1	147319853	33.75	25.36	24.9	39.51	22.93	39.72	-0.262179	0.496727	Down	147132645	147360424
AC_000158.1-147387230	1	147387244	6.75	9.22	20.37	17.28	18.34	14.02	-0.427767	0.512671	Down	147371928	147404395
AC_000158.1-147406128	1	147406142	40.5	29.97	20.37	34.57	25.22	25.7	0.103917	0.920281	UP	147404396	147423644
AC_000158.1-147409343	1	147409357	9	4.61	13.58	9.88	9.17	9.35	-0.0429723	1	Down	147404396	147423644
AC_000158.1-147421284	1	147421298	4.5	4.61	11.32	12.35	9.17	9.35	-0.555446	0.52375	Down	147404396	147423644
AC_000158.1-147544737	1	147544751	45.01	13.83	20.37	32.1	18.34	11.68	0.36805	0.490681	UP	147542724	147572938
AC_000158.1-147572363	1	147572377	11.25	16.14	27.16	19.75	20.64	9.35	0.148877	0.787955	UP	147542724	147572938
AC_000158.1-147594374	1	147594388	22.5	29.97	29.43	22.22	45.86	28.04	-0.224494	0.699882	Down	147581909	147598209
AC_000158.1-147594383	1	147594397	22.5	29.97	29.43	22.22	45.86	28.04	-0.224496	0.699867	Down	147581909	147598209
AC_000158.1-147802755	1	147802769	18	32.27	20.37	24.69	13.76	25.7	0.153526	0.811593	UP	147736304	147840949
AC_000158.1-147818334	1	147818348	54.01	48.41	38.48	49.39	41.27	25.7	0.292653	0.436318	UP	147736304	147840949
AC_000158.1-147818523	1	147818537	15.75	13.83	18.11	27.16	25.22	7.01	-0.289668	0.693686	Down	147736304	147840949
AC_000158.1-147908387	1	147908401	20.25	20.75	18.11	14.82	9.17	9.35	0.832189	0.0810594	UP	147856513	147979640
AC_000158.1-147919934	1	147919948	18	25.36	18.11	9.88	9.17	14.02	0.885886	0.0599013	UP	147856513	147979640
AC_000158.1-148164895	1	148164909	2.25	18.44	9.05	19.75	22.93	11.68	-0.84325	0.171156	Down	148082064	148266935
AC_000158.1-148233247	1	148233261	22.5	9.22	9.05	19.75	4.59	14.02	0.116435	0.87646	UP	148082064	148266935
AC_000158.1-148245190	1	148245204	31.5	32.27	11.32	14.82	27.52	16.36	0.35352	0.501385	UP	148082064	148266935
AC_000158.1-148388503	1	148388517	24.75	18.44	18.11	32.1	18.34	18.69	-0.145954	0.89619	Down	148347036	148424445
AC_000158.1-148662474	1	148662488	4.5	11.53	13.58	9.88	20.64	14.02	-0.577863	0.377555	Down	148581291	148674240
AC_000158.1-148744395	1	148744409	11.25	18.44	18.11	17.28	9.17	9.35	0.431975	0.405552	UP	148674241	148949053
AC_000158.1-148745692	1	148745706	20.25	11.53	11.32	27.16	2.29	16.36	-0.0558794	1	Down	148674241	148949053
AC_000158.1-14879370	1	14879384	31.5	55.32	65.64	76.55	71.08	56.08	-0.396518	0.243364	Down	14786027	15364353
AC_000158.1-148971858	1	148971872	13.5	11.53	22.64	4.94	20.64	2.34	0.752576	0.233567	UP	148949054	149585374
AC_000158.1-149259781	1	149259795	13.5	20.75	18.11	19.75	20.64	21.03	-0.217815	0.775778	Down	148949054	149585374
AC_000158.1-149394236	1	149394250	20.25	11.53	13.58	19.75	18.34	9.35	-0.043509	1	Down	148949054	149585374
AC_000158.1-149605895	1	149605909	58.51	41.49	43.01	51.85	32.1	51.41	0.0946297	0.824788	UP	149586430	149643676
AC_000158.1-149935845	1	149935859	27	39.19	22.64	17.28	20.64	23.37	0.535081	0.154423	UP	149900880	149965604
AC_000158.1-149971829	1	149971843	36	16.14	9.05	17.28	13.76	28.04	0.054721	1	UP	149965605	150023411
AC_000158.1-150015070	1	150015084	29.25	25.36	24.9	41.98	29.81	18.69	-0.161994	0.682755	Down	149965605	150023411
AC_000158.1-150033900	1	150033914	38.25	25.36	31.69	44.45	41.27	32.71	-0.294617	0.410664	Down	150023412	150138367
AC_000158.1-150033924	1	150033938	38.25	25.36	31.69	44.45	41.27	35.05	-0.323064	0.361862	Down	150023412	150138367
AC_000158.1-150180109	1	150180123	9	16.14	9.05	7.41	11.46	9.35	0.270091	0.701345	UP	150163461	150293613
AC_000158.1-150251102	1	150251116	9	16.14	11.32	4.94	16.05	4.67	0.482612	0.442448	UP	150163461	150293613
AC_000158.1-150251112	1	150251126	9	16.14	11.32	4.94	16.05	4.67	0.482612	0.442448	UP	150163461	150293613
AC_000158.1-150491452	1	150491466	6.75	20.75	6.79	9.88	25.22	14.02	-0.510454	0.469004	Down	150473641	150678439
AC_000158.1-150515285	1	150515299	31.5	25.36	31.69	27.16	20.64	35.05	0.108942	0.917517	UP	150473641	150678439
AC_000158.1-150574615	1	150574629	9	11.53	9.05	9.88	9.17	2.34	0.469864	0.52375	UP	150473641	150678439
AC_000158.1-150574640	1	150574654	9	11.53	9.05	9.88	9.17	2.34	0.469864	0.52375	UP	150473641	150678439
AC_000158.1-150576376	1	150576390	24.75	25.36	22.64	12.35	9.17	4.67	1.4657	0.00193965	UP	150473641	150678439
AC_000158.1-150590398	1	150590412	20.25	9.22	15.84	2.47	6.88	4.67	1.63369	0.0094099	UP	150473641	150678439
AC_000158.1-150655951	1	150655965	11.25	6.92	22.64	12.35	20.64	11.68	-0.11848	1	Down	150473641	150678439
AC_000158.1-150686478	1	150686492	4.5	11.53	6.79	14.82	20.64	11.68	-1.01675	0.0990449	Down	150678440	150690428
AC_000158.1-150688457	1	150688471	9	20.75	2.26	9.88	9.17	14.02	-0.0418417	1	Down	150678440	150690428
AC_000158.1-150710627	1	150710641	9	11.53	9.05	7.41	4.59	9.35	0.469846	0.52375	UP	150696151	150729013
AC_000158.1-150710640	1	150710654	9	11.53	9.05	7.41	4.59	9.35	0.469846	0.52375	UP	150696151	150729013
AC_000158.1-150711587	1	150711601	11.25	16.14	13.58	14.82	11.46	16.36	-0.0433975	1	Down	150696151	150729013
AC_000158.1-150732536	1	150732550	6.75	29.97	9.05	12.35	16.05	25.7	-0.232491	0.814313	Down	150732148	150944858
AC_000158.1-150752097	1	150752111	11.25	9.22	9.05	14.82	13.76	11.68	-0.420687	0.585012	Down	150732148	150944858
AC_000158.1-150752113	1	150752127	11.25	9.22	9.05	14.82	13.76	11.68	-0.420687	0.585012	Down	150732148	150944858
AC_000158.1-150851260	1	150851274	45.01	39.19	20.37	32.1	34.39	21.03	0.266857	0.58521	UP	150732148	150944858
AC_000158.1-150883144	1	150883158	4.5	9.22	6.79	17.28	11.46	16.36	-1.0903	0.0874275	Down	150732148	150944858
AC_000158.1-151079122	1	151079136	15.75	9.22	15.84	14.82	4.59	16.36	0.213798	0.728598	UP	151021543	151141015
AC_000158.1-151152866	1	151152880	15.75	20.75	22.64	17.28	27.52	21.03	-0.149104	0.892101	Down	151141016	151164853
AC_000158.1-151161992	1	151162006	40.5	16.14	45.27	37.04	32.1	28.04	0.0854836	0.931196	UP	151141016	151164853
AC_000158.1-151162498	1	151162512	36	32.27	33.95	22.22	43.57	25.7	0.16323	0.706295	UP	151141016	151164853
AC_000158.1-151179819	1	151179833	2.25	9.22	18.11	22.22	13.76	11.68	-0.648949	0.329543	Down	151164854	151199108
AC_000158.1-151411061	1	151411075	9	2.31	4.53	14.82	9.17	14.02	-1.19349	0.0933683	Down	151270812	151414207
AC_000158.1-151426801	1	151426815	22.5	18.44	49.8	32.1	43.57	11.68	0.075944	0.937454	UP	151414208	151513134
AC_000158.1-151434600	1	151434614	27	20.75	13.58	19.75	16.05	21.03	0.123689	0.780736	UP	151414208	151513134
AC_000158.1-151446855	1	151446869	6.75	4.61	20.37	9.88	11.46	14.02	-0.140093	1	Down	151414208	151513134
AC_000158.1-151632167	1	151632181	15.75	13.83	13.58	2.47	9.17	11.68	0.858009	0.136392	UP	151513135	151847755
AC_000158.1-151634566	1	151634580	29.25	25.36	22.64	14.82	27.52	30.38	0.088007	0.904178	UP	151513135	151847755
AC_000158.1-151694681	1	151694695	29.25	32.27	6.79	22.22	25.22	32.71	-0.223361	0.613116	Down	151513135	151847755
AC_000158.1-151702024	1	151702038	13.5	20.75	9.05	7.41	6.88	14.02	0.603568	0.281499	UP	151513135	151847755
AC_000158.1-151886840	1	151886854	6.75	9.22	6.79	17.28	11.46	11.68	-0.786932	0.24818	Down	151847756	152250120
AC_000158.1-151886862	1	151886876	6.75	9.22	6.79	17.28	11.46	11.68	-0.786932	0.24818	Down	151847756	152250120
AC_000158.1-151911181	1	151911195	6.75	20.75	15.84	17.28	18.34	11.68	-0.114801	1	Down	151847756	152250120
AC_000158.1-151947214	1	151947228	22.5	16.14	9.05	17.28	4.59	21.03	0.168588	0.778671	UP	151847756	152250120
AC_000158.1-151955172	1	151955186	15.75	9.22	11.32	4.94	6.88	2.34	1.31849	0.0526354	UP	151847756	152250120
AC_000158.1-151963133	1	151963147	18	4.61	13.58	34.57	25.22	14.02	-0.984864	0.0719704	Down	151847756	152250120
AC_000158.1-151978183	1	151978197	40.5	23.05	24.9	44.45	38.98	42.06	-0.485816	0.174574	Down	151847756	152250120
AC_000158.1-152211788	1	152211802	13.5	16.14	15.84	4.94	13.76	9.35	0.676173	0.215777	UP	151847756	152250120
AC_000158.1-152278497	1	152278511	13.5	18.44	27.16	14.82	20.64	39.72	-0.338146	0.524839	Down	152271192	152307783
AC_000158.1-152544758	1	152544772	11.25	13.83	11.32	4.94	11.46	2.34	0.924556	0.15189	UP	152379403	152695773
AC_000158.1-152593149	1	152593163	18	11.53	15.84	4.94	13.76	14.02	0.459913	0.392023	UP	152379403	152695773
AC_000158.1-152620422	1	152620436	11.25	4.61	13.58	9.88	18.34	9.35	-0.335125	0.711318	Down	152379403	152695773
AC_000158.1-152643641	1	152643655	22.5	20.75	11.32	14.82	2.29	23.37	0.437394	0.442556	UP	152379403	152695773
AC_000158.1-152674566	1	152674580	20.25	16.14	15.84	32.1	29.81	18.69	-0.600105	0.185615	Down	152379403	152695773
AC_000158.1-152859708	1	152859722	9	9.22	13.58	9.88	6.88	7.01	0.427523	0.541556	UP	152840051	152872298
AC_000158.1-152897870	1	152897884	15.75	25.36	27.16	14.82	22.93	11.68	0.465326	0.28683	UP	152891966	152923435
AC_000158.1-152975351	1	152975365	11.25	16.14	13.58	19.75	18.34	21.03	-0.50918	0.361011	Down	152934640	153054844
AC_000158.1-153030203	1	153030217	20.25	9.22	9.05	9.88	13.76	9.35	0.230174	0.720356	UP	152934640	153054844
AC_000158.1-153078915	1	153078929	2.25	2.31	18.11	9.88	11.46	16.36	-0.700331	0.363655	Down	153069814	153165347
AC_000158.1-153107751	1	153107765	15.75	18.44	13.58	14.82	4.59	23.37	0.172462	0.771221	UP	153069814	153165347
AC_000158.1-153157801	1	153157815	31.5	25.36	29.43	17.28	6.88	9.35	1.37306	0.0017979	UP	153069814	153165347
AC_000158.1-153175360	1	153175374	29.25	25.36	18.11	19.75	25.22	7.01	0.4902	0.31677	UP	153165348	153177072
AC_000158.1-153614534	1	153614548	22.5	20.75	18.11	14.82	4.59	14.02	0.885839	0.0599013	UP	153531285	153690320
AC_000158.1-154037026	1	154037040	15.75	11.53	13.58	17.28	16.05	11.68	-0.119886	1	Down	154023224	154103515
AC_000158.1-154067293	1	154067307	27	20.75	33.95	14.82	27.52	21.03	0.366801	0.395436	UP	154023224	154103515
AC_000158.1-154084915	1	154084929	36	55.32	47.53	32.1	25.22	46.73	0.425354	0.27713	UP	154023224	154103515
AC_000158.1-154175162	1	154175176	11.25	16.14	4.53	17.28	11.46	16.36	-0.473942	0.487292	Down	154157611	154189275
AC_000158.1-154223700	1	154223714	13.5	2.31	11.32	9.88	9.17	11.68	-0.15516	1	Down	154218714	154285955
AC_000158.1-154250958	1	154250972	60.76	29.97	38.48	37.04	32.1	30.38	0.38821	0.322673	UP	154218714	154285955
AC_000158.1-154276686	1	154276700	6.75	16.14	18.11	17.28	9.17	25.7	-0.327172	0.67374	Down	154218714	154285955
AC_000158.1-154404943	1	154404957	4.5	9.22	9.05	12.35	16.05	14.02	-0.867662	0.18531	Down	154375851	154417996
AC_000158.1-154437518	1	154437532	13.5	9.22	18.11	19.75	22.93	23.37	-0.67044	0.184541	Down	154417997	154440390
AC_000158.1-154451042	1	154451056	9	13.83	11.32	7.41	4.59	11.68	0.524512	0.424713	UP	154440391	154575201
AC_000158.1-154553720	1	154553734	24.75	16.14	15.84	27.16	18.34	7.01	0.136226	0.793675	UP	154440391	154575201
AC_000158.1-154694959	1	154694973	11.25	25.36	22.64	24.69	13.76	18.69	0.0712734	0.895181	UP	154657949	154697882
AC_000158.1-154694971	1	154694985	11.25	25.36	22.64	24.69	13.76	18.69	0.0712732	0.89518	UP	154657949	154697882
AC_000158.1-154830129	1	154830143	20.25	9.22	24.9	7.41	13.76	11.68	0.718195	0.157161	UP	154759288	154923158
AC_000158.1-154830141	1	154830155	20.25	9.22	24.9	7.41	13.76	11.68	0.718195	0.157161	UP	154759288	154923158
AC_000158.1-154884555	1	154884569	11.25	6.92	9.05	9.88	11.46	11.68	-0.259202	0.845142	Down	154759288	154923158
AC_000158.1-155017504	1	155017518	9	20.75	13.58	12.35	11.46	14.02	0.199362	0.736153	UP	155010008	155158936
AC_000158.1-155071127	1	155071141	13.5	20.75	15.84	12.35	13.76	14.02	0.321442	0.522896	UP	155010008	155158936
AC_000158.1-155080267	1	155080281	11.25	13.83	15.84	7.41	20.64	11.68	0.0373977	1	UP	155010008	155158936
AC_000158.1-155080291	1	155080305	18	20.75	15.84	12.35	20.64	11.68	0.2877	0.542917	UP	155010008	155158936
AC_000158.1-155110088	1	155110102	33.75	20.75	22.64	12.35	27.52	16.36	0.452193	0.323069	UP	155093274	155301691
AC_000158.1-155112724	1	155112738	18	20.75	31.69	17.28	29.81	9.35	0.325701	0.486285	UP	155093274	155301691
AC_000158.1-155141749	1	155141763	33.75	23.05	20.37	44.45	25.22	32.71	-0.383203	0.322877	Down	155093274	155301691
AC_000158.1-155144126	1	155144140	13.5	11.53	11.32	24.69	29.81	25.7	-1.11342	0.0155015	Down	155093274	155301691
AC_000158.1-155145893	1	155145907	13.5	16.14	4.53	14.82	9.17	11.68	-0.0432376	1	Down	155093274	155301691
AC_000158.1-155471821	1	155471835	9	6.92	6.79	12.35	9.17	9.35	-0.409325	0.677856	Down	155406443	155569026
AC_000158.1-155521010	1	155521024	15.75	16.14	20.37	9.88	16.05	7.01	0.658059	0.188241	UP	155406443	155569026
AC_000158.1-155521017	1	155521031	15.75	16.14	20.37	9.88	16.05	7.01	0.658059	0.188241	UP	155406443	155569026
AC_000158.1-155534350	1	155534364	4.5	16.14	31.69	12.35	11.46	18.69	0.31043	0.627723	UP	155406443	155569026
AC_000158.1-155560196	1	155560210	29.25	27.66	29.43	32.1	45.86	28.04	-0.283748	0.43969	Down	155406443	155569026
AC_000158.1-155636990	1	155637004	13.5	4.61	6.79	27.16	25.22	9.35	-1.25753	0.032963	Down	155618263	155833445
AC_000158.1-155641551	1	155641565	31.5	20.75	15.84	19.75	32.1	11.68	0.106788	0.907287	UP	155618263	155833445
AC_000158.1-155684501	1	155684515	18	27.66	6.79	19.75	11.46	25.7	-0.105231	1	Down	155618263	155833445
AC_000158.1-155696578	1	155696592	13.5	23.05	9.05	19.75	16.05	11.68	-0.0429829	1	Down	155618263	155833445
AC_000158.1-155720329	1	155720343	11.25	9.22	15.84	4.94	9.17	11.68	0.482562	0.442448	UP	155618263	155833445
AC_000158.1-155743675	1	155743689	15.75	2.31	22.64	12.35	9.17	16.36	0.118384	0.88108	UP	155618263	155833445
AC_000158.1-155834298	1	155834312	4.5	4.61	11.32	9.88	9.17	9.35	-0.443282	0.663829	Down	155833140	156351047
AC_000158.1-155853455	1	155853469	11.25	27.66	24.9	24.69	25.22	35.05	-0.400016	0.366826	Down	155833140	156351047
AC_000158.1-155882536	1	155882550	11.25	20.75	13.58	34.57	13.76	4.67	-0.176803	0.906331	Down	155833140	156351047
AC_000158.1-155897139	1	155897153	13.5	13.83	15.84	12.35	18.34	21.03	-0.251188	0.755527	Down	155833140	156351047
AC_000158.1-155978912	1	155978926	13.5	20.75	9.05	19.75	9.17	23.37	-0.252128	0.774161	Down	155833140	156351047
AC_000158.1-155979	1	155993	33.75	18.44	27.16	19.75	18.34	32.71	0.173825	0.818792	UP	122904	180159
AC_000158.1-155993626	1	155993640	2.25	6.92	13.58	14.82	9.17	18.69	-0.867685	0.18531	Down	155833140	156351047
AC_000158.1-156283458	1	156283472	9	11.53	15.84	12.35	22.93	21.03	-0.617334	0.268774	Down	155833140	156351047
AC_000158.1-156386044	1	156386058	15.75	18.44	31.69	17.28	25.22	14.02	0.227996	0.615177	UP	156351048	156753461
AC_000158.1-156386063	1	156386077	15.75	18.44	31.69	17.28	25.22	14.02	0.227994	0.615156	UP	156351048	156753461
AC_000158.1-156430515	1	156430529	33.75	18.44	36.22	34.57	27.52	18.69	0.150248	0.840478	UP	156351048	156753461
AC_000158.1-156538228	1	156538242	2.25	4.61	18.11	14.82	9.17	21.03	-0.811434	0.252264	Down	156351048	156753461
AC_000158.1-156762614	1	156762628	22.5	23.05	22.64	4.94	13.76	25.7	0.605295	0.203509	UP	156753462	156767987
AC_000158.1-156777541	1	156777555	24.75	27.66	9.05	29.63	29.81	39.72	-0.674785	0.104053	Down	156767988	157168539
AC_000158.1-156856437	1	156856451	9	9.22	15.84	4.94	2.29	7.01	1.22762	0.0785437	UP	156767988	157168539
AC_000158.1-1568586	1	1568600	9	9.22	11.32	4.94	2.29	4.67	1.27306	0.0964342	UP	1562462	1591854
AC_000158.1-156915766	1	156915780	11.25	11.53	13.58	14.82	11.46	16.36	-0.209604	0.864307	Down	156767988	157168539
AC_000158.1-156974414	1	156974428	15.75	9.22	22.64	14.82	18.34	16.36	-0.043531	1	Down	156767988	157168539
AC_000158.1-156978736	1	156978750	18	16.14	27.16	17.28	16.05	14.02	0.38247	0.382379	UP	156767988	157168539
AC_000158.1-156995842	1	156995856	2.25	9.22	15.84	12.35	9.17	11.68	-0.259168	0.845142	Down	156767988	157168539
AC_000158.1-157029564	1	157029578	0	4.61	2.26	17.28	11.46	14.02	-2.48618	0.00149943	Down	156767988	157168539
AC_000158.1-157029583	1	157029597	0	4.61	2.26	17.28	11.46	14.02	-2.48618	0.00149943	Down	156767988	157168539
AC_000158.1-157220991	1	157221005	6.75	4.61	4.53	9.88	11.46	21.03	-1.35978	0.0434429	Down	157168540	157261755
AC_000158.1-157610175	1	157610189	47.26	32.27	24.9	39.51	25.22	32.71	0.116249	0.85637	UP	157314032	158080277
AC_000158.1-157690586	1	157690600	11.25	9.22	15.84	9.88	13.76	14.02	-0.0432869	1	Down	157314032	158080277
AC_000158.1-157914377	1	157914391	22.5	29.97	9.05	12.35	6.88	23.37	0.529019	0.336823	UP	157314032	158080277
AC_000158.1-157914397	1	157914411	22.5	29.97	9.05	12.35	6.88	23.37	0.52902	0.336804	UP	157314032	158080277
AC_000158.1-158114131	1	158114145	15.75	6.92	11.32	27.16	34.39	16.36	-1.16147	0.0203119	Down	158080278	158302686
AC_000158.1-158172300	1	158172314	13.5	9.22	6.79	19.75	16.05	14.02	-0.719702	0.229966	Down	158080278	158302686
AC_000158.1-158208582	1	158208596	18	23.05	13.58	14.82	13.76	9.35	0.530464	0.268774	UP	158080278	158302686
AC_000158.1-158230234	1	158230248	13.5	11.53	11.32	17.28	2.29	2.34	0.761663	0.22988	UP	158080278	158302686
AC_000158.1-16082440	1	16082454	27	18.44	15.84	32.1	20.64	14.02	-0.0969064	0.899078	Down	15766980	16307651
AC_000158.1-16114991	1	16115005	56.26	32.27	33.95	39.51	52.74	53.74	-0.245018	0.503144	Down	15766980	16307651
AC_000158.1-16160903	1	16160917	13.5	4.61	15.84	9.88	13.76	16.36	-0.219733	0.860187	Down	15766980	16307651
AC_000158.1-16250658	1	16250672	20.25	11.53	13.58	12.35	9.17	21.03	0.105562	0.871564	UP	15766980	16307651
AC_000158.1-1665896	1	1665910	11.25	13.83	11.32	12.35	18.34	7.01	-0.043261	1	Down	1627128	1675194
AC_000158.1-1665917	1	1665931	11.25	13.83	11.32	12.35	18.34	7.01	-0.043261	1	Down	1627128	1675194
AC_000158.1-1689013	1	1689027	24.75	32.27	24.9	22.22	16.05	35.05	0.16919	0.737365	UP	1687491	1775223
AC_000158.1-17101971	1	17101985	18	6.92	13.58	17.28	11.46	16.36	-0.20063	0.868084	Down	16307724	18058708
AC_000158.1-17162791	1	17162805	13.5	29.97	15.84	12.35	13.76	16.36	0.480156	0.325616	UP	16307724	18058708
AC_000158.1-17499270	1	17499284	15.75	32.27	29.43	22.22	34.39	23.37	-0.0402371	1	Down	16307724	18058708
AC_000158.1-17933631	1	17933645	13.5	20.75	22.64	24.69	13.76	23.37	-0.099391	1	Down	16307724	18058708
AC_000158.1-1801846	1	1801860	13.5	9.22	13.58	17.28	18.34	4.67	-0.128831	1	Down	1787125	1822538
AC_000158.1-18342285	1	18342299	38.25	13.83	29.43	34.57	29.81	32.71	-0.234257	0.560693	Down	18233155	18719331
AC_000158.1-18923469	1	18923483	6.75	4.61	2.26	9.88	13.76	11.68	-1.31255	0.0785437	Down	18909470	18928473
AC_000158.1-19493377	1	19493391	13.5	16.14	15.84	9.88	9.17	21.03	0.186361	0.743112	UP	19367081	19812350
AC_000158.1-1962565	1	1962579	9	20.75	11.32	14.82	11.46	11.68	0.122931	0.864307	UP	1826526	2029405
AC_000158.1-197642	1	197656	24.75	18.44	20.37	14.82	16.05	16.36	0.434198	0.313038	UP	180160	242245
AC_000158.1-1991482	1	1991496	6.75	9.22	6.79	17.28	11.46	9.35	-0.701382	0.327326	Down	1826526	2029405
AC_000158.1-20025066	1	20025080	18	16.14	31.69	19.75	16.05	37.39	-0.140545	0.831612	Down	19931266	20663796
AC_000158.1-20045003	1	20045017	9	9.22	9.05	9.88	2.29	11.68	0.211461	0.831925	UP	19931266	20663796
AC_000158.1-2023164	1	2023178	27	18.44	11.32	19.75	13.76	14.02	0.272291	0.56144	UP	1826526	2029405
AC_000158.1-20417373	1	20417387	15.75	13.83	6.79	22.22	18.34	25.7	-0.836659	0.0965876	Down	19931266	20663796
AC_000158.1-20460338	1	20460352	9	13.83	15.84	4.94	27.52	2.34	0.151073	0.892646	UP	19931266	20663796
AC_000158.1-20483342	1	20483356	24.75	29.97	27.16	39.51	25.22	16.36	0.0381031	1	UP	19931266	20663796
AC_000158.1-2125827	1	2125841	29.25	32.27	18.11	34.57	20.64	42.06	-0.27265	0.500524	Down	2108016	2198977
AC_000158.1-2139585	1	2139599	51.76	53.02	38.48	54.32	48.15	30.38	0.125479	0.766477	UP	2108016	2198977
AC_000158.1-2157041	1	2157055	18	41.49	22.64	27.16	32.1	32.71	-0.153223	0.773541	Down	2108016	2198977
AC_000158.1-21705243	1	21705257	18	29.97	18.11	22.22	16.05	18.69	0.225827	0.59206	UP	21701162	21784369
AC_000158.1-2185132	1	2185146	24.75	9.22	13.58	29.63	27.52	9.35	-0.455374	0.396542	Down	2108016	2198977
AC_000158.1-21862684	1	21862698	18	20.75	15.84	24.69	29.81	11.68	-0.261558	0.695169	Down	21801775	22047556
AC_000158.1-21922720	1	21922734	20.25	6.92	18.11	22.22	18.34	11.68	-0.179578	0.882501	Down	21801775	22047556
AC_000158.1-2210976	1	2210990	9	6.92	6.79	9.88	13.76	14.02	-0.701384	0.327326	Down	2204895	2216522
AC_000158.1-2229174	1	2229188	15.75	20.75	31.69	19.75	25.22	16.36	0.16169	0.706696	UP	2216523	2258668
AC_000158.1-2246788	1	2246802	15.75	20.75	15.84	14.82	13.76	9.35	0.470047	0.337362	UP	2216523	2258668
AC_000158.1-22716688	1	22716702	15.75	18.44	20.37	4.94	20.64	28.04	0.0196136	1	UP	22673863	22732190
AC_000158.1-22766993	1	22767007	13.5	16.14	20.37	9.88	2.29	14.02	0.932805	0.0804463	UP	22732191	23927224
AC_000158.1-2320812	1	2320826	13.5	9.22	24.9	19.75	32.1	25.7	-0.685207	0.169769	Down	2258669	2361575
AC_000158.1-23477468	1	23477482	24.75	25.36	36.22	34.57	20.64	23.37	0.157394	0.821346	UP	22732191	23927224
AC_000158.1-23620767	1	23620781	9	11.53	9.05	0	2.29	4.67	1.94536	0.0213319	UP	22732191	23927224
AC_000158.1-2387594	1	2387608	15.75	27.66	11.32	7.41	13.76	2.34	1.1932	0.0383465	UP	2382873	2459950
AC_000158.1-2408020	1	2408034	9	13.83	15.84	7.41	13.76	16.36	0.0422227	1	UP	2382873	2459950
AC_000158.1-2410924	1	2410938	9	11.53	9.05	14.82	6.88	18.69	-0.420701	0.585012	Down	2382873	2459950
AC_000158.1-24395376	1	24395390	20.25	18.44	27.16	12.35	16.05	23.37	0.349066	0.411987	UP	24390484	24589936
AC_000158.1-24504433	1	24504447	4.5	9.22	4.53	12.35	9.17	11.68	-0.822134	0.286605	Down	24390484	24589936
AC_000158.1-24603697	1	24603711	24.75	13.83	20.37	29.63	27.52	32.71	-0.584811	0.104095	Down	24589937	24627524
AC_000158.1-25072339	1	25072353	15.75	9.22	13.58	24.69	6.88	14.02	-0.202626	0.873791	Down	24766085	25445759
AC_000158.1-25319794	1	25319808	15.75	11.53	2.26	12.35	16.05	9.35	-0.335143	0.711318	Down	24766085	25445759
AC_000158.1-25845400	1	25845414	11.25	23.05	13.58	12.35	11.46	4.67	0.745291	0.16318	UP	25619015	26955268
AC_000158.1-26299463	1	26299477	15.75	18.44	2.26	22.22	25.22	14.02	-0.729958	0.215788	Down	25619015	26955268
AC_000158.1-26382337	1	26382351	9	20.75	6.79	22.22	11.46	21.03	-0.556624	0.376731	Down	25619015	26955268
AC_000158.1-2643201	1	2643215	24.75	20.75	22.64	24.69	16.05	16.36	0.273767	0.49733	UP	2502547	2778583
AC_000158.1-26838762	1	26838776	24.75	23.05	49.8	19.75	41.27	58.42	-0.285096	0.529803	Down	25619015	26955268
AC_000158.1-27295657	1	27295671	27	18.44	13.58	27.16	27.52	30.38	-0.507575	0.162676	Down	26955269	27546703
AC_000158.1-2752392	1	2752406	20.25	18.44	22.64	22.22	13.76	14.02	0.313307	0.471532	UP	2502547	2778583
AC_000158.1-27546699	1	27546713	33.75	25.36	22.64	32.1	34.39	30.38	-0.230424	0.536759	Down	27546704	27546775
AC_000158.1-27829212	1	27829226	13.5	18.44	18.11	9.88	9.17	7.01	0.932837	0.0804463	UP	27546776	28415641
AC_000158.1-28393290	1	28393304	11.25	4.61	6.79	29.63	9.17	16.36	-1.21901	0.0502662	Down	27546776	28415641
AC_000158.1-28393305	1	28393319	11.25	4.61	6.79	29.63	9.17	16.36	-1.21901	0.0502645	Down	27546776	28415641
AC_000158.1-2848297	1	2848311	11.25	13.83	9.05	19.75	13.76	14.02	-0.449576	0.500021	Down	2778584	2918051
AC_000158.1-28534956	1	28534970	18	16.14	20.37	14.82	13.76	28.04	-0.0442251	1	Down	28415714	28611802
AC_000158.1-2879793	1	2879807	15.75	20.75	20.37	24.69	27.52	7.01	-0.0400512	1	Down	2778584	2918051
AC_000158.1-28886541	1	28886555	13.5	13.83	31.69	9.88	16.05	7.01	0.835868	0.123132	UP	28659456	28972472
AC_000158.1-28927108	1	28927122	6.75	13.83	9.05	12.35	9.17	9.35	-0.0430482	1	Down	28659456	28972472
AC_000158.1-29415272	1	29415286	42.76	32.27	29.43	9.88	27.52	32.71	0.565925	0.180079	UP	29329903	30285823
AC_000158.1-29493483	1	29493497	31.5	18.44	27.16	22.22	27.52	23.37	0.0879225	0.900847	UP	29329903	30285823
AC_000158.1-2951248	1	2951262	9	25.36	45.27	22.22	36.69	42.06	-0.32764	0.534236	Down	2918052	3049861
AC_000158.1-29848567	1	29848581	4.5	4.61	11.32	12.35	13.76	9.35	-0.756562	0.307813	Down	29329903	30285823
AC_000158.1-29861067	1	29861081	45.01	34.58	33.95	27.16	52.74	49.07	-0.179945	0.637324	Down	29329903	30285823
AC_000158.1-2991243	1	2991257	22.5	23.05	20.37	9.88	9.17	4.67	1.45826	0.00341486	UP	2918052	3049861
AC_000158.1-30154941	1	30154955	11.25	16.14	2.26	12.35	11.46	9.35	-0.147124	1	Down	29329903	30285823
AC_000158.1-31158016	1	31158030	15.75	13.83	31.69	29.63	22.93	30.38	-0.41391	0.356628	Down	30305521	32394373
AC_000158.1-31297629	1	31297643	18	25.36	20.37	12.35	41.27	9.35	0.0219307	1	UP	30305521	32394373
AC_000158.1-3144324	1	3144338	11.25	13.83	13.58	14.82	11.46	4.67	0.33428	0.585012	UP	3122614	3206568
AC_000158.1-31462327	1	31462341	18	32.27	11.32	14.82	18.34	35.05	-0.14334	0.915353	Down	30305521	32394373
AC_000158.1-31679283	1	31679297	31.5	25.36	11.32	29.63	34.39	21.03	-0.304166	0.499841	Down	30305521	32394373
AC_000158.1-3169170	1	3169184	9	9.22	13.58	12.35	25.22	14.02	-0.681645	0.243504	Down	3122614	3206568
AC_000158.1-31775728	1	31775742	24.75	11.53	2.26	14.82	32.1	16.36	-0.701717	0.29574	Down	30305521	32394373
AC_000158.1-3180334	1	3180348	24.75	16.14	22.64	12.35	20.64	11.68	0.506841	0.243638	UP	3122614	3206568
AC_000158.1-3197404	1	3197418	13.5	2.31	11.32	17.28	13.76	14.02	-0.690011	0.281499	Down	3122614	3206568
AC_000158.1-3249388	1	3249402	27	18.44	13.58	17.28	29.81	2.34	0.263537	0.737944	UP	3212432	3483250
AC_000158.1-33024412	1	33024426	22.5	27.66	31.69	32.1	38.98	25.7	-0.227362	0.615116	Down	32394374	33675801
AC_000158.1-33094406	1	33094420	18	23.05	20.37	19.75	11.46	16.36	0.382463	0.382379	UP	32394374	33675801
AC_000158.1-33138475	1	33138489	9	13.83	11.32	24.69	11.46	9.35	-0.376949	0.610101	Down	32394374	33675801
AC_000158.1-3339724	1	3339738	13.5	13.83	11.32	12.35	22.93	9.35	-0.20055	0.868084	Down	3212432	3483250
AC_000158.1-3341132	1	3341146	11.25	29.97	6.79	12.35	11.46	18.69	0.179564	0.792743	UP	3212432	3483250
AC_000158.1-33865146	1	33865160	18	20.75	18.11	17.28	16.05	14.02	0.273046	0.552034	UP	33854671	34585181
AC_000158.1-33916760	1	33916774	13.5	13.83	11.32	24.69	11.46	9.35	-0.200631	0.868371	Down	33854671	34585181
AC_000158.1-3397825	1	3397839	20.25	6.92	6.79	9.88	11.46	11.68	0.0537922	1	UP	3212432	3483250
AC_000158.1-34545355	1	34545369	47.26	16.14	38.48	41.98	36.69	35.05	-0.142048	0.741189	Down	33854671	34585181
AC_000158.1-34693962	1	34693976	20.25	16.14	9.05	32.1	32.1	14.02	-0.755445	0.137829	Down	34648666	34707567
AC_000158.1-34840743	1	34840757	15.75	13.83	4.53	19.75	20.64	16.36	-0.708249	0.200127	Down	34714543	34970459
AC_000158.1-35009827	1	35009841	9	20.75	11.32	12.35	6.88	7.01	0.648779	0.265356	UP	35006732	35024781
AC_000158.1-35191511	1	35191525	9	16.14	29.43	17.28	29.81	21.03	-0.307344	0.63719	Down	35024782	35594619
AC_000158.1-35200688	1	35200702	31.5	32.27	15.84	27.16	25.22	23.37	0.0839069	0.905532	UP	35024782	35594619
AC_000158.1-35202511	1	35202525	27	20.75	9.05	14.82	16.05	16.36	0.272094	0.571374	UP	35024782	35594619
AC_000158.1-35446877	1	35446891	38.25	32.27	38.48	37.04	41.27	18.69	0.182944	0.720013	UP	35024782	35594619
AC_000158.1-35703488	1	35703502	9	16.14	27.16	24.69	27.52	11.68	-0.266125	0.71755	Down	35676065	35753175
AC_000158.1-35762339	1	35762353	33.75	36.88	31.69	14.82	29.81	28.04	0.490182	0.220008	UP	35760763	35771771
AC_000158.1-35901476	1	35901490	11.25	13.83	24.9	14.82	22.93	9.35	0.0949198	0.888582	UP	35823765	36715128
AC_000158.1-3591727	1	3591741	15.75	27.66	11.32	4.94	16.05	2.34	1.19626	0.0474579	UP	3483251	3723928
AC_000158.1-36799377	1	36799391	24.75	11.53	31.69	4.94	25.22	16.36	0.535025	0.364591	UP	36715129	37123463
AC_000158.1-36862586	1	36862600	4.5	6.92	2.26	12.35	11.46	11.68	-1.31255	0.0785437	Down	36715129	37123463
AC_000158.1-3692093	1	3692107	18	20.75	11.32	12.35	13.76	18.69	0.164184	0.755527	UP	3483251	3723928
AC_000158.1-36952114	1	36952128	9	18.44	11.32	9.88	9.17	11.68	0.33429	0.585012	UP	36715129	37123463
AC_000158.1-37161299	1	37161313	6.75	23.05	29.43	14.82	16.05	18.69	0.265672	0.621368	UP	37123464	37803107
AC_000158.1-3763281	1	3763295	13.5	16.14	18.11	14.82	9.17	9.35	0.529027	0.311024	UP	3723929	3763698
AC_000158.1-37888619	1	37888633	6.75	11.53	2.26	12.35	9.17	14.02	-0.756578	0.307813	Down	37875367	37954635
AC_000158.1-38009941	1	38009955	11.25	13.83	18.11	12.35	13.76	11.68	0.19935	0.736153	UP	37960749	38021044
AC_000158.1-38017473	1	38017487	13.5	25.36	20.37	12.35	45.86	35.05	-0.648033	0.214348	Down	37960749	38021044
AC_000158.1-38363582	1	38363596	9	11.53	9.05	12.35	18.34	16.36	-0.650521	0.296695	Down	38021045	38722863
AC_000158.1-38941502	1	38941516	20.25	18.44	13.58	29.63	20.64	23.37	-0.468361	0.341689	Down	38724507	40580687
AC_000158.1-3903937	1	3903951	15.75	13.83	22.64	4.94	4.59	11.68	1.275	0.0201811	UP	3806443	3972169
AC_000158.1-39735130	1	39735144	15.75	13.83	9.05	9.88	4.59	18.69	0.230165	0.720356	UP	38724507	40580687
AC_000158.1-40278252	1	40278266	11.25	6.92	11.32	24.69	18.34	14.02	-0.909223	0.0992519	Down	38724507	40580687
AC_000158.1-40557453	1	40557467	49.51	39.19	49.8	39.51	32.1	37.39	0.358929	0.31485	UP	38724507	40580687
AC_000158.1-40778716	1	40778730	18	11.53	18.11	17.28	13.76	14.02	0.0982182	0.874782	UP	40608638	41627683
AC_000158.1-40865837	1	40865851	15.75	16.14	9.05	17.28	25.22	16.36	-0.509172	0.361011	Down	40608638	41627683
AC_000158.1-41381075	1	41381089	9	13.83	9.05	9.88	11.46	18.69	-0.316695	0.720356	Down	40608638	41627683
AC_000158.1-41486106	1	41486120	4.5	9.22	11.32	9.88	9.17	11.68	-0.276613	0.838938	Down	40608638	41627683
AC_000158.1-42461665	1	42461679	15.75	32.27	13.58	32.1	34.39	23.37	-0.528263	0.260781	Down	42461447	42472338
AC_000158.1-42490116	1	42490130	40.5	53.02	33.95	39.51	43.57	44.4	0.00980085	1	UP	42473174	42518055
AC_000158.1-42664252	1	42664266	9	9.22	15.84	7.41	6.88	11.68	0.391685	0.557513	UP	42654279	42742174
AC_000158.1-42699905	1	42699919	36	16.14	20.37	17.28	16.05	21.03	0.423518	0.374739	UP	42654279	42742174
AC_000158.1-42931813	1	42931827	31.5	36.88	33.95	34.57	29.81	35.05	0.0550674	1	UP	42919595	43048268
AC_000158.1-42947682	1	42947696	22.5	27.66	49.8	44.45	27.52	28.04	0.0237862	1	UP	42919595	43048268
AC_000158.1-43454702	1	43454716	9	23.05	29.43	4.94	9.17	9.35	1.36201	0.0172617	UP	43453233	43541935
AC_000158.1-43549061	1	43549075	13.5	11.53	24.9	14.82	4.59	7.01	0.932537	0.0883767	UP	43541936	43717620
AC_000158.1-43584810	1	43584824	31.5	20.75	29.43	29.63	32.1	18.69	0.0377053	1	UP	43541936	43717620
AC_000158.1-43713141	1	43713155	49.51	36.88	40.74	39.51	22.93	39.72	0.33048	0.395948	UP	43541936	43717620
AC_000158.1-43713159	1	43713173	49.51	36.88	40.74	39.51	22.93	39.72	0.330481	0.395936	UP	43541936	43717620
AC_000158.1-43940625	1	43940639	9	4.61	2.26	12.35	13.76	14.02	-1.27902	0.0641076	Down	43729798	44124490
AC_000158.1-44599044	1	44599058	4.5	6.92	2.26	12.35	11.46	11.68	-1.31255	0.0785437	Down	44490896	44647583
AC_000158.1-44682117	1	44682131	29.25	25.36	29.43	24.69	25.22	23.37	0.208635	0.626116	UP	44647584	44713432
AC_000158.1-44712237	1	44712251	13.5	13.83	13.58	2.47	0	4.67	2.40339	0.00149943	UP	44647584	44713432
AC_000158.1-44789206	1	44789220	51.76	39.19	54.32	51.85	36.69	56.08	0.0217561	1	UP	44772744	44816588
AC_000158.1-44863014	1	44863028	11.25	9.22	15.84	7.41	6.88	4.67	0.924528	0.15189	UP	44857660	44930800
AC_000158.1-44865875	1	44865889	18	18.44	18.11	24.69	22.93	28.04	-0.453193	0.350508	Down	44857660	44930800
AC_000158.1-44916930	1	44916944	11.25	16.14	15.84	22.22	27.52	7.01	-0.370642	0.587529	Down	44857660	44930800
AC_000158.1-45091354	1	45091368	11.25	13.83	13.58	9.88	13.76	7.01	0.334291	0.585012	UP	45091053	45091484
AC_000158.1-4528492	1	4528506	18	9.22	13.58	32.1	18.34	9.35	-0.512077	0.420749	Down	4498546	4547065
AC_000158.1-45320328	1	45320342	15.75	9.22	13.58	7.41	2.29	4.67	1.40396	0.0348148	UP	45281234	45394345
AC_000158.1-45587957	1	45587971	2.25	29.97	36.22	22.22	20.64	21.03	0.121266	0.856444	UP	45521502	45826038
AC_000158.1-45735522	1	45735536	87.76	142.92	76.96	88.89	91.72	79.45	0.2572	0.410171	UP	45521502	45826038
AC_000158.1-46054410	1	46054424	22.5	13.83	15.84	37.04	20.64	18.69	-0.515446	0.262439	Down	45826039	46088421
AC_000158.1-46447918	1	46447932	13.5	13.83	18.11	9.88	9.17	14.02	0.459916	0.392023	UP	46420837	46456023
AC_000158.1-46498046	1	46498060	29.25	13.83	9.05	19.75	16.05	11.68	0.150648	0.889904	UP	46464187	46519706
AC_000158.1-46811396	1	46811410	9	6.92	13.58	14.82	16.05	9.35	-0.420672	0.585012	Down	46554485	46862920
AC_000158.1-47545828	1	47545842	9	16.14	18.11	14.82	9.17	18.69	0.033034	1	UP	47305280	47945675
AC_000158.1-48030510	1	48030524	20.25	9.22	9.05	14.82	9.17	11.68	0.133089	0.860187	UP	47945748	49322546
AC_000158.1-480356	1	480370	36	16.14	24.9	19.75	13.76	32.71	0.226664	0.745025	UP	479052	484624
AC_000158.1-48141383	1	48141397	20.25	11.53	27.16	29.63	27.52	21.03	-0.383527	0.453671	Down	47945748	49322546
AC_000158.1-48337805	1	48337819	15.75	18.44	9.05	27.16	29.81	21.03	-0.828183	0.0708389	Down	47945748	49322546
AC_000158.1-48476475	1	48476489	20.25	27.66	24.9	24.69	29.81	23.37	-0.0876466	1	Down	47945748	49322546
AC_000158.1-48630720	1	48630734	20.25	25.36	22.64	14.82	16.05	16.36	0.532479	0.203329	UP	47945748	49322546
AC_000158.1-49361639	1	49361653	2.25	2.31	6.79	17.28	9.17	14.02	-1.73497	0.0169724	Down	49327723	50157888
AC_000158.1-49714132	1	49714146	24.75	20.75	13.58	9.88	11.46	16.36	0.64417	0.164691	UP	49327723	50157888
AC_000158.1-49998114	1	49998128	11.25	9.22	18.11	22.22	18.34	35.05	-0.942668	0.051019	Down	49327723	50157888
AC_000158.1-50261946	1	50261960	9	27.66	15.84	17.28	22.93	14.02	-0.0381167	1	Down	50158468	50331574
AC_000158.1-50709918	1	50709932	20.25	9.22	13.58	9.88	13.76	11.68	0.290247	0.607967	UP	50655991	50882566
AC_000158.1-5166540	1	5166554	2.25	6.92	13.58	9.88	9.17	11.68	-0.409294	0.677856	Down	5097683	5447784
AC_000158.1-51948130	1	51948144	4.5	2.31	4.53	12.35	11.46	18.69	-1.81573	0.010675	Down	51390987	52149176
AC_000158.1-52053990	1	52054004	11.25	6.92	9.05	17.28	9.17	11.68	-0.447222	0.57192	Down	51390987	52149176
AC_000158.1-52315503	1	52315517	18	16.14	29.43	27.16	16.05	32.71	-0.235448	0.645135	Down	52200742	52363680
AC_000158.1-5244580	1	5244594	24.75	11.53	13.58	27.16	29.81	11.68	-0.43752	0.38038	Down	5097683	5447784
AC_000158.1-52503205	1	52503219	15.75	13.83	11.32	4.94	18.34	16.36	0.0373694	1	UP	52364913	52548830
AC_000158.1-52888815	1	52888829	40.5	25.36	33.95	51.85	36.69	30.38	-0.229596	0.541519	Down	52846704	52944144
AC_000158.1-53151118	1	53151132	22.5	13.83	22.64	24.69	16.05	23.37	-0.0974183	1	Down	53102490	53169197
AC_000158.1-53273769	1	53273783	13.5	9.22	11.32	4.94	9.17	7.01	0.670813	0.307813	UP	53169198	53295476
AC_000158.1-53352667	1	53352681	9	9.22	11.32	7.41	4.59	14.02	0.190704	0.838938	UP	53295477	53368940
AC_000158.1-53482944	1	53482958	36	18.44	49.8	39.51	25.22	32.71	0.116486	0.866098	UP	53403542	53527981
AC_000158.1-53928603	1	53928617	15.75	27.66	24.9	32.1	16.05	14.02	0.161238	0.720748	UP	53885750	53995475
AC_000158.1-54069836	1	54069850	6.75	13.83	24.9	12.35	22.93	21.03	-0.29744	0.692465	Down	54043414	54094040
AC_000158.1-54175767	1	54175781	13.5	9.22	20.37	9.88	9.17	9.35	0.603556	0.281499	UP	54139981	54292236
AC_000158.1-54337938	1	54337952	15.75	11.53	0	12.35	9.17	23.37	-0.696017	0.351265	Down	54337793	54446925
AC_000158.1-54564502	1	54564516	6.75	13.83	6.79	12.35	11.46	25.7	-0.831683	0.180394	Down	54518379	54649516
AC_000158.1-5456522	1	5456536	29.25	11.53	13.58	12.35	16.05	7.01	0.61898	0.295295	UP	5447785	5915577
AC_000158.1-5460702	1	5460716	9	9.22	15.84	9.88	6.88	11.68	0.27006	0.701345	UP	5447785	5915577
AC_000158.1-54757769	1	54757783	11.25	16.14	11.32	7.41	25.22	2.34	0.143759	0.882635	UP	54673978	55264811
AC_000158.1-54932196	1	54932210	13.5	18.44	13.58	9.88	13.76	11.68	0.362878	0.500021	UP	54673978	55264811
AC_000158.1-55085055	1	55085069	9	13.83	11.32	14.82	13.76	9.35	-0.134148	1	Down	54673978	55264811
AC_000158.1-55676136	1	55676150	40.5	23.05	65.64	37.04	61.91	51.41	-0.20793	0.621087	Down	55266060	55777402
AC_000158.1-56399551	1	56399565	9	9.22	15.84	17.28	16.05	21.03	-0.647792	0.256428	Down	56282946	56444471
AC_000158.1-56816564	1	56816578	11.25	13.83	20.37	14.82	13.76	25.7	-0.241682	0.771987	Down	56722581	56818970
AC_000158.1-57132496	1	57132510	22.5	18.44	15.84	27.16	20.64	37.39	-0.564403	0.183545	Down	56904953	57147279
AC_000158.1-57720076	1	57720090	20.25	18.44	15.84	4.94	6.88	21.03	0.71746	0.167642	UP	57704821	57752200
AC_000158.1-57751412	1	57751426	13.5	9.22	9.05	12.35	4.59	16.36	-0.0431916	1	Down	57704821	57752200
AC_000158.1-57798754	1	57798768	20.25	16.14	11.32	22.22	16.05	14.02	-0.109533	1	Down	57786894	57807545
AC_000158.1-57928164	1	57928178	20.25	11.53	27.16	27.16	22.93	14.02	-0.0977405	1	Down	57922777	58014637
AC_000158.1-57987083	1	57987097	11.25	16.14	24.9	2.47	13.76	14.02	0.765168	0.166865	UP	57922777	58014637
AC_000158.1-58173793	1	58173807	15.75	9.22	22.64	14.82	22.93	11.68	-0.0428791	1	Down	58170292	58185987
AC_000158.1-58180061	1	58180075	9	9.22	9.05	9.88	20.64	21.03	-0.897707	0.121836	Down	58170292	58185987
AC_000158.1-58253375	1	58253389	9	6.92	24.9	14.82	11.46	21.03	-0.193121	0.887672	Down	58244175	58362563
AC_000158.1-58322766	1	58322780	11.25	4.61	13.58	17.28	9.17	21.03	-0.650581	0.296695	Down	58244175	58362563
AC_000158.1-58345049	1	58345063	13.5	13.83	13.58	22.22	11.46	23.37	-0.4512	0.441388	Down	58244175	58362563
AC_000158.1-58439492	1	58439506	6.75	18.44	6.79	9.88	27.52	11.68	-0.606517	0.381519	Down	58383537	58466947
AC_000158.1-58796578	1	58796592	29.25	32.27	54.32	22.22	20.64	30.38	0.668699	0.121372	UP	58761547	58837499
AC_000158.1-58892544	1	58892558	15.75	18.44	27.16	17.28	27.52	42.06	-0.491756	0.290255	Down	58879872	58940220
AC_000158.1-59048788	1	59048802	15.75	11.53	18.11	9.88	25.22	28.04	-0.468897	0.430103	Down	58963870	59063258
AC_000158.1-59446857	1	59446871	20.25	11.53	9.05	4.94	2.29	7.01	1.48465	0.022753	UP	59413667	60269618
AC_000158.1-59471631	1	59471645	9	20.75	6.79	17.28	13.76	14.02	-0.286048	0.736153	Down	59413667	60269618
AC_000158.1-59961613	1	59961627	24.75	11.53	15.84	14.82	4.59	9.35	0.874197	0.0898725	UP	59413667	60269618
AC_000158.1-60156735	1	60156749	27	13.83	20.37	24.69	13.76	11.68	0.311683	0.579346	UP	59413667	60269618
AC_000158.1-60558336	1	60558350	6.75	4.61	2.26	17.28	13.76	21.03	-1.85405	0.00374753	Down	60477853	60856215
AC_000158.1-61054806	1	61054820	15.75	9.22	15.84	12.35	6.88	9.35	0.527106	0.362037	UP	61026410	61781010
AC_000158.1-61056878	1	61056892	13.5	18.44	38.48	12.35	29.81	32.71	-0.0826114	1	Down	61026410	61781010
AC_000158.1-61436815	1	61436829	13.5	9.22	18.11	32.1	20.64	7.01	-0.509734	0.44289	Down	61026410	61781010
AC_000158.1-6172870	1	6172884	9	25.36	4.53	9.88	11.46	18.69	-0.0385924	1	Down	6154197	6201224
AC_000158.1-61906647	1	61906661	15.75	36.88	13.58	9.88	29.81	9.35	0.431446	0.463056	UP	61840491	62162849
AC_000158.1-63183642	1	63183656	20.25	2.31	2.26	12.35	18.34	9.35	-0.660447	0.409813	Down	63023693	63831423
AC_000158.1-63481953	1	63481967	9	16.14	13.58	9.88	20.64	4.67	0.134384	0.862876	UP	63023693	63831423
AC_000158.1-6356735	1	6356749	4.5	25.36	9.05	24.69	18.34	18.69	-0.63982	0.300192	Down	6342475	6366366
AC_000158.1-6365661	1	6365675	13.5	9.22	11.32	7.41	9.17	4.67	0.670812	0.307813	UP	6342475	6366366
AC_000158.1-6386625	1	6386639	51.76	34.58	45.27	51.85	59.62	72.44	-0.471212	0.146196	Down	6366367	6415033
AC_000158.1-6412202	1	6412216	20.25	23.05	24.9	22.22	20.64	25.7	0.00455068	1	UP	6366367	6415033
AC_000158.1-6455338	1	6455352	18	6.92	6.79	12.35	16.05	14.02	-0.397489	0.596977	Down	6415034	6465511
AC_000158.1-64671570	1	64671584	24.75	32.27	43.01	0	38.98	25.7	0.618296	0.276169	UP	64645241	64673248
AC_000158.1-64683458	1	64683472	2.25	9.22	15.84	9.88	9.17	14.02	-0.259167	0.845142	Down	64678146	64797241
AC_000158.1-64770279	1	64770293	24.75	13.83	29.43	24.69	20.64	23.37	0.00407281	1	UP	64678146	64797241
AC_000158.1-64791078	1	64791092	11.25	9.22	27.16	22.22	6.88	23.37	-0.113831	0.904703	Down	64678146	64797241
AC_000158.1-64910480	1	64910494	51.76	36.88	47.53	51.85	57.32	51.41	-0.224298	0.500708	Down	64892581	64925212
AC_000158.1-65002961	1	65002975	27	39.19	22.64	27.16	43.57	21.03	-0.0382817	1	Down	64996420	65014718
AC_000158.1-65230330	1	65230344	9	16.14	13.58	7.41	6.88	7.01	0.847203	0.168976	UP	65205428	65240731
AC_000158.1-65540851	1	65540865	20.25	11.53	22.64	19.75	25.22	37.39	-0.582246	0.195276	Down	65539788	65622412
AC_000158.1-65816993	1	65817007	9	11.53	11.32	2.47	9.17	9.35	0.573848	0.405206	UP	65802424	65922481
AC_000158.1-65817006	1	65817020	9	11.53	11.32	2.47	9.17	9.35	0.573848	0.405206	UP	65802424	65922481
AC_000158.1-66036748	1	66036762	15.75	18.44	13.58	17.28	4.59	16.36	0.340992	0.511856	UP	66038125	66071882
AC_000158.1-66282390	1	66282404	24.75	16.14	29.43	44.45	20.64	32.71	-0.447027	0.271382	Down	66212404	66542447
AC_000158.1-664705	1	664719	20.25	23.05	13.58	27.16	22.93	16.36	-0.204893	0.784189	Down	654266	665971
AC_000158.1-67036824	1	67036838	60.76	43.8	63.38	24.69	20.64	28.04	1.19923	0.000793029	UP	67036366	67074299
AC_000158.1-67058088	1	67058102	13.5	18.44	20.37	22.22	9.17	21.03	0.0191673	1	UP	67036366	67074299
AC_000158.1-67095266	1	67095280	24.75	27.66	45.27	27.16	25.22	25.7	0.335656	0.487836	UP	67080496	67116808
AC_000158.1-67604963	1	67604977	9	11.53	9.05	17.28	9.17	14.02	-0.420692	0.585012	Down	67597020	67613056
AC_000158.1-67842565	1	67842579	20.25	13.83	18.11	29.63	13.76	51.41	-0.840804	0.100886	Down	67839378	67963478
AC_000158.1-67949458	1	67949472	13.5	18.44	6.79	17.28	16.05	9.35	-0.124093	1	Down	67839378	67963478
AC_000158.1-67958593	1	67958607	6.75	16.14	4.53	9.88	13.76	16.36	-0.532716	0.45866	Down	67839378	67963478
AC_000158.1-68029480	1	68029494	4.5	6.92	6.79	32.1	22.93	23.37	-2.03768	0.000114339	Down	68012078	68101852
AC_000158.1-68045831	1	68045845	4.5	9.22	9.05	12.35	18.34	11.68	-0.867653	0.18531	Down	68012078	68101852
AC_000158.1-68097659	1	68097673	13.5	11.53	20.37	12.35	27.52	21.03	-0.414715	0.485891	Down	68012078	68101852
AC_000158.1-68231791	1	68231805	22.5	11.53	24.9	34.57	16.05	32.71	-0.471526	0.258428	Down	68170559	68233521
AC_000158.1-68297472	1	68297486	42.76	48.41	31.69	29.63	50.44	56.08	-0.144408	0.711962	Down	68262422	68420954
AC_000158.1-68363815	1	68363829	33.75	23.05	40.74	17.28	16.05	42.06	0.373652	0.472464	UP	68262422	68420954
AC_000158.1-68435067	1	68435081	15.75	25.36	18.11	12.35	16.05	9.35	0.644235	0.164691	UP	68420955	68464485
AC_000158.1-68480969	1	68480983	24.75	25.36	31.69	41.98	48.15	25.7	-0.482261	0.192782	Down	68464486	68550787
AC_000158.1-68576823	1	68576837	20.25	29.97	33.95	39.51	27.52	16.36	0.0379769	1	UP	68550788	68577084
AC_000158.1-68576846	1	68576860	20.25	29.97	33.95	39.51	27.52	16.36	0.037977	1	UP	68550788	68577084
AC_000158.1-68593089	1	68593103	15.75	4.61	2.26	12.35	9.17	11.68	-0.513427	0.541556	Down	68580136	68668202
AC_000158.1-68658818	1	68658832	29.25	11.53	22.64	27.16	13.76	23.37	0.0037135	1	UP	68580136	68668202
AC_000158.1-68662610	1	68662624	29.25	0	15.84	14.82	16.05	9.35	0.171779	0.902976	UP	68580136	68668202
AC_000158.1-68731887	1	68731901	2.25	11.53	11.32	9.88	9.17	16.36	-0.477734	0.557513	Down	68668203	68822488
AC_000158.1-69412820	1	69412834	27	34.58	33.95	19.75	29.81	28.04	0.302652	0.465823	UP	69105208	69724961
AC_000158.1-69580181	1	69580195	20.25	13.83	20.37	19.75	4.59	9.35	0.717753	0.151267	UP	69105208	69724961
AC_000158.1-69821949	1	69821963	9	20.75	24.9	9.88	29.81	25.7	-0.254428	0.733937	Down	69801837	69899675
AC_000158.1-70000731	1	70000745	49.51	34.58	27.16	61.73	34.39	35.05	-0.215075	0.591149	Down	69961926	70022771
AC_000158.1-70025936	1	70025950	13.5	9.22	6.79	17.28	11.46	14.02	-0.501467	0.473552	Down	70022772	70106409
AC_000158.1-70037603	1	70037617	24.75	9.22	11.32	4.94	9.17	21.03	0.356106	0.560587	UP	70022772	70106409
AC_000158.1-70054838	1	70054852	40.5	41.49	33.95	34.57	55.03	23.37	0.0472369	0.935601	UP	70022772	70106409
AC_000158.1-70083462	1	70083476	60.76	57.63	33.95	61.73	52.74	42.06	-0.0235378	1	Down	70022772	70106409
AC_000158.1-70155376	1	70155390	4.5	6.92	9.05	19.75	20.64	9.35	-1.23204	0.0429622	Down	70126905	70276554
AC_000158.1-7085768	1	7085782	9	4.61	9.05	9.88	16.05	11.68	-0.701379	0.327326	Down	6739532	7296987
AC_000158.1-71101961	1	71101975	15.75	27.66	24.9	17.28	20.64	9.35	0.534424	0.226055	UP	71095581	71122713
AC_000158.1-71119950	1	71119964	9	9.22	2.26	9.88	9.17	11.68	-0.555457	0.52375	Down	71095581	71122713
AC_000158.1-71130893	1	71130907	9	23.05	15.84	4.94	18.34	4.67	0.752998	0.209279	UP	71122714	71207393
AC_000158.1-71133118	1	71133132	40.5	27.66	31.69	34.57	34.39	39.72	-0.109248	0.780355	Down	71122714	71207393
AC_000158.1-71210515	1	71210529	18	6.92	18.11	17.28	11.46	11.68	0.113747	0.868084	UP	71207394	71247279
AC_000158.1-71221267	1	71221281	20.25	23.05	20.37	7.41	13.76	4.67	1.2755	0.00955896	UP	71207394	71247279
AC_000158.1-71580587	1	71580601	24.75	23.05	20.37	29.63	22.93	21.03	-0.0905123	1	Down	71542376	71594698
AC_000158.1-71977796	1	71977810	11.25	18.44	24.9	12.35	18.34	16.36	0.215994	0.661029	UP	71965785	72012917
AC_000158.1-72004544	1	72004558	9	11.53	13.58	4.94	6.88	7.01	0.833665	0.210361	UP	71965785	72012917
AC_000158.1-72025598	1	72025612	38.25	32.27	27.16	22.22	41.27	23.37	0.17262	0.698852	UP	72024440	72029471
AC_000158.1-72025613	1	72025627	38.25	32.27	27.16	22.22	41.27	23.37	0.17262	0.698859	UP	72024440	72029471
AC_000158.1-72078719	1	72078733	15.75	13.83	13.58	17.28	22.93	4.67	-0.0423127	1	Down	72049795	72086118
AC_000158.1-72080530	1	72080544	9	11.53	0	9.88	9.17	9.35	-0.44329	0.663829	Down	72049795	72086118
AC_000158.1-72303423	1	72303437	13.5	13.83	18.11	0	11.46	14.02	0.797785	0.149998	UP	72120625	72390738
AC_000158.1-7245047	1	7245061	54.01	50.71	24.9	91.36	45.86	35.05	-0.384992	0.375075	Down	6739532	7296987
AC_000158.1-72559528	1	72559542	31.5	27.66	27.16	34.57	27.52	25.7	-0.00640591	1	Down	72477525	72572746
AC_000158.1-72651311	1	72651325	15.75	11.53	9.05	9.88	4.59	4.67	0.924503	0.15189	UP	72608971	72652602
AC_000158.1-72764892	1	72764906	11.25	13.83	13.58	12.35	9.17	11.68	0.230203	0.720356	UP	72758744	72872416
AC_000158.1-72910415	1	72910429	22.5	29.97	22.64	27.16	25.22	14.02	0.190836	0.617687	UP	72872417	72916614
AC_000158.1-72946129	1	72946143	22.5	9.22	13.58	24.69	32.1	11.68	-0.571922	0.317167	Down	72935261	73106313
AC_000158.1-72946459	1	72946473	11.25	11.53	18.11	19.75	13.76	11.68	-0.119876	1	Down	72935261	73106313
AC_000158.1-72951170	1	72951184	11.25	13.83	11.32	32.1	22.93	7.01	-0.729598	0.230757	Down	72935261	73106313
AC_000158.1-72979713	1	72979727	20.25	18.44	4.53	12.35	32.1	16.36	-0.484966	0.465764	Down	72935261	73106313
AC_000158.1-73013362	1	73013376	13.5	11.53	18.11	19.75	18.34	16.36	-0.314292	0.644397	Down	72935261	73106313
AC_000158.1-73132103	1	73132117	13.5	23.05	22.64	24.69	32.1	25.7	-0.467096	0.309314	Down	73108093	73132861
AC_000158.1-73156059	1	73156073	13.5	13.83	11.32	12.35	20.64	9.35	-0.124081	1	Down	73154303	73271292
AC_000158.1-73156076	1	73156090	13.5	13.83	11.32	12.35	20.64	9.35	-0.124081	1	Down	73154303	73271292
AC_000158.1-73342784	1	73342798	9	23.05	18.11	4.94	27.52	21.03	-0.0946284	1	Down	73273838	73467740
AC_000158.1-735050	1	735064	11.25	13.83	11.32	4.94	4.59	2.34	1.56492	0.0266986	UP	700697	733456
AC_000158.1-73784465	1	73784479	29.25	16.14	18.11	17.28	36.69	23.37	-0.277734	0.560487	Down	73776566	73791127
AC_000158.1-73828673	1	73828687	4.5	9.22	18.11	14.82	18.34	9.35	-0.397417	0.596977	Down	73802041	73867835
AC_000158.1-73863073	1	73863087	13.5	18.44	20.37	14.82	16.05	28.04	-0.161791	0.890916	Down	73802041	73867835
AC_000158.1-74078125	1	74078139	24.75	16.14	22.64	4.94	6.88	16.36	1.15376	0.0169848	UP	73976721	74137173
AC_000158.1-74079541	1	74079555	15.75	9.22	11.32	22.22	6.88	9.35	-0.0433377	1	Down	73976721	74137173
AC_000158.1-74228238	1	74228252	6.75	4.61	13.58	9.88	9.17	14.02	-0.3807	0.690265	Down	74142671	74380873
AC_000158.1-74241013	1	74241027	15.75	20.75	27.16	12.35	11.46	23.37	0.434616	0.344756	UP	74142671	74380873
AC_000158.1-74345828	1	74345842	11.25	9.22	9.05	9.88	6.88	2.34	0.632679	0.383618	UP	74142671	74380873
AC_000158.1-74440271	1	74440285	9	9.22	13.58	17.28	11.46	9.35	-0.231155	0.855668	Down	74380874	74467618
AC_000158.1-74559090	1	74559104	42.76	34.58	45.27	46.92	48.15	30.38	-0.0166959	1	Down	74504230	74630279
AC_000158.1-74579426	1	74579440	11.25	9.22	9.05	4.94	11.46	2.34	0.632699	0.383618	UP	74504230	74630279
AC_000158.1-75726324	1	75726338	13.5	16.14	11.32	17.28	32.1	25.7	-0.860152	0.0717277	Down	75288095	75900238
AC_000158.1-75769723	1	75769737	29.25	25.36	27.16	17.28	29.81	25.7	0.169534	0.712786	UP	75288095	75900238
AC_000158.1-7633689	1	7633703	18	16.14	13.58	9.88	6.88	9.35	0.866856	0.110531	UP	7298698	8328027
AC_000158.1-76846788	1	76846802	13.5	20.75	15.84	9.88	16.05	16.36	0.240692	0.636243	UP	76750426	76994680
AC_000158.1-76846794	1	76846808	13.5	20.75	15.84	9.88	16.05	16.36	0.240692	0.636243	UP	76750426	76994680
AC_000158.1-76861112	1	76861126	22.5	16.14	20.37	22.22	13.76	21.03	0.0700802	0.887896	UP	76750426	76994680
AC_000158.1-77904263	1	77904277	24.75	11.53	15.84	19.75	27.52	23.37	-0.421802	0.338714	Down	77752546	77932254
AC_000158.1-78013717	1	78013731	36	43.8	20.37	44.45	34.39	42.06	-0.255862	0.496754	Down	78010599	78283879
AC_000158.1-79720894	1	79720908	9	18.44	13.58	9.88	13.76	2.34	0.648804	0.265356	UP	79038429	79783240
AC_000158.1-79774459	1	79774473	18	13.83	13.58	4.94	4.59	7.01	1.4233	0.0192544	UP	79038429	79783240
AC_000158.1-80110388	1	80110402	15.75	18.44	18.11	4.94	9.17	7.01	1.27503	0.0201811	UP	80017324	80149136
AC_000158.1-80222740	1	80222754	15.75	4.61	27.16	22.22	18.34	16.36	-0.234946	0.798171	Down	80221898	80225631
AC_000158.1-80307391	1	80307405	29.25	29.97	33.95	37.04	18.34	35.05	0.0627481	1	UP	80251649	80502587
AC_000158.1-80602884	1	80602898	31.5	41.49	31.69	37.04	43.57	53.74	-0.349683	0.318482	Down	80596789	80664805
AC_000158.1-80629991	1	80630005	9	23.05	13.58	12.35	27.52	21.03	-0.410671	0.510566	Down	80596789	80664805
AC_000158.1-80633241	1	80633255	27	11.53	20.37	7.41	18.34	16.36	0.476776	0.393403	UP	80596789	80664805
AC_000158.1-80647092	1	80647106	15.75	11.53	11.32	14.82	11.46	2.34	0.44642	0.45866	UP	80596789	80664805
AC_000158.1-80658617	1	80658631	20.25	18.44	20.37	34.57	41.27	23.37	-0.727497	0.0747874	Down	80596789	80664805
AC_000158.1-80694795	1	80694809	24.75	20.75	24.9	32.1	25.22	37.39	-0.40783	0.239802	Down	80675984	80721325
AC_000158.1-80743439	1	80743453	9	20.75	13.58	7.41	13.76	4.67	0.725239	0.200902	UP	80731175	80785732
AC_000158.1-80881368	1	80881382	9	4.61	4.53	9.88	16.05	9.35	-0.919198	0.210361	Down	80785733	80937439
AC_000158.1-8091857	1	8091871	11.25	9.22	6.79	12.35	20.64	23.37	-1.02127	0.0655393	Down	7298698	8328027
AC_000158.1-81008368	1	81008382	20.25	16.14	4.53	12.35	18.34	11.68	-0.0435466	1	Down	81005165	81018422
AC_000158.1-810644	1	810658	29.25	11.53	13.58	7.41	9.17	11.68	0.932429	0.0783544	UP	733730	922634
AC_000158.1-81350105	1	81350119	4.5	16.14	9.05	9.88	20.64	14.02	-0.577855	0.377555	Down	81286778	81463980
AC_000158.1-81563924	1	81563938	9	18.44	18.11	19.75	2.29	7.01	0.6762	0.262738	UP	81463981	81690482
AC_000158.1-8188482	1	8188496	27	27.66	6.79	46.92	27.52	25.7	-0.677127	0.114555	Down	7298698	8328027
AC_000158.1-82058550	1	82058564	47.26	18.44	27.16	14.82	20.64	9.35	1.04669	0.0262039	UP	81992382	82161528
AC_000158.1-82128214	1	82128228	6.75	2.31	4.53	9.88	20.64	21.03	-1.85402	0.00374753	Down	81992382	82161528
AC_000158.1-82133471	1	82133485	15.75	11.53	11.32	0	2.29	0	3.62173	0.000146031	UP	81992382	82161528
AC_000158.1-82245118	1	82245132	20.25	16.14	13.58	4.94	9.17	11.68	0.932805	0.0804463	UP	82226125	82279679
AC_000158.1-82267198	1	82267212	15.75	16.14	22.64	7.41	6.88	11.68	1.0563	0.0411735	UP	82226125	82279679
AC_000158.1-82270233	1	82270247	33.75	39.19	27.16	44.45	18.34	30.38	0.126087	0.855698	UP	82226125	82279679
AC_000158.1-82312373	1	82312387	13.5	25.36	22.64	22.22	20.64	11.68	0.185639	0.68505	UP	82298660	82458123
AC_000158.1-82432031	1	82432045	24.75	29.97	24.9	32.1	27.52	25.7	-0.0840478	0.812988	Down	82298660	82458123
AC_000158.1-82710682	1	82710696	24.75	16.14	11.32	24.69	9.17	11.68	0.223489	0.673859	UP	82705703	82997452
AC_000158.1-82710695	1	82710709	24.75	16.14	11.32	24.69	9.17	11.68	0.223487	0.673872	UP	82705703	82997452
AC_000158.1-83045228	1	83045242	24.75	9.22	18.11	12.35	13.76	7.01	0.657753	0.192061	UP	82997453	83052645
AC_000158.1-83167453	1	83167467	31.5	23.05	15.84	34.57	25.22	9.35	0.0492447	1	UP	83160091	83201762
AC_000158.1-831699	1	831713	29.25	46.1	11.32	37.04	32.1	30.38	-0.184464	0.734248	Down	733730	922634
AC_000158.1-83180445	1	83180459	11.25	11.53	11.32	7.41	2.29	0	1.77136	0.0192786	UP	83160091	83201762
AC_000158.1-83203785	1	83203799	15.75	25.36	20.37	22.22	22.93	37.39	-0.413056	0.34961	Down	83201763	83212913
AC_000158.1-83203796	1	83203810	11.25	25.36	20.37	22.22	22.93	37.39	-0.521254	0.25311	Down	83201763	83212913
AC_000158.1-83204405	1	83204419	36	16.14	38.48	34.57	41.27	42.06	-0.365309	0.335355	Down	83201763	83212913
AC_000158.1-83420787	1	83420801	13.5	6.92	20.37	17.28	16.05	14.02	-0.192512	0.871564	Down	83416494	83425961
AC_000158.1-83432613	1	83432627	9	4.61	15.84	22.22	16.05	14.02	-0.785675	0.175927	Down	83427116	83435046
AC_000158.1-83497841	1	83497855	18	25.36	9.05	4.94	11.46	21.03	0.471307	0.412398	UP	83491699	83501041
AC_000158.1-83548526	1	83548540	11.25	25.36	11.32	32.1	29.81	23.37	-0.80925	0.0794447	Down	83546022	83558689
AC_000158.1-83548548	1	83548562	11.25	25.36	11.32	32.1	29.81	23.37	-0.809249	0.0794519	Down	83546022	83558689
AC_000158.1-83555267	1	83555281	18	11.53	6.79	29.63	16.05	30.38	-1.02991	0.0328679	Down	83546022	83558689
AC_000158.1-8373812	1	8373826	13.5	13.83	9.05	12.35	18.34	14.02	-0.28606	0.736153	Down	8328358	8705848
AC_000158.1-83760031	1	83760045	9	11.53	20.37	22.22	18.34	25.7	-0.670387	0.192097	Down	83736143	83818550
AC_000158.1-83773106	1	83773120	6.75	18.44	9.05	9.88	13.76	9.35	0.0538808	1	UP	83736143	83818550
AC_000158.1-83843966	1	83843980	63.01	66.85	58.85	44.45	87.13	72.44	-0.107174	0.783531	Down	83841067	83850367
AC_000158.1-83909705	1	83909719	22.5	16.14	11.32	14.82	11.46	9.35	0.497879	0.324558	UP	83860274	83914710
AC_000158.1-84429149	1	84429163	9	16.14	13.58	17.28	16.05	11.68	-0.200556	0.868084	Down	84366238	84441945
AC_000158.1-84429168	1	84429182	9	16.14	13.58	17.28	16.05	11.68	-0.200556	0.868084	Down	84366238	84441945
AC_000158.1-84431550	1	84431564	0	2.31	0	24.69	13.76	18.69	-4.18585	1.57392e-06	Down	84366238	84441945
AC_000158.1-84431571	1	84431585	0	2.31	0	24.69	13.76	18.69	-4.18585	1.57392e-06	Down	84366238	84441945
AC_000158.1-84493132	1	84493146	22.5	16.14	15.84	27.16	18.34	23.37	-0.312909	0.583744	Down	84267943	84528077
AC_000158.1-84834817	1	84834831	29.25	20.75	31.69	29.63	52.74	23.37	-0.359317	0.411802	Down	84721321	84841832
AC_000158.1-84874687	1	84874701	18	20.75	15.84	37.04	20.64	25.7	-0.58139	0.166941	Down	84841833	84923267
AC_000158.1-87462478	1	87462492	9	9.22	18.11	9.88	16.05	21.03	-0.3586	0.620579	Down	87017271	87645961
AC_000158.1-87727285	1	87727299	11.25	18.44	9.05	9.88	2.29	7.01	1.01002	0.10802	UP	87723852	87726377
AC_000158.1-8860864	1	8860878	29.25	25.36	13.58	9.88	22.93	14.02	0.533137	0.296291	UP	8811792	8861602
AC_000158.1-88615886	1	88615900	11.25	20.75	4.53	14.82	20.64	9.35	-0.282918	0.756595	Down	88533062	88632286
AC_000158.1-88803256	1	88803270	20.25	11.53	15.84	37.04	29.81	21.03	-0.850233	0.0547406	Down	88784028	89080314
AC_000158.1-89157073	1	89157087	4.5	13.83	11.32	9.88	13.76	11.68	-0.244153	0.850682	Down	89124027	89259002
AC_000158.1-89374995	1	89375009	4.5	4.61	4.53	9.88	20.64	9.35	-1.48901	0.0348148	Down	89259819	89695674
AC_000158.1-89375026	1	89375040	4.5	4.61	4.53	9.88	20.64	9.35	-1.48901	0.0348148	Down	89259819	89695674
AC_000158.1-89860409	1	89860423	20.25	29.97	2.26	46.92	22.93	16.36	-0.683046	0.260575	Down	89711424	90120033
AC_000158.1-89867710	1	89867724	40.5	23.05	20.37	27.16	25.22	18.69	0.253795	0.56478	UP	89711424	90120033
AC_000158.1-89996708	1	89996722	33.75	32.27	40.74	32.1	32.1	37.39	0.0833791	0.925756	UP	89711424	90120033
AC_000158.1-90078964	1	90078978	9	13.83	11.32	0	4.59	4.67	1.77139	0.0192786	UP	89711424	90120033
AC_000158.1-90231721	1	90231735	11.25	11.53	13.58	9.88	9.17	9.35	0.360941	0.57192	UP	90199209	90428332
AC_000158.1-90405403	1	90405417	18	16.14	15.84	22.22	11.46	28.04	-0.282178	0.680475	Down	90199209	90428332
AC_000158.1-90460852	1	90460866	6.75	6.92	4.53	12.35	13.76	14.02	-1.09569	0.10802	Down	90428333	90609529
AC_000158.1-90460865	1	90460879	6.75	6.92	4.53	12.35	13.76	14.02	-1.09569	0.10802	Down	90428333	90609529
AC_000158.1-90996191	1	90996205	36	39.19	27.16	39.51	13.76	28.04	0.353258	0.457269	UP	90798188	91626072
AC_000158.1-91152619	1	91152633	11.25	6.92	6.79	12.35	16.05	11.68	-0.654249	0.345344	Down	90798188	91626072
AC_000158.1-93359995	1	93360009	22.5	16.14	15.84	17.28	9.17	16.36	0.364103	0.441388	UP	93149066	93470384
AC_000158.1-93392282	1	93392296	9	11.53	15.84	12.35	6.88	23.37	-0.210275	0.871187	Down	93149066	93470384
AC_000158.1-93652987	1	93653001	4.5	9.22	2.26	22.22	9.17	9.35	-1.27901	0.0641076	Down	93626047	93655641
AC_000158.1-94083362	1	94083376	36	23.05	36.22	41.98	41.27	30.38	-0.235706	0.521236	Down	94008041	94257572
AC_000158.1-9419835	1	9419849	36	23.05	45.27	34.57	25.22	32.71	0.18984	0.712827	UP	9361363	9583090
AC_000158.1-94506683	1	94506697	18	16.14	24.9	34.57	38.98	16.36	-0.582836	0.217666	Down	94257573	94742072
AC_000158.1-94698169	1	94698183	9	2.31	0	14.82	11.46	11.68	-1.64944	0.0266986	Down	94257573	94742072
AC_000158.1-94713670	1	94713684	27	41.49	31.69	46.92	36.69	23.37	-0.0732864	0.860206	Down	94257573	94742072
AC_000158.1-94857496	1	94857510	27	29.97	13.58	29.63	20.64	11.68	0.206609	0.642248	UP	94742073	94965124
AC_000158.1-95140747	1	95140761	4.5	6.92	11.32	9.88	9.17	14.02	-0.513373	0.541556	Down	94965125	95364546
AC_000158.1-95441275	1	95441289	31.5	20.75	20.37	27.16	29.81	42.06	-0.434512	0.261193	Down	95364547	95475795
AC_000158.1-95617578	1	95617592	20.25	25.36	22.64	24.69	34.39	11.68	-0.0405958	1	Down	95585445	95649523
AC_000158.1-95910552	1	95910566	22.5	11.53	43.01	29.63	18.34	35.05	-0.0894208	0.852842	Down	95888014	96246574
AC_000158.1-96031066	1	96031080	22.5	18.44	13.58	17.28	11.46	25.7	0.0155528	1	UP	95888014	96246574
AC_000158.1-9603896	1	9603910	24.75	20.75	11.32	12.35	25.22	16.36	0.0752765	0.8924	UP	9583091	9607246
AC_000158.1-96042994	1	96043008	13.5	20.75	18.11	4.94	32.1	28.04	-0.314353	0.665644	Down	95888014	96246574
AC_000158.1-9605722	1	9605736	22.5	20.75	11.32	14.82	13.76	14.02	0.36413	0.441388	UP	9607340	9921258
AC_000158.1-9606026	1	9606040	9	9.22	9.05	7.41	4.59	9.35	0.35778	0.663829	UP	9607340	9921258
AC_000158.1-96438553	1	96438567	31.5	27.66	29.43	7.41	16.05	9.35	1.41021	0.00121622	UP	96417721	96454627
AC_000158.1-96602923	1	96602937	15.75	16.14	11.32	12.35	6.88	21.03	0.113706	0.86836	UP	96454628	96730632
AC_000158.1-96613170	1	96613184	13.5	6.92	4.53	9.88	13.76	11.68	-0.477772	0.557513	Down	96454628	96730632
AC_000158.1-96763372	1	96763386	27	20.75	29.43	51.85	34.39	21.03	-0.445643	0.263349	Down	96730633	96768876
AC_000158.1-96897810	1	96897824	20.25	23.05	13.58	9.88	22.93	18.69	0.138685	0.779527	UP	96789072	97196575
AC_000158.1-96905776	1	96905790	15.75	25.36	15.84	4.94	16.05	7.01	0.993694	0.0517477	UP	96789072	97196575
AC_000158.1-96913520	1	96913534	11.25	13.83	11.32	9.88	6.88	11.68	0.360936	0.57192	UP	96789072	97196575
AC_000158.1-96984615	1	96984629	40.5	29.97	24.9	37.04	64.2	44.4	-0.60051	0.0949696	Down	96789072	97196575
AC_000158.1-97009318	1	97009332	29.25	23.05	13.58	7.41	29.81	14.02	0.352196	0.560554	UP	96789072	97196575
AC_000158.1-97119247	1	97119261	9	16.14	22.64	9.88	18.34	18.69	0.0274303	1	UP	96789072	97196575
AC_000158.1-9720323	1	9720337	72.01	53.02	31.69	81.49	75.67	63.09	-0.476272	0.15443	Down	9607340	9921258
AC_000158.1-9732982	1	9732996	31.5	20.75	22.64	29.63	36.69	16.36	-0.127648	0.820533	Down	9607340	9921258
AC_000158.1-973970	1	973984	22.5	16.14	27.16	7.41	20.64	14.02	0.633906	0.163637	UP	943941	1188401
AC_000158.1-9771552	1	9771566	9	6.92	11.32	12.35	11.46	23.37	-0.762619	0.215777	Down	9607340	9921258
AC_000158.1-97719581	1	97719595	13.5	9.22	13.58	9.88	22.93	11.68	-0.286049	0.736153	Down	97650783	97762869
AC_000158.1-97908670	1	97908684	9	13.83	15.84	19.75	18.34	18.69	-0.53186	0.349495	Down	97882797	97952035
AC_000158.1-98292889	1	98292903	13.5	20.75	6.79	14.82	18.34	30.38	-0.61816	0.290346	Down	98256355	98302766
AC_000158.1-98362863	1	98362877	29.25	25.36	29.43	14.82	36.69	25.7	0.120817	0.823409	UP	98352322	98370634
AC_000158.1-98466204	1	98466218	22.5	32.27	20.37	7.41	27.52	30.38	0.194985	0.673326	UP	98401869	98513845
AC_000158.1-9863769	1	9863783	27	23.05	27.16	9.88	13.76	11.68	1.11725	0.00950422	UP	9607340	9921258
AC_000158.1-9873313	1	9873327	36	18.44	13.58	41.98	22.93	28.04	-0.424256	0.301419	Down	9607340	9921258
AC_000158.1-9886996	1	9887010	6.75	6.92	2.26	14.82	9.17	9.35	-1.00546	0.189532	Down	9607340	9921258
AC_000158.1-98924179	1	98924193	33.75	16.14	15.84	29.63	36.69	21.03	-0.39263	0.36909	Down	98516739	99144550
AC_000158.1-9893532	1	9893546	13.5	20.75	18.11	2.47	13.76	23.37	0.38774	0.500521	UP	9607340	9921258
AC_000158.1-99213854	1	99213868	22.5	16.14	15.84	32.1	27.52	16.36	-0.453365	0.361937	Down	99194450	99332093
AC_000158.1-99880847	1	99880861	15.75	13.83	15.84	9.88	20.64	16.36	-0.0434734	1	Down	99716901	100028233
AC_000159.1-100663099	2	100663113	20.25	36.88	13.58	27.16	22.93	11.68	0.21103	0.660016	UP	100481972	100820881
AC_000159.1-100665921	2	100665935	42.76	29.97	43.01	37.04	32.1	32.71	0.198875	0.651398	UP	100481972	100820881
AC_000159.1-100915886	2	100915900	36	27.66	33.95	49.39	38.98	35.05	-0.31712	0.369123	Down	100820954	101463169
AC_000159.1-101173745	2	101173759	2.25	9.22	27.16	19.75	11.46	58.42	-1.18699	0.102457	Down	100820954	101463169
AC_000159.1-101657007	2	101657021	24.75	20.75	9.05	27.16	18.34	21.03	-0.264067	0.693524	Down	101520010	101708081
AC_000159.1-101926139	2	101926153	31.5	23.05	9.05	12.35	20.64	18.69	0.297397	0.618202	UP	101854354	102508880
AC_000159.1-103046313	2	103046327	24.75	23.05	18.11	37.04	32.1	30.38	-0.572465	0.0966429	Down	102924080	103138020
AC_000159.1-103107843	2	103107857	13.5	20.75	4.53	12.35	9.17	21.03	-0.124629	1	Down	102924080	103138020
AC_000159.1-103843570	2	103843584	13.5	18.44	11.32	14.82	6.88	9.35	0.491398	0.377555	UP	103721214	103847179
AC_000159.1-103858808	2	103858822	18	16.14	22.64	7.41	11.46	9.35	0.992682	0.0472783	UP	103847180	103870755
AC_000159.1-103858832	2	103858846	9	13.83	18.11	7.41	9.17	4.67	0.927916	0.122385	UP	103847180	103870755
AC_000159.1-104141754	2	104141768	9	9.22	20.37	9.88	4.59	9.35	0.700872	0.24818	UP	103950600	104451654
AC_000159.1-104245515	2	104245529	38.25	39.19	20.37	29.63	13.76	28.04	0.466768	0.327098	UP	103950600	104451654
AC_000159.1-104528451	2	104528465	22.5	20.75	29.43	37.04	48.15	25.7	-0.590559	0.119762	Down	104492355	104560643
AC_000159.1-104545755	2	104545769	13.5	11.53	18.11	17.28	9.17	16.36	0.0330055	1	UP	104492355	104560643
AC_000159.1-104664871	2	104664885	22.5	9.22	22.64	19.75	16.05	18.69	0.0161855	1	UP	104656345	104744654
AC_000159.1-104744491	2	104744505	38.25	16.14	22.64	19.75	11.46	18.69	0.636815	0.177117	UP	104656345	104744654
AC_000159.1-104744515	2	104744529	38.25	16.14	22.64	19.75	11.46	18.69	0.636814	0.177132	UP	104656345	104744654
AC_000159.1-104865751	2	104865765	13.5	13.83	6.79	17.28	13.76	18.69	-0.518731	0.405552	Down	104819729	104975963
AC_000159.1-104881106	2	104881120	18	6.92	13.58	14.82	9.17	11.68	0.133095	0.860187	UP	104819729	104975963
AC_000159.1-104937030	2	104937044	9	16.14	18.11	4.94	4.59	9.35	1.16717	0.0524311	UP	104819729	104975963
AC_000159.1-104964592	2	104964606	11.25	11.53	2.26	9.88	13.76	11.68	-0.477755	0.557513	Down	104819729	104975963
AC_000159.1-105004581	2	105004595	22.5	20.75	15.84	14.82	25.22	9.35	0.260474	0.576911	UP	104987393	105086755
AC_000159.1-105100559	2	105100573	15.75	25.36	20.37	14.82	20.64	2.34	0.703444	0.179076	UP	105087270	105135338
AC_000159.1-105157248	2	105157262	27	27.66	27.16	27.16	43.57	28.04	-0.26189	0.545209	Down	105135339	105189135
AC_000159.1-105161674	2	105161688	27	29.97	20.37	34.57	13.76	30.38	-0.00314524	1	Down	105135339	105189135
AC_000159.1-105162422	2	105162436	9	11.53	20.37	4.94	6.88	9.35	0.927903	0.122385	UP	105135339	105189135
AC_000159.1-105165400	2	105165414	15.75	2.31	11.32	12.35	11.46	9.35	-0.147168	1	Down	105135339	105189135
AC_000159.1-105219172	2	105219186	6.75	4.61	9.05	17.28	11.46	14.02	-1.01384	0.122385	Down	105204900	105338357
AC_000159.1-105239220	2	105239234	15.75	23.05	6.79	9.88	22.93	14.02	-0.0399485	1	Down	105204900	105338357
AC_000159.1-105302451	2	105302465	18	27.66	33.95	19.75	27.52	23.37	0.177406	0.636348	UP	105204900	105338357
AC_000159.1-105327206	2	105327220	13.5	16.14	11.32	2.47	11.46	7.01	0.927911	0.122385	UP	105204900	105338357
AC_000159.1-105331382	2	105331396	24.75	16.14	29.43	24.69	22.93	16.36	0.152911	0.795837	UP	105204900	105338357
AC_000159.1-105494011	2	105494025	15.75	25.36	20.37	4.94	22.93	16.36	0.45998	0.357384	UP	105433849	105576567
AC_000159.1-105772217	2	105772231	13.5	9.22	15.84	9.88	11.46	4.67	0.568051	0.345344	UP	105639937	106483575
AC_000159.1-105772235	2	105772249	13.5	9.22	15.84	9.88	11.46	4.67	0.568051	0.345344	UP	105639937	106483575
AC_000159.1-105954	2	105968	22.5	9.22	15.84	7.41	11.46	7.01	0.866843	0.110531	UP	1	184570
AC_000159.1-106247310	2	106247324	9	11.53	20.37	17.28	6.88	14.02	0.122874	0.864864	UP	105639937	106483575
AC_000159.1-106488554	2	106488568	29.25	43.8	47.53	51.85	66.5	46.73	-0.437832	0.192343	Down	106483576	106508720
AC_000159.1-106572138	2	106572152	36	16.14	18.11	27.16	13.76	9.35	0.503312	0.342872	UP	106548506	106587582
AC_000159.1-106578939	2	106578953	22.5	16.14	13.58	12.35	22.93	21.03	-0.104065	1	Down	106548506	106587582
AC_000159.1-106630455	2	106630469	15.75	6.92	15.84	9.88	13.76	23.37	-0.274104	0.752263	Down	106627006	106773157
AC_000159.1-106641947	2	106641961	11.25	9.22	15.84	14.82	13.76	2.34	0.248791	0.711318	UP	106627006	106773157
AC_000159.1-106665400	2	106665414	9	18.44	24.9	19.75	22.93	16.36	-0.16002	0.891919	Down	106627006	106773157
AC_000159.1-106697974	2	106697988	24.75	9.22	27.16	22.22	11.46	42.06	-0.296831	0.564057	Down	106627006	106773157
AC_000159.1-106791144	2	106791158	22.5	13.83	20.37	27.16	22.93	16.36	-0.204919	0.784189	Down	106773158	106877084
AC_000159.1-106834483	2	106834497	18	13.83	18.11	17.28	22.93	21.03	-0.280902	0.665929	Down	106773158	106877084
AC_000159.1-106905278	2	106905292	36	11.53	18.11	7.41	22.93	14.02	0.552849	0.342707	UP	106900475	106915876
AC_000159.1-106952967	2	106952981	15.75	20.75	18.11	4.94	13.76	21.03	0.445721	0.372772	UP	106949082	106978525
AC_000159.1-107024340	2	107024354	13.5	13.83	6.79	22.22	9.17	9.35	-0.219738	0.860187	Down	107020657	107093550
AC_000159.1-107315110	2	107315124	13.5	16.14	29.43	22.22	25.22	23.37	-0.246509	0.704471	Down	107294531	107321327
AC_000159.1-107318780	2	107318794	11.25	9.22	9.05	12.35	6.88	2.34	0.46984	0.52375	UP	107294531	107321327
AC_000159.1-107460643	2	107460657	15.75	25.36	13.58	12.35	18.34	23.37	0.0177942	1	UP	107429009	107462686
AC_000159.1-107494279	2	107494293	20.25	23.05	20.37	24.69	20.64	23.37	-0.093699	1	Down	107462687	107504971
AC_000159.1-107512825	2	107512839	18	11.53	15.84	4.94	16.05	4.67	0.797779	0.149998	UP	107507841	107516981
AC_000159.1-107517980	2	107517994	33.75	20.75	18.11	44.45	27.52	21.03	-0.32918	0.399134	Down	107517010	107519615
AC_000159.1-107619173	2	107619187	24.75	27.66	29.43	39.51	18.34	23.37	0.0371306	1	UP	107577240	107620479
AC_000159.1-107685679	2	107685693	18	16.14	20.37	7.41	16.05	16.36	0.444913	0.349495	UP	107684896	107687180
AC_000159.1-107791557	2	107791571	27	16.14	33.95	9.88	13.76	11.68	1.11695	0.0188954	UP	107742904	107834965
AC_000159.1-107833966	2	107833980	18	9.22	9.05	22.22	11.46	21.03	-0.557225	0.339943	Down	107742904	107834965
AC_000159.1-107897338	2	107897352	24.75	16.14	4.53	24.69	13.76	21.03	-0.365739	0.604844	Down	107892319	107901803
AC_000159.1-107907527	2	107907541	29.25	27.66	38.48	37.04	29.81	25.7	0.0621928	1	UP	107901984	107908499
AC_000159.1-107911364	2	107911378	27	16.14	9.05	19.75	22.93	18.69	-0.218887	0.786734	Down	107908440	107916828
AC_000159.1-107923005	2	107923019	9	16.14	4.53	29.63	16.05	9.35	-0.848091	0.184037	Down	107921714	107925511
AC_000159.1-107940708	2	107940722	15.75	18.44	4.53	12.35	13.76	9.35	0.133144	0.860187	UP	107936557	107942525
AC_000159.1-108040438	2	108040452	11.25	13.83	18.11	7.41	18.34	9.35	0.290314	0.607967	UP	108029959	108042894
AC_000159.1-108069620	2	108069634	15.75	16.14	4.53	29.63	25.22	28.04	-1.15487	0.0114538	Down	108042895	108075459
AC_000159.1-108118979	2	108118993	22.5	9.22	22.64	12.35	13.76	7.01	0.718142	0.150556	UP	108089075	108148195
AC_000159.1-108121381	2	108121395	18	11.53	20.37	44.45	22.93	37.39	-1.03385	0.012494	Down	108089075	108148195
AC_000159.1-108140546	2	108140560	2.25	6.92	4.53	12.35	9.17	9.35	-1.11142	0.167315	Down	108089075	108148195
AC_000159.1-108147220	2	108147234	13.5	16.14	18.11	14.82	20.64	30.38	-0.452022	0.413846	Down	108089075	108148195
AC_000159.1-108160642	2	108160656	13.5	16.14	27.16	9.88	11.46	16.36	0.588925	0.227235	UP	108160406	108166332
AC_000159.1-108190777	2	108190791	11.25	13.83	13.58	29.63	6.88	9.35	-0.203368	0.885474	Down	108166333	108191767
AC_000159.1-108190790	2	108190804	11.25	13.83	13.58	29.63	6.88	9.35	-0.203369	0.885477	Down	108166333	108191767
AC_000159.1-108208920	2	108208934	51.76	36.88	33.95	46.92	34.39	21.03	0.279467	0.508335	UP	108203750	108225840
AC_000159.1-108215047	2	108215061	47.26	48.41	61.12	69.14	45.86	37.39	0.0638393	0.892869	UP	108203750	108225840
AC_000159.1-108254726	2	108254740	20.25	13.83	11.32	17.28	16.05	9.35	0.105593	0.871564	UP	108245938	108262523
AC_000159.1-108254738	2	108254752	20.25	13.83	11.32	17.28	16.05	9.35	0.105593	0.871564	UP	108245938	108262523
AC_000159.1-108274777	2	108274791	13.5	39.19	13.58	37.04	41.27	58.42	-1.02867	0.0209066	Down	108272246	108286895
AC_000159.1-108285396	2	108285410	11.25	11.53	11.32	9.88	9.17	14.02	0.0538305	1	UP	108272246	108286895
AC_000159.1-108289273	2	108289287	36	25.36	24.9	41.98	20.64	28.04	-0.0478683	0.921231	Down	108286896	108891116
AC_000159.1-108316306	2	108316320	18	23.05	13.58	24.69	18.34	9.35	0.0803841	0.888387	UP	108286896	108891116
AC_000159.1-108408917	2	108408931	13.5	18.44	18.11	12.35	27.52	14.02	-0.10466	1	Down	108286896	108891116
AC_000159.1-108419443	2	108419457	15.75	18.44	13.58	29.63	32.1	25.7	-0.849827	0.048334	Down	108286896	108891116
AC_000159.1-108458523	2	108458537	31.5	13.83	6.79	37.04	25.22	9.35	-0.431269	0.481857	Down	108286896	108891116
AC_000159.1-108554455	2	108554469	18	18.44	18.11	12.35	22.93	9.35	0.287761	0.543716	UP	108286896	108891116
AC_000159.1-108571276	2	108571290	9	16.14	13.58	9.88	18.34	32.71	-0.643552	0.296539	Down	108286896	108891116
AC_000159.1-108571291	2	108571305	9	16.14	13.58	9.88	18.34	32.71	-0.643553	0.296519	Down	108286896	108891116
AC_000159.1-108693538	2	108693552	20.25	29.97	11.32	9.88	27.52	18.69	0.129152	0.813494	UP	108286896	108891116
AC_000159.1-108734852	2	108734866	2.25	9.22	9.05	9.88	11.46	18.69	-0.933048	0.168976	Down	108286896	108891116
AC_000159.1-109158860	2	109158874	29.25	27.66	27.16	41.98	45.86	35.05	-0.530076	0.129874	Down	108998022	109514148
AC_000159.1-109257235	2	109257249	22.5	25.36	20.37	29.63	20.64	42.06	-0.419273	0.321495	Down	108998022	109514148
AC_000159.1-1092594	2	1092608	24.75	16.14	27.16	14.82	18.34	21.03	0.334225	0.410863	UP	996056	1104771
AC_000159.1-10943239	2	10943253	11.25	11.53	9.05	9.88	2.29	11.68	0.427499	0.541556	UP	10725565	11210619
AC_000159.1-109551224	2	109551238	29.25	41.49	13.58	49.39	41.27	42.06	-0.6361	0.0945776	Down	109518473	110252161
AC_000159.1-110250981	2	110250995	15.75	25.36	18.11	22.22	11.46	16.36	0.259735	0.566329	UP	110252162	110269224
AC_000159.1-110343993	2	110344007	18	13.83	11.32	0	11.46	23.37	0.288387	0.676464	UP	110269225	110353555
AC_000159.1-110369344	2	110369358	40.5	18.44	36.22	37.04	29.81	28.04	0.0223741	1	UP	110353556	110405363
AC_000159.1-110791271	2	110791285	22.5	13.83	11.32	12.35	11.46	30.38	-0.177961	0.897414	Down	110405364	110846597
AC_000159.1-110889372	2	110889386	22.5	20.75	11.32	19.75	38.98	30.38	-0.697385	0.130542	Down	110862012	111127791
AC_000159.1-111355948	2	111355962	33.75	34.58	38.48	34.57	48.15	44.4	-0.241304	0.491281	Down	111348073	111495744
AC_000159.1-111374153	2	111374167	36	36.88	15.84	22.22	45.86	39.72	-0.277685	0.498077	Down	111348073	111495744
AC_000159.1-111408827	2	111408841	13.5	23.05	9.05	27.16	13.76	28.04	-0.572203	0.25665	Down	111348073	111495744
AC_000159.1-111526221	2	111526235	24.75	9.22	15.84	9.88	11.46	14.02	0.497859	0.324558	UP	111504465	111578443
AC_000159.1-111647013	2	111647027	11.25	11.53	9.05	9.88	13.76	18.69	-0.39746	0.596977	Down	111631565	111739744
AC_000159.1-111722209	2	111722223	20.25	18.44	29.43	19.75	27.52	18.69	0.0549061	0.898087	UP	111631565	111739744
AC_000159.1-111753350	2	111753364	9	4.61	15.84	12.35	27.52	16.36	-0.907439	0.12358	Down	111740136	111797169
AC_000159.1-111994210	2	111994224	13.5	13.83	13.58	19.75	13.76	7.01	0.0373568	1	UP	111991014	112549868
AC_000159.1-112036710	2	112036724	13.5	43.8	61.12	17.28	50.44	30.38	0.283595	0.580256	UP	111991014	112549868
AC_000159.1-112258562	2	112258576	33.75	18.44	24.9	27.16	22.93	49.07	-0.351791	0.402558	Down	111991014	112549868
AC_000159.1-112368168	2	112368182	2.25	16.14	9.05	22.22	16.05	18.69	-1.02124	0.0655393	Down	111991014	112549868
AC_000159.1-112704957	2	112704971	27	25.36	24.9	14.82	22.93	25.7	0.284745	0.519726	UP	112680365	112747206
AC_000159.1-112768226	2	112768240	13.5	20.75	13.58	14.82	32.1	9.35	-0.225837	0.798871	Down	112747207	112793507
AC_000159.1-113196602	2	113196616	9	16.14	22.64	12.35	18.34	21.03	-0.108059	1	Down	112963264	113274586
AC_000159.1-113622216	2	113622230	13.5	6.92	6.79	17.28	20.64	14.02	-0.897733	0.121836	Down	113487280	113649873
AC_000159.1-113649046	2	113649060	6.75	13.83	11.32	12.35	13.76	9.35	-0.140182	1	Down	113487280	113649873
AC_000159.1-114683876	2	114683890	2.25	9.22	9.05	9.88	13.76	9.35	-0.659479	0.405206	Down	114596795	115113539
AC_000159.1-115015451	2	115015465	18	13.83	13.58	4.94	18.34	14.02	0.271926	0.618109	UP	114596795	115113539
AC_000159.1-115066067	2	115066081	20.25	18.44	13.58	14.82	11.46	44.4	-0.428496	0.476593	Down	114596795	115113539
AC_000159.1-115302402	2	115302416	2.25	9.22	15.84	12.35	11.46	9.35	-0.259159	0.845142	Down	115140210	115488393
AC_000159.1-115478457	2	115478471	13.5	20.75	22.64	19.75	34.39	16.36	-0.299551	0.622655	Down	115140210	115488393
AC_000159.1-115628250	2	115628264	13.5	20.75	15.84	7.41	25.22	11.68	0.168718	0.776446	UP	115488856	115672134
AC_000159.1-115791332	2	115791346	11.25	2.31	11.32	9.88	11.46	16.36	-0.568724	0.442448	Down	115730741	115794597
AC_000159.1-115854397	2	115854411	9	11.53	18.11	4.94	11.46	11.68	0.446452	0.45866	UP	115825237	115962001
AC_000159.1-115907002	2	115907016	31.5	32.27	22.64	32.1	29.81	32.71	-0.117483	0.759631	Down	115825237	115962001
AC_000159.1-115907007	2	115907021	31.5	32.27	22.64	32.1	29.81	32.71	-0.117483	0.759631	Down	115825237	115962001
AC_000159.1-115947813	2	115947827	6.75	11.53	2.26	9.88	11.46	16.36	-0.847513	0.22988	Down	115825237	115962001
AC_000159.1-116024720	2	116024734	9	13.83	13.58	14.82	11.46	7.01	0.14473	0.855668	UP	115969938	116130775
AC_000159.1-116029116	2	116029130	9	6.92	13.58	12.35	11.46	11.68	-0.244195	0.850682	Down	115969938	116130775
AC_000159.1-116029152	2	116029166	15.75	6.92	15.84	12.35	13.76	9.35	0.133124	0.860187	UP	115969938	116130775
AC_000159.1-116029161	2	116029175	15.75	6.92	15.84	12.35	13.76	9.35	0.133124	0.860187	UP	115969938	116130775
AC_000159.1-116029188	2	116029202	9	13.83	9.05	17.28	6.88	16.36	-0.316716	0.720356	Down	115969938	116130775
AC_000159.1-116059671	2	116059685	49.51	23.05	27.16	17.28	16.05	28.04	0.700954	0.122149	UP	115969938	116130775
AC_000159.1-116059687	2	116059701	49.51	23.05	27.16	17.28	16.05	28.04	0.700954	0.122142	UP	115969938	116130775
AC_000159.1-116067112	2	116067126	6.75	11.53	4.53	22.22	11.46	16.36	-1.08594	0.0710207	Down	115969938	116130775
AC_000159.1-116073287	2	116073301	11.25	11.53	11.32	2.47	4.59	14.02	0.670809	0.307813	UP	115969938	116130775
AC_000159.1-116223719	2	116223733	22.5	27.66	29.43	17.28	29.81	28.04	0.0844362	0.810721	UP	116131000	116291205
AC_000159.1-116224814	2	116224828	20.25	16.14	11.32	37.04	41.27	25.7	-1.09745	0.00523417	Down	116131000	116291205
AC_000159.1-116245880	2	116245894	4.5	9.22	9.05	9.88	22.93	9.35	-0.867634	0.18531	Down	116131000	116291205
AC_000159.1-116257937	2	116257951	20.25	18.44	15.84	14.82	13.76	18.69	0.21503	0.652028	UP	116131000	116291205
AC_000159.1-116257955	2	116257969	20.25	18.44	15.84	14.82	13.76	18.69	0.21503	0.652028	UP	116131000	116291205
AC_000159.1-116259502	2	116259516	15.75	6.92	11.32	17.28	18.34	11.68	-0.449589	0.500021	Down	116131000	116291205
AC_000159.1-116268646	2	116268660	6.75	4.61	11.32	12.35	16.05	16.36	-0.944159	0.136392	Down	116131000	116291205
AC_000159.1-116619576	2	116619590	6.75	11.53	13.58	14.82	11.46	16.36	-0.397451	0.596977	Down	116566355	116619941
AC_000159.1-116864538	2	116864552	18	16.14	6.79	17.28	11.46	9.35	0.122883	0.864307	UP	116839532	116896774
AC_000159.1-117042833	2	117042847	24.75	25.36	22.64	17.28	18.34	18.69	0.426223	0.281419	UP	116896775	117087820
AC_000159.1-117055286	2	117055300	18	18.44	18.11	14.82	25.22	11.68	0.0800132	0.883417	UP	116896775	117087820
AC_000159.1-1172911	2	1172925	18	11.53	27.16	24.69	22.93	21.03	-0.254979	0.692078	Down	1162283	1212931
AC_000159.1-117862278	2	117862292	11.25	20.75	24.9	41.98	13.76	14.02	-0.25482	0.67829	Down	117836404	118104230
AC_000159.1-117976953	2	117976967	13.5	23.05	20.37	9.88	27.52	30.38	-0.250466	0.725698	Down	117836404	118104230
AC_000159.1-118165296	2	118165310	20.25	18.44	4.53	19.75	13.76	25.7	-0.43585	0.50363	Down	118104231	118193385
AC_000159.1-118168090	2	118168104	33.75	48.41	40.74	19.75	45.86	25.7	0.429097	0.277742	UP	118104231	118193385
AC_000159.1-118548624	2	118548638	13.5	16.14	15.84	2.47	11.46	9.35	0.930617	0.0990449	UP	118193386	118581892
AC_000159.1-118548642	2	118548656	13.5	16.14	15.84	2.47	11.46	9.35	0.930617	0.0990449	UP	118193386	118581892
AC_000159.1-118608824	2	118608838	13.5	13.83	11.32	14.82	20.64	4.67	-0.0433215	1	Down	118581893	118618753
AC_000159.1-118822527	2	118822541	31.5	29.97	36.22	22.22	27.52	46.73	0.0235272	1	UP	118772892	118879541
AC_000159.1-118832999	2	118833013	31.5	11.53	22.64	29.63	29.81	9.35	-0.0466476	1	Down	118772892	118879541
AC_000159.1-118918783	2	118918797	11.25	9.22	11.32	9.88	13.76	9.35	-0.0431441	1	Down	118917947	118927738
AC_000159.1-119044804	2	119044818	20.25	11.53	6.79	24.69	27.52	16.36	-0.801562	0.118819	Down	118927739	119091504
AC_000159.1-119052635	2	119052649	6.75	16.14	13.58	19.75	20.64	16.36	-0.617328	0.268774	Down	118927739	119091504
AC_000159.1-119091321	2	119091335	9	20.75	22.64	12.35	9.17	18.69	0.385948	0.46137	UP	118927739	119091504
AC_000159.1-119111477	2	119111491	13.5	18.44	11.32	9.88	6.88	16.36	0.38733	0.487292	UP	119055322	119124167
AC_000159.1-11912623	2	11912637	11.25	13.83	11.32	27.16	11.46	23.37	-0.731867	0.178115	Down	11592761	11940587
AC_000159.1-11912629	2	11912643	11.25	13.83	11.32	27.16	11.46	23.37	-0.731867	0.178124	Down	11592761	11940587
AC_000159.1-119160698	2	119160712	9	9.22	13.58	7.41	6.88	2.34	0.920255	0.189532	UP	119159459	119171773
AC_000159.1-119160717	2	119160731	9	9.22	13.58	7.41	6.88	2.34	0.920255	0.189532	UP	119159459	119171773
AC_000159.1-119299160	2	119299174	45.01	29.97	36.22	41.98	41.27	49.07	-0.237379	0.502375	Down	119206174	119311792
AC_000159.1-119314140	2	119314154	9	11.53	18.11	7.41	11.46	18.69	0.0422094	1	UP	119311793	119348117
AC_000159.1-119525283	2	119525297	31.5	36.88	27.16	39.51	45.86	44.4	-0.428924	0.2127	Down	119524398	119539521
AC_000159.1-119525306	2	119525320	96.76	76.07	67.91	88.89	87.13	98.14	-0.176161	0.4966	Down	119524398	119539521
AC_000159.1-119543637	2	119543651	24.75	20.75	18.11	17.28	13.76	18.69	0.365046	0.392314	UP	119539522	119614003
AC_000159.1-119547096	2	119547110	6.75	9.22	11.32	12.35	9.17	16.36	-0.447197	0.57192	Down	119539522	119614003
AC_000159.1-119669074	2	119669088	20.25	16.14	20.37	14.82	32.1	14.02	-0.0974328	1	Down	119667167	119672798
AC_000159.1-119782944	2	119782958	38.25	9.22	33.95	14.82	38.98	49.07	-0.337354	0.506883	Down	119777642	119956957
AC_000159.1-119789570	2	119789584	18	16.14	13.58	12.35	11.46	2.34	0.866874	0.110531	UP	119777642	119956957
AC_000159.1-119954450	2	119954464	6.75	9.22	6.79	9.88	13.76	9.35	-0.513361	0.541556	Down	119777642	119956957
AC_000159.1-120062854	2	120062868	13.5	13.83	11.32	9.88	18.34	7.01	0.133165	0.860187	UP	120049377	120079603
AC_000159.1-120114475	2	120114489	24.75	18.44	18.11	2.47	18.34	16.36	0.698358	0.157713	UP	120108167	120145219
AC_000159.1-120141893	2	120141907	6.75	9.22	9.05	14.82	18.34	21.03	-1.08231	0.0578703	Down	120108167	120145219
AC_000159.1-120146045	2	120146059	11.25	4.61	15.84	24.69	13.76	11.68	-0.616276	0.322696	Down	120145220	120146377
AC_000159.1-120161044	2	120161058	15.75	9.22	9.05	9.88	16.05	11.68	-0.134175	1	Down	120146378	120198650
AC_000159.1-120217834	2	120217848	15.75	11.53	13.58	9.88	6.88	21.03	0.122868	0.864307	UP	120215288	120225481
AC_000159.1-120218171	2	120218185	11.25	11.53	11.32	2.47	6.88	9.35	0.833656	0.210361	UP	120215288	120225481
AC_000159.1-120222364	2	120222378	33.75	29.97	27.16	37.04	22.93	28.04	0.0659365	1	UP	120215288	120225481
AC_000159.1-120240474	2	120240488	13.5	20.75	11.32	9.88	2.29	14.02	0.797758	0.149998	UP	120233007	120250515
AC_000159.1-120430252	2	120430266	40.5	20.75	38.48	14.82	18.34	9.35	1.22721	0.004227	UP	120397269	120486065
AC_000159.1-120491011	2	120491025	11.25	13.83	2.26	12.35	9.17	16.36	-0.447209	0.57192	Down	120486066	120794558
AC_000159.1-120639687	2	120639701	29.25	29.97	33.95	29.63	22.93	42.06	-0.00975523	1	Down	120486066	120794558
AC_000159.1-120683540	2	120683554	18	23.05	43.01	34.57	32.1	18.69	-0.000697437	1	Down	120486066	120794558
AC_000159.1-120767345	2	120767359	20.25	13.83	15.84	7.41	2.29	4.67	1.76873	0.00374753	UP	120486066	120794558
AC_000159.1-120790696	2	120790710	24.75	18.44	13.58	24.69	11.46	11.68	0.271616	0.570425	UP	120486066	120794558
AC_000159.1-120845432	2	120845446	13.5	11.53	18.11	17.28	9.17	16.36	0.0330055	1	UP	120845393	120849174
AC_000159.1-120869191	2	120869205	13.5	13.83	18.11	17.28	6.88	14.02	0.271896	0.618109	UP	120869121	120872818
AC_000159.1-120871790	2	120871804	18	18.44	11.32	19.75	20.64	23.37	-0.400554	0.471532	Down	120869121	120872818
AC_000159.1-120887009	2	120887023	4.5	6.92	11.32	12.35	9.17	18.69	-0.786934	0.24818	Down	120872819	120904560
AC_000159.1-120892384	2	120892398	15.75	18.44	22.64	22.22	2.29	28.04	0.131294	0.911944	UP	120872819	120904560
AC_000159.1-120898006	2	120898020	15.75	9.22	13.58	12.35	4.59	11.68	0.446389	0.45866	UP	120872819	120904560
AC_000159.1-120910073	2	120910087	15.75	6.92	18.11	27.16	20.64	11.68	-0.510011	0.391954	Down	120910019	120913886
AC_000159.1-120910439	2	120910453	40.5	41.49	33.95	34.57	9.17	28.04	0.710098	0.100376	UP	120910019	120913886
AC_000159.1-120927853	2	120927867	9	16.14	9.05	14.82	6.88	21.03	-0.300581	0.731583	Down	120925716	120934449
AC_000159.1-120935521	2	120935535	22.5	32.27	11.32	14.82	20.64	32.71	-0.0426002	1	Down	120934450	120968800
AC_000159.1-120969806	2	120969820	33.75	25.36	38.48	14.82	29.81	30.38	0.37869	0.365362	UP	120968801	120974836
AC_000159.1-120988264	2	120988278	15.75	16.14	13.58	17.28	11.46	11.68	0.186358	0.743112	UP	120988439	120993968
AC_000159.1-121082756	2	121082770	9	11.53	9.05	4.94	11.46	2.34	0.632713	0.383618	UP	121076723	121090048
AC_000159.1-121112895	2	121112909	11.25	23.05	22.64	12.35	34.39	25.7	-0.342862	0.570871	Down	121090049	121226347
AC_000159.1-121167720	2	121167734	40.5	39.19	29.43	17.28	13.76	32.71	0.775344	0.0748603	UP	121090049	121226347
AC_000159.1-121176729	2	121176743	38.25	41.49	15.84	29.63	29.81	18.69	0.301295	0.504659	UP	121090049	121226347
AC_000159.1-121178952	2	121178966	9	11.53	9.05	7.41	9.17	7.01	0.323555	0.677856	UP	121090049	121226347
AC_000159.1-121183279	2	121183293	36	18.44	13.58	22.22	27.52	14.02	0.103748	0.907982	UP	121090049	121226347
AC_000159.1-121238472	2	121238486	18	43.8	31.69	37.04	41.27	28.04	-0.170055	0.728582	Down	121236668	121242593
AC_000159.1-121394755	2	121394769	20.25	13.83	9.05	12.35	20.64	11.68	-0.0434508	1	Down	121383805	121404685
AC_000159.1-121408146	2	121408160	11.25	9.22	24.9	9.88	11.46	21.03	0.105535	0.884741	UP	121404686	121447281
AC_000159.1-121463168	2	121463182	20.25	6.92	9.05	9.88	11.46	9.35	0.248739	0.711318	UP	121447282	121486259
AC_000159.1-121468414	2	121468428	40.5	41.49	29.43	29.63	38.98	37.39	0.0785732	0.928566	UP	121447282	121486259
AC_000159.1-121599318	2	121599332	20.25	11.53	13.58	17.28	9.17	4.67	0.56395	0.296695	UP	121576264	121604098
AC_000159.1-121603628	2	121603642	9	11.53	22.64	24.69	20.64	9.35	-0.312013	0.679553	Down	121576264	121604098
AC_000159.1-12163905	2	12163919	9	20.75	9.05	9.88	6.88	11.68	0.446449	0.45866	UP	11940588	12655462
AC_000159.1-121722857	2	121722871	22.5	25.36	18.11	17.28	13.76	23.37	0.285943	0.489149	UP	121712727	121740875
AC_000159.1-121777702	2	121777716	11.25	27.66	13.58	9.88	11.46	11.68	0.660084	0.210089	UP	121777511	121777742
AC_000159.1-121854320	2	121854334	20.25	32.27	11.32	19.75	16.05	30.38	-0.0434059	1	Down	121847035	121901989
AC_000159.1-121998127	2	121998141	33.75	20.75	36.22	9.88	2.29	16.36	1.65902	0.00082124	UP	121976938	122006936
AC_000159.1-122100179	2	122100193	24.75	32.27	20.37	9.88	6.88	2.34	1.99419	7.33233e-05	UP	122092887	122113858
AC_000159.1-122138572	2	122138586	27	25.36	18.11	29.63	29.81	23.37	-0.216923	0.620841	Down	122136347	122141770
AC_000159.1-122208619	2	122208633	11.25	9.22	6.79	14.82	11.46	11.68	-0.447208	0.57192	Down	122194334	122213700
AC_000159.1-122371662	2	122371676	9	29.97	31.69	22.22	25.22	28.04	-0.0832602	1	Down	122361684	122436194
AC_000159.1-122459757	2	122459771	9	16.14	13.58	4.94	9.17	14.02	0.446451	0.45866	UP	122436195	122468601
AC_000159.1-122519955	2	122519969	2.25	9.22	13.58	9.88	16.05	14.02	-0.654205	0.345344	Down	122496661	122533253
AC_000159.1-122569591	2	122569605	20.25	11.53	13.58	12.35	16.05	14.02	0.10559	0.871564	UP	122555816	122611965
AC_000159.1-122571246	2	122571260	29.25	11.53	45.27	27.16	16.05	25.7	0.336451	0.566763	UP	122555816	122611965
AC_000159.1-122579452	2	122579466	13.5	25.36	11.32	14.82	16.05	16.36	0.0921807	0.880577	UP	122555816	122611965
AC_000159.1-122601710	2	122601724	22.5	29.97	15.84	24.69	20.64	16.36	0.160264	0.697042	UP	122555816	122611965
AC_000159.1-122741868	2	122741882	11.25	9.22	9.05	0	2.29	4.67	1.94535	0.0213319	UP	122723225	122783830
AC_000159.1-122760110	2	122760124	29.25	41.49	24.9	37.04	25.22	23.37	0.177322	0.76903	UP	122723225	122783830
AC_000159.1-122821931	2	122821945	27	9.22	31.69	32.1	9.17	23.37	0.0956311	1	UP	122784528	122889698
AC_000159.1-122840871	2	122840885	24.75	11.53	15.84	2.47	6.88	9.35	1.43781	0.0107463	UP	122784528	122889698
AC_000159.1-122846464	2	122846478	13.5	6.92	6.79	12.35	20.64	21.03	-0.960829	0.0898725	Down	122784528	122889698
AC_000159.1-122925745	2	122925759	11.25	6.92	6.79	14.82	11.46	11.68	-0.568718	0.442448	Down	122915678	122936234
AC_000159.1-122928594	2	122928608	9	20.75	18.11	19.75	36.69	28.04	-0.806976	0.0895374	Down	122915678	122936234
AC_000159.1-122951543	2	122951557	22.5	13.83	15.84	4.94	0	9.35	1.83178	0.00233565	UP	122936235	122981853
AC_000159.1-123122416	2	123122430	27	11.53	27.16	17.28	11.46	14.02	0.631445	0.209543	UP	123070659	123196529
AC_000159.1-123204771	2	123204785	22.5	23.05	20.37	22.22	32.1	11.68	0.00793701	1	UP	123199753	123221290
AC_000159.1-123218193	2	123218207	9	20.75	20.37	9.88	2.29	9.35	1.21197	0.029601	UP	123199753	123221290
AC_000159.1-123301008	2	123301022	38.25	13.83	24.9	27.16	4.59	9.35	0.925948	0.105603	UP	123245514	123350419
AC_000159.1-123396617	2	123396631	13.5	4.61	11.32	9.88	11.46	9.35	-0.043084	1	Down	123392015	123401324
AC_000159.1-123397921	2	123397935	24.75	34.58	24.9	19.75	38.98	9.35	0.311939	0.485065	UP	123392015	123401324
AC_000159.1-123448062	2	123448076	42.76	18.44	24.9	12.35	25.22	23.37	0.494118	0.274565	UP	123401325	124819575
AC_000159.1-123868598	2	123868612	15.75	9.22	18.11	9.88	27.52	7.01	-0.0392022	1	Down	123401325	124819575
AC_000159.1-123922102	2	123922116	6.75	6.92	9.05	14.82	13.76	9.35	-0.701376	0.327326	Down	123401325	124819575
AC_000159.1-124073330	2	124073344	42.76	32.27	33.95	32.1	18.34	18.69	0.673603	0.104826	UP	123401325	124819575
AC_000159.1-124113699	2	124113713	31.5	20.75	22.64	17.28	22.93	14.02	0.470086	0.281419	UP	123401325	124819575
AC_000159.1-124120671	2	124120685	24.75	11.53	13.58	19.75	11.46	14.02	0.163515	0.758774	UP	123401325	124819575
AC_000159.1-124128442	2	124128456	15.75	16.14	11.32	12.35	16.05	9.35	0.199343	0.736153	UP	123401325	124819575
AC_000159.1-124247414	2	124247428	15.75	9.22	13.58	4.94	4.59	25.7	0.126179	0.883906	UP	123401325	124819575
AC_000159.1-124269073	2	124269087	38.25	16.14	24.9	17.28	25.22	18.69	0.377942	0.407693	UP	123401325	124819575
AC_000159.1-124464298	2	124464312	24.75	29.97	20.37	34.57	22.93	18.69	0.000123726	1	UP	123401325	124819575
AC_000159.1-124467272	2	124467286	13.5	41.49	18.11	14.82	11.46	21.03	0.630979	0.224672	UP	123401325	124819575
AC_000159.1-124468298	2	124468312	36	16.14	11.32	12.35	20.64	32.71	-0.0519854	1	Down	123401325	124819575
AC_000159.1-124744105	2	124744119	15.75	9.22	13.58	19.75	29.81	25.7	-0.941437	0.0447005	Down	123401325	124819575
AC_000159.1-124828043	2	124828057	24.75	23.05	18.11	12.35	16.05	7.01	0.890528	0.0490681	UP	124819576	124906954
AC_000159.1-124852888	2	124852902	15.75	18.44	29.43	39.51	36.69	30.38	-0.719844	0.0779017	Down	124819576	124906954
AC_000159.1-124862258	2	124862272	9	13.83	18.11	2.47	11.46	14.02	0.527164	0.362037	UP	124819576	124906954
AC_000159.1-124900067	2	124900081	15.75	18.44	29.43	2.47	11.46	11.68	1.27711	0.014317	UP	124819576	124906954
AC_000159.1-124941048	2	124941062	13.5	9.22	6.79	12.35	9.17	16.36	-0.335165	0.711318	Down	124913933	124949961
AC_000159.1-125224806	2	125224820	13.5	4.61	9.05	12.35	11.46	14.02	-0.447226	0.57192	Down	125213837	125255966
AC_000159.1-125275836	2	125275850	31.5	13.83	18.11	7.41	22.93	16.36	0.432654	0.442636	UP	125255967	125294717
AC_000159.1-125391550	2	125391564	2.25	18.44	11.32	14.82	9.17	9.35	-0.0431083	1	Down	125375975	125394269
AC_000159.1-125440798	2	125440812	29.25	48.41	24.9	46.92	41.27	44.4	-0.354936	0.325193	Down	125439379	125462773
AC_000159.1-125470780	2	125470794	47.26	66.85	27.16	69.14	57.32	53.74	-0.334363	0.357235	Down	125465025	125482640
AC_000159.1-125472966	2	125472980	22.5	16.14	9.05	12.35	27.52	11.68	-0.108232	1	Down	125465025	125482640
AC_000159.1-125472989	2	125473003	22.5	16.14	9.05	12.35	27.52	11.68	-0.108232	1	Down	125465025	125482640
AC_000159.1-125521053	2	125521067	33.75	43.8	33.95	27.16	45.86	30.38	0.114055	0.860784	UP	125507619	125617061
AC_000159.1-125592364	2	125592378	13.5	13.83	20.37	4.94	13.76	16.36	0.431979	0.405552	UP	125507619	125617061
AC_000159.1-125624663	2	125624677	29.25	34.58	29.43	34.57	32.1	39.72	-0.17681	0.631308	Down	125615762	125643694
AC_000159.1-125674526	2	125674540	20.25	18.44	15.84	12.35	20.64	21.03	0.0168305	1	UP	125658881	125696403
AC_000159.1-125703464	2	125703478	18	13.83	13.58	12.35	6.88	11.68	0.563956	0.296695	UP	125696404	125714176
AC_000159.1-125971424	2	125971438	24.75	9.22	20.37	14.82	16.05	23.37	0.0148598	1	UP	125877774	125972972
AC_000159.1-125990193	2	125990207	15.75	11.53	15.84	9.88	13.76	9.35	0.387336	0.487292	UP	125983556	126015679
AC_000159.1-126029334	2	126029348	18	9.22	20.37	9.88	9.17	2.34	1.14599	0.0429622	UP	126015680	126030986
AC_000159.1-126067361	2	126067375	24.75	32.27	29.43	44.45	20.64	42.06	-0.287509	0.465096	Down	126056502	126070775
AC_000159.1-126250399	2	126250413	27	27.66	31.69	4.94	4.59	4.67	2.54689	9.72297e-07	UP	126250184	126273018
AC_000159.1-126291851	2	126291865	24.75	11.53	18.11	9.88	22.93	28.04	-0.159235	0.801128	Down	126273019	126293040
AC_000159.1-126350582	2	126350596	20.25	16.14	11.32	12.35	22.93	18.69	-0.172601	0.880556	Down	126344033	126355000
AC_000159.1-126470060	2	126470074	24.75	34.58	15.84	22.22	11.46	30.38	0.240723	0.664734	UP	126399312	126470655
AC_000159.1-126495008	2	126495022	4.5	4.61	11.32	9.88	16.05	11.68	-0.847497	0.22988	Down	126494835	126498093
AC_000159.1-126500149	2	126500163	22.5	20.75	31.69	22.22	9.17	16.36	0.667725	0.114863	UP	126498094	126504218
AC_000159.1-126510411	2	126510425	20.25	11.53	18.11	39.51	27.52	23.37	-0.822591	0.0464398	Down	126504341	126518912
AC_000159.1-126515568	2	126515582	9	4.61	9.05	22.22	11.46	18.69	-1.15195	0.0503247	Down	126504341	126518912
AC_000159.1-126558342	2	126558356	15.75	18.44	11.32	22.22	18.34	11.68	-0.178608	0.877771	Down	126528210	126622543
AC_000159.1-126567038	2	126567052	9	9.22	11.32	7.41	11.46	11.68	-0.0430555	1	Down	126528210	126622543
AC_000159.1-126568698	2	126568712	0	2.31	4.53	14.82	11.46	11.68	-2.31987	0.00444677	Down	126528210	126622543
AC_000159.1-126680527	2	126680541	24.75	9.22	13.58	12.35	16.05	2.34	0.631372	0.27146	UP	126676550	126727482
AC_000159.1-126685142	2	126685156	24.75	16.14	11.32	9.88	11.46	9.35	0.76207	0.132923	UP	126676550	126727482
AC_000159.1-126699522	2	126699536	15.75	13.83	11.32	7.41	2.29	0	2.02842	0.00436849	UP	126676550	126727482
AC_000159.1-126699530	2	126699544	15.75	13.83	11.32	7.41	2.29	0	2.02842	0.00436849	UP	126676550	126727482
AC_000159.1-126705566	2	126705580	9	13.83	18.11	9.88	18.34	21.03	-0.261261	0.752798	Down	126676550	126727482
AC_000159.1-126709374	2	126709388	24.75	20.75	15.84	12.35	9.17	7.01	1.10208	0.0238673	UP	126676550	126727482
AC_000159.1-126714993	2	126715007	13.5	23.05	15.84	27.16	20.64	16.36	-0.271371	0.674953	Down	126676550	126727482
AC_000159.1-126719063	2	126719077	24.75	25.36	31.69	24.69	36.69	21.03	-0.00291929	1	Down	126676550	126727482
AC_000159.1-126723443	2	126723457	13.5	9.22	11.32	12.35	11.46	11.68	-0.0432399	1	Down	126676550	126727482
AC_000159.1-126742850	2	126742864	24.75	23.05	18.11	17.28	27.52	16.36	0.11173	0.788056	UP	126733497	126791313
AC_000159.1-126757242	2	126757256	0	13.83	4.53	9.88	11.46	9.35	-0.718027	0.383618	Down	126733497	126791313
AC_000159.1-126787042	2	126787056	15.75	4.61	13.58	17.28	22.93	11.68	-0.584722	0.326041	Down	126733497	126791313
AC_000159.1-126939610	2	126939624	18	11.53	11.32	9.88	6.88	4.67	0.927862	0.122385	UP	126935981	126965129
AC_000159.1-126957712	2	126957726	4.5	4.61	6.79	9.88	11.46	14.02	-1.10251	0.134061	Down	126935981	126965129
AC_000159.1-127041974	2	127041988	13.5	9.22	11.32	4.94	11.46	4.67	0.670822	0.307813	UP	126998739	127087017
AC_000159.1-127084183	2	127084197	22.5	9.22	13.58	14.82	13.76	4.67	0.459886	0.392023	UP	126998739	127087017
AC_000159.1-127155666	2	127155680	24.75	29.97	40.74	29.63	36.69	21.03	0.140623	0.769995	UP	127130120	127164649
AC_000159.1-127155691	2	127155705	24.75	29.97	40.74	29.63	36.69	21.03	0.140623	0.769996	UP	127130120	127164649
AC_000159.1-127161322	2	127161336	2.25	0	6.79	9.88	18.34	9.35	-1.94602	0.0118677	Down	127130120	127164649
AC_000159.1-127177625	2	127177639	38.25	27.66	29.43	24.69	20.64	35.05	0.255439	0.612867	UP	127164650	127202559
AC_000159.1-127181719	2	127181733	4.5	23.05	11.32	12.35	20.64	9.35	-0.114973	1	Down	127164650	127202559
AC_000159.1-127210128	2	127210142	24.75	11.53	9.05	12.35	18.34	9.35	0.1854	0.754044	UP	127202560	127251764
AC_000159.1-127259826	2	127259840	11.25	13.83	11.32	0	16.05	4.67	0.761737	0.22988	UP	127256570	127295220
AC_000159.1-127383867	2	127383881	9	16.14	13.58	7.41	4.59	16.36	0.446432	0.45866	UP	127364168	127395021
AC_000159.1-127427101	2	127427115	15.75	6.92	24.9	17.28	11.46	9.35	0.339887	0.543013	UP	127406674	127428879
AC_000159.1-127544081	2	127544095	29.25	16.14	22.64	27.16	18.34	11.68	0.272457	0.604224	UP	127538074	127558350
AC_000159.1-127582121	2	127582135	31.5	9.22	18.11	7.41	4.59	18.69	0.924631	0.140324	UP	127570620	127615048
AC_000159.1-127589192	2	127589206	15.75	16.14	11.32	17.28	16.05	7.01	0.113792	0.868084	UP	127570620	127615048
AC_000159.1-127646058	2	127646072	29.25	23.05	15.84	7.41	11.46	14.02	1.03579	0.0233103	UP	127645793	127647568
AC_000159.1-127652522	2	127652536	20.25	6.92	11.32	22.22	22.93	32.71	-0.987198	0.0436701	Down	127647569	127665809
AC_000159.1-127663703	2	127663717	15.75	13.83	11.32	4.94	6.88	9.35	0.927878	0.122385	UP	127647569	127665809
AC_000159.1-127677697	2	127677711	13.5	16.14	6.79	12.35	13.76	16.36	-0.209596	0.864307	Down	127665810	127684757
AC_000159.1-127757656	2	127757670	11.25	11.53	11.32	9.88	18.34	14.02	-0.300453	0.728598	Down	127749019	127779442
AC_000159.1-12786120	2	12786134	15.75	16.14	11.32	17.28	18.34	23.37	-0.432768	0.451992	Down	12673439	12963344
AC_000159.1-127896026	2	127896040	11.25	11.53	9.05	9.88	9.17	9.35	0.173074	0.845142	UP	127888230	128008287
AC_000159.1-127908873	2	127908887	29.25	39.19	13.58	34.57	25.22	30.38	-0.121259	0.771749	Down	127888230	128008287
AC_000159.1-127908879	2	127908893	29.25	39.19	13.58	34.57	25.22	30.38	-0.121259	0.771747	Down	127888230	128008287
AC_000159.1-127914268	2	127914282	22.5	29.97	33.95	14.82	16.05	28.04	0.553645	0.156662	UP	127888230	128008287
AC_000159.1-128083298	2	128083312	15.75	16.14	20.37	14.82	16.05	23.37	-0.0435964	1	Down	128078918	128103325
AC_000159.1-128086700	2	128086714	13.5	18.44	33.95	9.88	6.88	11.68	1.20543	0.0235514	UP	128078918	128103325
AC_000159.1-128143582	2	128143596	15.75	13.83	13.58	9.88	11.46	9.35	0.4914	0.377555	UP	128137417	128203726
AC_000159.1-128219846	2	128219860	20.25	16.14	9.05	7.41	6.88	7.01	1.07688	0.0616564	UP	128213683	128254598
AC_000159.1-128238073	2	128238087	54.01	29.97	27.16	76.55	59.62	28.04	-0.540243	0.192271	Down	128213683	128254598
AC_000159.1-128257281	2	128257295	15.75	23.05	13.58	17.28	25.22	18.69	-0.217802	0.775778	Down	128256208	128272007
AC_000159.1-128371288	2	128371302	33.75	46.1	4.53	54.32	20.64	11.68	-0.0086476	1	Down	128326052	128629675
AC_000159.1-128556677	2	128556691	31.5	25.36	52.06	41.98	45.86	81.78	-0.627242	0.118292	Down	128326052	128629675
AC_000159.1-128571018	2	128571032	20.25	20.75	15.84	2.47	27.52	21.03	0.143751	0.816349	UP	128326052	128629675
AC_000159.1-128650896	2	128650910	13.5	27.66	9.05	7.41	11.46	11.68	0.701917	0.212133	UP	128629676	128656642
AC_000159.1-128651619	2	128651633	20.25	36.88	11.32	44.45	38.98	23.37	-0.618424	0.175319	Down	128629676	128656642
AC_000159.1-128657805	2	128657819	13.5	6.92	4.53	12.35	13.76	9.35	-0.477773	0.557513	Down	128656643	128691356
AC_000159.1-128685549	2	128685563	22.5	13.83	13.58	17.28	20.64	25.7	-0.334633	0.568754	Down	128656643	128691356
AC_000159.1-128699963	2	128699977	31.5	18.44	20.37	27.16	41.27	28.04	-0.443134	0.275056	Down	128693514	128698407
AC_000159.1-128853001	2	128853015	31.5	32.27	29.43	51.85	55.03	23.37	-0.461473	0.221003	Down	128845644	128877304
AC_000159.1-128938592	2	128938606	9	13.83	9.05	14.82	18.34	14.02	-0.546535	0.392023	Down	128914193	128964009
AC_000159.1-129123135	2	129123149	22.5	9.22	22.64	19.75	13.76	18.69	0.0788469	0.886851	UP	129093080	129157407
AC_000159.1-129152906	2	129152920	18	16.14	18.11	22.22	29.81	7.01	-0.159232	0.898924	Down	129093080	129157407
AC_000159.1-129166863	2	129166877	11.25	9.22	13.58	12.35	4.59	7.01	0.524493	0.424713	UP	129159982	129196130
AC_000159.1-129212691	2	129212705	13.5	13.83	9.05	9.88	13.76	7.01	0.24879	0.711318	UP	129204840	129315173
AC_000159.1-129218984	2	129218998	78.76	20.75	33.95	64.2	20.64	35.05	0.16705	0.783955	UP	129204840	129315173
AC_000159.1-129218995	2	129219009	78.76	20.75	33.95	64.2	20.64	35.05	0.167049	0.78396	UP	129204840	129315173
AC_000159.1-129224899	2	129224913	22.5	20.75	22.64	14.82	22.93	11.68	0.415054	0.322977	UP	129204840	129315173
AC_000159.1-129270297	2	129270311	15.75	18.44	18.11	12.35	11.46	11.68	0.560979	0.256428	UP	129204840	129315173
AC_000159.1-129330935	2	129330949	18	27.66	15.84	32.1	22.93	39.72	-0.604611	0.142697	Down	129315174	129340654
AC_000159.1-129414396	2	129414410	27	39.19	20.37	41.98	29.81	44.4	-0.407683	0.279771	Down	129386312	129438822
AC_000159.1-129415353	2	129415367	11.25	11.53	9.05	19.75	6.88	14.02	-0.31673	0.720356	Down	129386312	129438822
AC_000159.1-129424932	2	129424946	4.5	16.14	9.05	9.88	11.46	11.68	-0.147094	1	Down	129386312	129438822
AC_000159.1-129502736	2	129502750	24.75	18.44	18.11	29.63	18.34	9.35	0.122654	0.796591	UP	129438823	129522621
AC_000159.1-129788796	2	129788810	13.5	9.22	11.32	12.35	11.46	2.34	0.391682	0.557513	UP	129753929	129791370
AC_000159.1-129851595	2	129851609	42.76	32.27	33.95	27.16	29.81	30.38	0.327333	0.437331	UP	129839724	129900193
AC_000159.1-12994285	2	12994299	18	9.22	11.32	4.94	22.93	7.01	0.134885	0.872183	UP	12963731	12999617
AC_000159.1-129986029	2	129986043	38.25	41.49	38.48	32.1	64.2	42.06	-0.220168	0.546629	Down	129969269	130013690
AC_000159.1-130060568	2	130060582	36	34.58	54.32	29.63	25.22	23.37	0.687236	0.0819194	UP	130023476	130069616
AC_000159.1-130116477	2	130116491	58.51	20.75	22.64	41.98	48.15	25.7	-0.173534	0.714664	Down	130100339	130132650
AC_000159.1-130180770	2	130180784	11.25	2.31	6.79	9.88	18.34	9.35	-0.847521	0.22988	Down	130152540	130212810
AC_000159.1-130182396	2	130182410	13.5	18.44	13.58	14.82	11.46	14.02	0.186373	0.743112	UP	130152540	130212810
AC_000159.1-130192016	2	130192030	27	32.27	29.43	34.57	29.81	28.04	-0.0432776	0.918405	Down	130152540	130212810
AC_000159.1-130194167	2	130194181	24.75	9.22	15.84	17.28	9.17	11.68	0.405914	0.427298	UP	130152540	130212810
AC_000159.1-130195210	2	130195224	20.25	23.05	24.9	24.69	18.34	25.7	0.00454079	1	UP	130152540	130212810
AC_000159.1-130250888	2	130250902	38.25	25.36	22.64	29.63	27.52	28.04	0.0313992	1	UP	130247926	130266735
AC_000159.1-130463759	2	130463773	36	23.05	9.05	39.51	27.52	14.02	-0.228054	0.699552	Down	130461408	130479452
AC_000159.1-130477584	2	130477598	20.25	18.44	20.37	29.63	29.81	14.02	-0.293785	0.610169	Down	130461408	130479452
AC_000159.1-130513704	2	130513718	9	13.83	13.58	12.35	6.88	9.35	0.360945	0.57192	UP	130498486	130638771
AC_000159.1-130518276	2	130518290	13.5	11.53	18.11	12.35	27.52	23.37	-0.541364	0.324004	Down	130498486	130638771
AC_000159.1-130521216	2	130521230	15.75	6.92	6.79	19.75	9.17	11.68	-0.420731	0.585012	Down	130498486	130638771
AC_000159.1-130521587	2	130521601	22.5	16.14	29.43	29.63	36.69	28.04	-0.454297	0.195511	Down	130498486	130638771
AC_000159.1-130583377	2	130583391	18	20.75	22.64	22.22	36.69	35.05	-0.603906	0.153219	Down	130498486	130638771
AC_000159.1-130598424	2	130598438	13.5	16.14	15.84	17.28	22.93	25.7	-0.521411	0.313038	Down	130498486	130638771
AC_000159.1-130601494	2	130601508	24.75	4.61	15.84	19.75	11.46	18.69	-0.119507	0.888863	Down	130498486	130638771
AC_000159.1-130625017	2	130625031	29.25	18.44	24.9	17.28	22.93	14.02	0.42621	0.341689	UP	130498486	130638771
AC_000159.1-130655354	2	130655368	51.76	55.32	43.01	37.04	45.86	58.42	0.092969	0.828335	UP	130638772	130763198
AC_000159.1-130656661	2	130656675	47.26	39.19	40.74	37.04	29.81	21.03	0.548298	0.146683	UP	130638772	130763198
AC_000159.1-130656672	2	130656686	47.26	39.19	40.74	37.04	29.81	21.03	0.548298	0.146696	UP	130638772	130763198
AC_000159.1-130723822	2	130723836	11.25	23.05	20.37	24.69	25.22	21.03	-0.361032	0.498761	Down	130638772	130763198
AC_000159.1-130752096	2	130752110	15.75	23.05	22.64	14.82	20.64	23.37	0.065808	0.890059	UP	130638772	130763198
AC_000159.1-130784544	2	130784558	18	13.83	20.37	17.28	11.46	7.01	0.560959	0.256428	UP	130783986	130788357
AC_000159.1-130833495	2	130833509	11.25	11.53	2.26	12.35	9.17	25.7	-0.886542	0.184537	Down	130829118	130852257
AC_000159.1-131053701	2	131053715	18	6.92	4.53	14.82	13.76	14.02	-0.501481	0.473552	Down	130980264	131288476
AC_000159.1-13107802	2	13107816	11.25	16.14	20.37	7.41	6.88	9.35	0.999715	0.0710207	UP	13000071	13420452
AC_000159.1-131176312	2	131176326	24.75	16.14	22.64	2.47	20.64	14.02	0.750876	0.135411	UP	130980264	131288476
AC_000159.1-131187600	2	131187614	18	18.44	18.11	4.94	6.88	16.36	0.934674	0.0655393	UP	130980264	131288476
AC_000159.1-131187611	2	131187625	18	18.44	18.11	4.94	6.88	16.36	0.934674	0.0655393	UP	130980264	131288476
AC_000159.1-131292898	2	131292912	9	11.53	13.58	7.41	2.29	4.67	1.22763	0.0785437	UP	131288477	131318292
AC_000159.1-131304250	2	131304264	15.75	29.97	20.37	19.75	13.76	28.04	0.112619	0.806934	UP	131288477	131318292
AC_000159.1-131304258	2	131304272	15.75	29.97	20.37	19.75	13.76	28.04	0.112618	0.806923	UP	131288477	131318292
AC_000159.1-131305448	2	131305462	4.5	9.22	9.05	9.88	13.76	9.35	-0.513351	0.541556	Down	131288477	131318292
AC_000159.1-131309915	2	131309929	9	9.22	9.05	4.94	13.76	4.67	0.211508	0.831925	UP	131288477	131318292
AC_000159.1-131309938	2	131309952	9	9.22	9.05	4.94	13.76	4.67	0.211508	0.831925	UP	131288477	131318292
AC_000159.1-131311135	2	131311149	18	20.75	11.32	2.47	9.17	14.02	0.932823	0.0804463	UP	131288477	131318292
AC_000159.1-131403851	2	131403865	33.75	20.75	24.9	19.75	27.52	9.35	0.493572	0.278264	UP	131387447	131407024
AC_000159.1-131410991	2	131411005	9	11.53	13.58	2.47	2.29	2.34	2.14634	0.00756927	UP	131410540	131414758
AC_000159.1-131429516	2	131429530	9	9.22	13.58	14.82	4.59	11.68	0.0608967	1	UP	131425507	131432711
AC_000159.1-131520964	2	131520978	31.5	11.53	18.11	22.22	18.34	23.37	-0.0467084	1	Down	131478258	131588307
AC_000159.1-131537979	2	131537993	6.75	4.61	0	19.75	16.05	11.68	-1.96483	0.00410446	Down	131478258	131588307
AC_000159.1-131557303	2	131557317	11.25	9.22	11.32	9.88	9.17	7.01	0.294694	0.690265	UP	131478258	131588307
AC_000159.1-131558519	2	131558533	33.75	29.97	22.64	14.82	29.81	23.37	0.342036	0.405527	UP	131478258	131588307
AC_000159.1-131564288	2	131564302	24.75	20.75	29.43	32.1	9.17	44.4	-0.175789	0.714097	Down	131478258	131588307
AC_000159.1-131564689	2	131564703	2.25	0	4.53	9.88	13.76	9.35	-2.13187	0.0127703	Down	131478258	131588307
AC_000159.1-131565288	2	131565302	11.25	23.05	9.05	12.35	11.46	7.01	0.491435	0.377555	UP	131478258	131588307
AC_000159.1-131579202	2	131579216	11.25	13.83	9.05	14.82	0	2.34	1.01721	0.134061	UP	131478258	131588307
AC_000159.1-131704055	2	131704069	31.5	36.88	31.69	39.51	25.22	21.03	0.243075	0.624324	UP	131696589	131706237
AC_000159.1-131741425	2	131741439	11.25	29.97	9.05	9.88	2.29	14.02	0.935382	0.148283	UP	131706238	131776130
AC_000159.1-131753005	2	131753019	24.75	29.97	18.11	9.88	11.46	18.69	0.854378	0.0499935	UP	131706238	131776130
AC_000159.1-131758260	2	131758274	36	36.88	43.01	34.57	55.03	44.4	-0.200783	0.57187	Down	131706238	131776130
AC_000159.1-131888572	2	131888586	42.76	27.66	27.16	19.75	27.52	46.73	0.0552846	1	UP	131857688	131930673
AC_000159.1-131963993	2	131964007	15.75	16.14	13.58	12.35	11.46	11.68	0.362854	0.500021	UP	131935370	132060212
AC_000159.1-131970829	2	131970843	9	0	6.79	9.88	9.17	11.68	-0.901413	0.26347	Down	131935370	132060212
AC_000159.1-131970967	2	131970981	4.5	4.61	13.58	9.88	16.05	9.35	-0.610415	0.424713	Down	131935370	132060212
AC_000159.1-131976474	2	131976488	15.75	6.92	24.9	14.82	11.46	37.39	-0.407836	0.524052	Down	131935370	132060212
AC_000159.1-131998467	2	131998481	22.5	20.75	45.27	9.88	11.46	18.69	1.13753	0.016857	UP	131935370	132060212
AC_000159.1-132031627	2	132031641	11.25	13.83	9.05	14.82	11.46	2.34	0.270075	0.701345	UP	131935370	132060212
AC_000159.1-132036329	2	132036343	20.25	9.22	11.32	14.82	13.76	9.35	0.122871	0.864307	UP	131935370	132060212
AC_000159.1-132197239	2	132197253	18	16.14	6.79	14.82	11.46	11.68	0.122883	0.864307	UP	132094127	132452165
AC_000159.1-132284240	2	132284254	18	11.53	13.58	7.41	27.52	14.02	-0.183166	0.88665	Down	132094127	132452165
AC_000159.1-132525249	2	132525263	33.75	29.97	31.69	32.1	41.27	37.39	-0.2044	0.571551	Down	132517831	132531695
AC_000159.1-132525335	2	132525349	9	20.75	11.32	9.88	4.59	7.01	0.927909	0.122385	UP	132517831	132531695
AC_000159.1-132537395	2	132537409	6.75	11.53	18.11	14.82	13.76	9.35	-0.0432645	1	Down	132533707	132584710
AC_000159.1-132548834	2	132548848	13.5	6.92	9.05	14.82	18.34	11.68	-0.577921	0.377555	Down	132533707	132584710
AC_000159.1-132562920	2	132562934	9	9.22	11.32	9.88	9.17	2.34	0.46986	0.52375	UP	132533707	132584710
AC_000159.1-132585003	2	132585017	22.5	20.75	15.84	17.28	18.34	14.02	0.259643	0.56063	UP	132584711	132587723
AC_000159.1-132609108	2	132609122	20.25	18.44	9.05	29.63	13.76	16.36	-0.293093	0.68385	Down	132601300	132621738
AC_000159.1-132609673	2	132609687	9	9.22	27.16	12.35	13.76	32.71	-0.360382	0.649275	Down	132601300	132621738
AC_000159.1-132615981	2	132615995	29.25	39.19	29.43	27.16	22.93	23.37	0.424371	0.344682	UP	132601300	132621738
AC_000159.1-132678005	2	132678019	15.75	25.36	18.11	24.69	32.1	25.7	-0.467268	0.30658	Down	132657393	132690657
AC_000159.1-132773753	2	132773767	51.76	41.49	45.27	27.16	36.69	14.02	0.836225	0.0226529	UP	132754810	132874709
AC_000159.1-132852947	2	132852961	20.25	46.1	18.11	32.1	32.1	21.03	0.00220779	1	UP	132754810	132874709
AC_000159.1-132869158	2	132869172	11.25	9.22	18.11	19.75	16.05	14.02	-0.342352	0.627505	Down	132754810	132874709
AC_000159.1-132895950	2	132895964	6.75	11.53	22.64	22.22	13.76	18.69	-0.390134	0.562513	Down	132874710	132929841
AC_000159.1-132979781	2	132979795	13.5	13.83	18.11	7.41	13.76	21.03	0.105616	0.871564	UP	132929842	133065694
AC_000159.1-132985035	2	132985049	42.76	29.97	18.11	29.63	16.05	28.04	0.315541	0.532788	UP	132929842	133065694
AC_000159.1-133082877	2	133082891	33.75	11.53	11.32	9.88	13.76	9.35	0.77039	0.204869	UP	133073196	133101480
AC_000159.1-133093941	2	133093955	18	13.83	24.9	17.28	9.17	9.35	0.679368	0.154363	UP	133073196	133101480
AC_000159.1-133291948	2	133291962	38.25	11.53	24.9	44.45	11.46	39.72	-0.337236	0.518006	Down	133289295	133295334
AC_000159.1-133310750	2	133310764	2.25	2.31	4.53	22.22	11.46	16.36	-2.33061	0.000918284	Down	133307414	133318036
AC_000159.1-133320822	2	133320836	11.25	13.83	13.58	7.41	13.76	0	0.847217	0.168976	UP	133318037	133323732
AC_000159.1-133337715	2	133337729	33.75	25.36	6.79	12.35	18.34	32.71	0.0515218	1	UP	133323733	133373262
AC_000159.1-133381485	2	133381499	13.5	9.22	11.32	17.28	2.29	4.67	0.524472	0.424713	UP	133376608	133382400
AC_000159.1-133473139	2	133473153	20.25	13.83	13.58	14.82	32.1	11.68	-0.288858	0.69467	Down	133473127	133474220
AC_000159.1-133481961	2	133481975	42.76	34.58	38.48	27.16	29.81	18.69	0.622349	0.0922293	UP	133474221	133502418
AC_000159.1-133493212	2	133493226	4.5	13.83	13.58	12.35	9.17	21.03	-0.397312	0.600315	Down	133474221	133502418
AC_000159.1-133557873	2	133557887	4.5	11.53	11.32	9.88	9.17	14.02	-0.259173	0.845142	Down	133502419	133608510
AC_000159.1-133557901	2	133557915	2.25	11.53	11.32	9.88	9.17	14.02	-0.380669	0.690265	Down	133502419	133608510
AC_000159.1-133591071	2	133591085	33.75	13.83	15.84	17.28	27.52	14.02	0.115255	0.903899	UP	133502419	133608510
AC_000159.1-133621739	2	133621753	40.5	29.97	22.64	44.45	41.27	28.04	-0.270765	0.46931	Down	133610639	133623061
AC_000159.1-133631615	2	133631629	6.75	6.92	13.58	12.35	16.05	11.68	-0.532724	0.45866	Down	133623062	133631941
AC_000159.1-133651716	2	133651730	11.25	11.53	20.37	7.41	6.88	9.35	0.858014	0.136392	UP	133644736	133660213
AC_000159.1-133794823	2	133794837	20.25	16.14	9.05	2.47	16.05	7.01	0.797777	0.149998	UP	133789485	133926415
AC_000159.1-133797141	2	133797155	29.25	23.05	33.95	22.22	22.93	21.03	0.391744	0.322046	UP	133789485	133926415
AC_000159.1-133819517	2	133819531	22.5	29.97	18.11	24.69	29.81	14.02	0.0528224	0.903815	UP	133789485	133926415
AC_000159.1-133820997	2	133821011	11.25	16.14	20.37	12.35	16.05	16.36	0.0982664	0.874782	UP	133789485	133926415
AC_000159.1-133846083	2	133846097	13.5	25.36	18.11	4.94	16.05	14.02	0.681449	0.173461	UP	133789485	133926415
AC_000159.1-133846118	2	133846132	6.75	9.22	6.79	9.88	9.17	9.35	-0.297146	0.831925	Down	133789485	133926415
AC_000159.1-133871369	2	133871383	9	2.31	13.58	12.35	11.46	16.36	-0.654265	0.345344	Down	133789485	133926415
AC_000159.1-133892516	2	133892530	11.25	9.22	13.58	4.94	6.88	9.35	0.670813	0.307813	UP	133789485	133926415
AC_000159.1-133906096	2	133906110	13.5	13.83	11.32	4.94	4.59	14.02	0.700862	0.24818	UP	133789485	133926415
AC_000159.1-133914172	2	133914186	13.5	16.14	18.11	27.16	9.17	11.68	0.0247452	1	UP	133789485	133926415
AC_000159.1-133914178	2	133914192	13.5	16.14	18.11	27.16	9.17	11.68	0.0247452	1	UP	133789485	133926415
AC_000159.1-133915214	2	133915228	18	18.44	13.58	19.75	11.46	2.34	0.594955	0.260156	UP	133789485	133926415
AC_000159.1-133926791	2	133926805	42.76	41.49	22.64	37.04	25.22	30.38	0.220867	0.648148	UP	133926416	133933069
AC_000159.1-133955086	2	133955100	15.75	16.14	18.11	4.94	22.93	18.69	0.0937809	0.887239	UP	133953070	133956670
AC_000159.1-134017875	2	134017889	13.5	13.83	6.79	19.75	13.76	11.68	-0.376958	0.607967	Down	133998596	134022760
AC_000159.1-134096584	2	134096598	20.25	18.44	22.64	19.75	16.05	23.37	0.0657605	0.890059	UP	134038976	134176365
AC_000159.1-134101307	2	134101321	24.75	9.22	27.16	27.16	9.17	25.7	0.00161529	1	UP	134038976	134176365
AC_000159.1-134122306	2	134122320	18	13.83	29.43	19.75	20.64	14.02	0.184629	0.687105	UP	134038976	134176365
AC_000159.1-134168471	2	134168485	9	6.92	2.26	12.35	9.17	9.35	-0.718088	0.383618	Down	134038976	134176365
AC_000159.1-134203508	2	134203522	29.25	9.22	9.05	2.47	9.17	2.34	1.69792	0.0138874	UP	134201937	134204342
AC_000159.1-134203513	2	134203527	29.25	9.22	9.05	2.47	9.17	2.34	1.69792	0.0138886	UP	134201937	134204342
AC_000159.1-134206970	2	134206984	40.5	6.92	20.37	17.28	11.46	18.69	0.517154	0.381714	UP	134204343	134292812
AC_000159.1-134224018	2	134224032	22.5	36.88	29.43	14.82	27.52	18.69	0.536657	0.161563	UP	134204343	134292812
AC_000159.1-134247260	2	134247274	13.5	20.75	18.11	27.16	11.46	7.01	0.227868	0.680942	UP	134204343	134292812
AC_000159.1-134247281	2	134247295	13.5	20.75	18.11	27.16	11.46	7.01	0.227868	0.680941	UP	134204343	134292812
AC_000159.1-134331848	2	134331862	60.76	43.8	58.85	51.85	50.44	44.4	0.169374	0.612291	UP	134292813	134344318
AC_000159.1-134356260	2	134356274	11.25	23.05	18.11	14.82	11.46	7.01	0.658071	0.188241	UP	134345721	134380248
AC_000159.1-134356266	2	134356280	11.25	23.05	18.11	14.82	11.46	7.01	0.658071	0.188241	UP	134345721	134380248
AC_000159.1-134370758	2	134370772	38.25	36.88	43.01	27.16	16.05	21.03	0.891478	0.025578	UP	134345721	134380248
AC_000159.1-134421964	2	134421978	27	16.14	29.43	24.69	16.05	11.68	0.488402	0.297669	UP	134404756	134508841
AC_000159.1-134422985	2	134422999	15.75	11.53	2.26	9.88	11.46	9.35	-0.0430817	1	Down	134404756	134508841
AC_000159.1-134507229	2	134507243	20.25	20.75	6.79	19.75	13.76	21.03	-0.173628	0.886989	Down	134404756	134508841
AC_000159.1-134548788	2	134548802	9	9.22	9.05	9.88	11.46	2.34	0.211498	0.831925	UP	134533043	134548849
AC_000159.1-134555987	2	134556001	22.5	9.22	15.84	17.28	25.22	7.01	-0.0437903	1	Down	134548850	134616320
AC_000159.1-134565946	2	134565960	9	18.44	18.11	24.69	6.88	4.67	0.3641	0.567841	UP	134548850	134616320
AC_000159.1-134594176	2	134594190	11.25	13.83	9.05	2.47	6.88	11.68	0.670822	0.307813	UP	134548850	134616320
AC_000159.1-134652973	2	134652987	29.25	32.27	29.43	29.63	43.57	35.05	-0.241986	0.504593	Down	134616321	134774523
AC_000159.1-134670154	2	134670168	22.5	20.75	11.32	34.57	25.22	21.03	-0.540065	0.2538	Down	134616321	134774523
AC_000159.1-134678985	2	134678999	15.75	34.58	29.43	24.69	13.76	42.06	-0.0012421	1	Down	134616321	134774523
AC_000159.1-134718579	2	134718593	22.5	13.83	24.9	39.51	27.52	21.03	-0.493795	0.195793	Down	134616321	134774523
AC_000159.1-134788414	2	134788428	31.5	23.05	20.37	14.82	25.22	21.03	0.295803	0.517516	UP	134782147	134864752
AC_000159.1-134824636	2	134824650	9	18.44	18.11	2.47	11.46	11.68	0.797812	0.149998	UP	134782147	134864752
AC_000159.1-134849173	2	134849187	13.5	9.22	13.58	22.22	18.34	21.03	-0.73118	0.164691	Down	134782147	134864752
AC_000159.1-134885984	2	134885998	24.75	25.36	24.9	12.35	13.76	11.68	0.983732	0.0214864	UP	134864753	135048590
AC_000159.1-134919754	2	134919768	18	32.27	11.32	19.75	20.64	18.69	0.0680502	0.900755	UP	134864753	135048590
AC_000159.1-134949446	2	134949460	18	9.22	15.84	12.35	13.76	16.36	0.0330016	1	UP	134864753	135048590
AC_000159.1-134976523	2	134976537	13.5	9.22	20.37	9.88	9.17	4.67	0.858009	0.136392	UP	134864753	135048590
AC_000159.1-135055161	2	135055175	13.5	2.31	2.26	9.88	11.46	9.35	-0.718106	0.383618	Down	135048591	135061976
AC_000159.1-135058774	2	135058788	31.5	18.44	24.9	39.51	32.1	25.7	-0.355613	0.350587	Down	135048591	135061976
AC_000159.1-135092165	2	135092179	18	16.14	20.37	27.16	16.05	18.69	-0.15744	0.887896	Down	135062049	135155050
AC_000159.1-135092485	2	135092499	22.5	9.22	15.84	27.16	16.05	14.02	-0.234991	0.778112	Down	135062049	135155050
AC_000159.1-135163319	2	135163333	9	20.75	13.58	24.69	20.64	2.34	-0.107725	1	Down	135155960	135184604
AC_000159.1-135244995	2	135245009	6.75	6.92	6.79	12.35	9.17	14.02	-0.756587	0.307813	Down	135197093	135342006
AC_000159.1-13527312	2	13527326	22.5	39.19	27.16	17.28	27.52	39.72	0.0741429	0.925352	UP	13519947	13574024
AC_000159.1-135321628	2	135321642	24.75	20.75	11.32	29.63	22.93	25.7	-0.43933	0.304099	Down	135197093	135342006
AC_000159.1-135326311	2	135326325	15.75	13.83	9.05	9.88	11.46	14.02	0.133128	0.860187	UP	135197093	135342006
AC_000159.1-135356038	2	135356052	42.76	16.14	22.64	24.69	25.22	16.36	0.310282	0.511768	UP	135343861	135418076
AC_000159.1-135364863	2	135364877	38.25	11.53	20.37	17.28	22.93	14.02	0.3761	0.483689	UP	135343861	135418076
AC_000159.1-135487435	2	135487449	27	4.61	18.11	17.28	20.64	16.36	-0.111181	0.895033	Down	135422225	135557007
AC_000159.1-135570133	2	135570147	11.25	9.22	9.05	7.41	4.59	11.68	0.323523	0.677856	UP	135557008	135672133
AC_000159.1-135576197	2	135576211	4.5	9.22	11.32	17.28	9.17	9.35	-0.477749	0.557513	Down	135572820	135579417
AC_000159.1-135580300	2	135580314	22.5	23.05	31.69	22.22	20.64	21.03	0.284749	0.443478	UP	135557008	135672133
AC_000159.1-135615034	2	135615048	15.75	16.14	4.53	27.16	22.93	14.02	-0.784952	0.150243	Down	135557008	135672133
AC_000159.1-135624655	2	135624669	11.25	20.75	9.05	22.22	13.76	14.02	-0.261493	0.752862	Down	135557008	135672133
AC_000159.1-135627819	2	135627833	24.75	11.53	13.58	19.75	16.05	23.37	-0.226026	0.776055	Down	135557008	135672133
AC_000159.1-135643256	2	135643270	27	20.75	11.32	27.16	13.76	18.69	0.00971763	1	UP	135557008	135672133
AC_000159.1-135658152	2	135658166	4.5	6.92	6.79	9.88	9.17	9.35	-0.605904	0.503709	Down	135557008	135672133
AC_000159.1-135660800	2	135660814	11.25	13.83	13.58	7.41	4.59	4.67	1.1936	0.0641076	UP	135557008	135672133
AC_000159.1-135692112	2	135692126	31.5	9.22	20.37	17.28	11.46	14.02	0.526186	0.344323	UP	135672134	135748827
AC_000159.1-135706710	2	135706724	15.75	11.53	11.32	2.47	11.46	9.35	0.700876	0.24818	UP	135672134	135748827
AC_000159.1-135706716	2	135706730	15.75	11.53	11.32	2.47	11.46	9.35	0.700876	0.24818	UP	135672134	135748827
AC_000159.1-135722818	2	135722832	13.5	9.22	9.05	7.41	4.59	4.67	0.920226	0.189532	UP	135672134	135748827
AC_000159.1-135722834	2	135722848	13.5	9.22	9.05	7.41	4.59	4.67	0.920226	0.189532	UP	135672134	135748827
AC_000159.1-135729704	2	135729718	22.5	18.44	20.37	14.82	13.76	30.38	0.0644645	0.897404	UP	135672134	135748827
AC_000159.1-135754332	2	135754346	6.75	2.31	13.58	19.75	13.76	9.35	-0.867696	0.18531	Down	135748828	135759328
AC_000159.1-135809008	2	135809022	22.5	13.83	20.37	12.35	13.76	21.03	0.273007	0.552034	UP	135810541	135810604
AC_000159.1-135820235	2	135820249	4.5	6.92	11.32	9.88	11.46	25.7	-1.01685	0.113035	Down	135812549	135832791
AC_000159.1-135820259	2	135820273	4.5	6.92	13.58	12.35	11.46	28.04	-1.01961	0.11108	Down	135812549	135832791
AC_000159.1-135822517	2	135822531	18	20.75	29.43	32.1	22.93	16.36	-0.043284	1	Down	135812549	135832791
AC_000159.1-135838469	2	135838483	40.5	18.44	18.11	17.28	20.64	18.69	0.448599	0.344588	UP	135836619	135864755
AC_000159.1-135840800	2	135840814	18	20.75	22.64	7.41	22.93	23.37	0.185954	0.694745	UP	135836619	135864755
AC_000159.1-135864105	2	135864119	0	4.61	6.79	19.75	18.34	28.04	-2.44275	6.72341e-05	Down	135836619	135864755
AC_000159.1-135884637	2	135884651	31.5	25.36	36.22	34.57	11.46	28.04	0.351123	0.487496	UP	135864756	135890419
AC_000159.1-135915631	2	135915645	15.75	11.53	13.58	7.41	9.17	11.68	0.52712	0.362037	UP	135890420	135920609
AC_000159.1-135919634	2	135919648	13.5	18.44	27.16	14.82	9.17	16.36	0.558945	0.240988	UP	135890420	135920609
AC_000159.1-135926265	2	135926279	13.5	9.22	11.32	17.28	6.88	4.67	0.270038	0.701345	UP	135922929	135967599
AC_000159.1-135926291	2	135926305	22.5	25.36	29.43	9.88	27.52	18.69	0.454228	0.269477	UP	135922929	135967599
AC_000159.1-135945115	2	135945129	6.75	25.36	20.37	32.1	11.46	11.68	-0.0389808	1	Down	135922929	135967599
AC_000159.1-135961192	2	135961206	15.75	11.53	27.16	7.41	16.05	4.67	0.936752	0.089062	UP	135922929	135967599
AC_000159.1-136000963	2	136000977	15.75	13.83	6.79	19.75	13.76	9.35	-0.209612	0.864307	Down	135967600	136049635
AC_000159.1-136023612	2	136023626	15.75	6.92	13.58	19.75	11.46	9.35	-0.128873	1	Down	135967600	136049635
AC_000159.1-136045478	2	136045492	13.5	11.53	15.84	9.88	4.59	7.01	0.927873	0.122385	UP	135967600	136049635
AC_000159.1-136080620	2	136080634	6.75	2.31	4.53	12.35	9.17	14.02	-1.31258	0.0785437	Down	136049636	136106203
AC_000159.1-136084056	2	136084070	13.5	2.31	18.11	12.35	18.34	9.35	-0.219837	0.865141	Down	136049636	136106203
AC_000159.1-136170624	2	136170638	13.5	20.75	9.05	4.94	13.76	16.36	0.290729	0.613984	UP	136162616	136182586
AC_000159.1-136229246	2	136229260	22.5	34.58	20.37	7.41	34.39	23.37	0.24146	0.613721	UP	136193324	136239981
AC_000159.1-136286677	2	136286691	20.25	9.22	15.84	12.35	6.88	14.02	0.459869	0.392023	UP	136285591	136314564
AC_000159.1-136409293	2	136409307	18	9.22	13.58	0	20.64	25.7	-0.192846	0.905309	Down	136338452	136447732
AC_000159.1-136448507	2	136448521	38.25	27.66	31.69	24.69	38.98	21.03	0.210883	0.621068	UP	136447733	136456690
AC_000159.1-136468707	2	136468721	15.75	13.83	27.16	12.35	6.88	14.02	0.776212	0.119239	UP	136461979	136473570
AC_000159.1-136489045	2	136489059	18	25.36	13.58	7.41	20.64	14.02	0.42414	0.389111	UP	136473571	136491548
AC_000159.1-136575537	2	136575551	13.5	11.53	0	19.75	27.52	23.37	-1.46033	0.00619731	Down	136552382	136582888
AC_000159.1-136575556	2	136575570	13.5	11.53	0	19.75	27.52	23.37	-1.46033	0.00619651	Down	136552382	136582888
AC_000159.1-136596815	2	136596829	20.25	20.75	20.37	34.57	9.17	21.03	-0.0470894	1	Down	136595572	136617772
AC_000159.1-136630610	2	136630624	18	9.22	18.11	2.47	11.46	4.67	1.23973	0.0358539	UP	136618239	136631220
AC_000159.1-136647568	2	136647582	11.25	11.53	15.84	27.16	11.46	11.68	-0.34293	0.641905	Down	136638959	136647767
AC_000159.1-136687735	2	136687749	31.5	36.88	27.16	29.63	36.69	25.7	0.0637024	1	UP	136670886	136696731
AC_000159.1-13694441	2	13694455	15.75	25.36	15.84	22.22	20.64	18.69	-0.0994001	1	Down	13666598	13723771
AC_000159.1-136973994	2	136974008	2.25	23.05	13.58	12.35	20.64	9.35	-0.110621	1	Down	136779586	137007743
AC_000159.1-137006177	2	137006191	18	11.53	24.9	22.22	9.17	28.04	-0.10586	0.903028	Down	136779586	137007743
AC_000159.1-14213942	2	14213956	40.5	13.83	22.64	12.35	20.64	28.04	0.331814	0.521531	UP	14087155	14484350
AC_000159.1-15076514	2	15076528	11.25	9.22	13.58	2.47	6.88	7.01	1.01724	0.134061	UP	14975100	15113868
AC_000159.1-15105442	2	15105456	22.5	16.14	24.9	29.63	9.17	39.72	-0.285702	0.617533	Down	14975100	15113868
AC_000159.1-15309260	2	15309274	20.25	18.44	20.37	12.35	11.46	11.68	0.73513	0.117733	UP	15207509	15361617
AC_000159.1-15376904	2	15376918	27	25.36	24.9	37.04	4.59	21.03	0.330524	0.616797	UP	15361618	15397557
AC_000159.1-15487988	2	15488002	2.25	18.44	11.32	17.28	18.34	11.68	-0.544012	0.412442	Down	15424618	15555091
AC_000159.1-15881328	2	15881342	20.25	23.05	15.84	32.1	18.34	23.37	-0.294359	0.519028	Down	15872833	15949041
AC_000159.1-1610043	2	1610057	24.75	6.92	11.32	17.28	16.05	16.36	-0.187387	0.880468	Down	1407197	1644720
AC_000159.1-1649446	2	1649460	11.25	20.75	27.16	51.85	27.52	21.03	-0.726208	0.117108	Down	1644721	1687301
AC_000159.1-16889037	2	16889051	13.5	13.83	22.64	17.28	9.17	39.72	-0.391215	0.5231	Down	16883385	16965802
AC_000159.1-17216193	2	17216207	15.75	20.75	27.16	17.28	13.76	9.35	0.664203	0.1378	UP	16965803	17449870
AC_000159.1-17262270	2	17262284	11.25	16.14	24.9	9.88	20.64	21.03	0.0218896	1	UP	16965803	17449870
AC_000159.1-17453334	2	17453348	29.25	36.88	11.32	39.51	29.81	16.36	-0.124419	0.775284	Down	17449871	17468245
AC_000159.1-1787532	2	1787546	18	9.22	13.58	2.47	4.59	2.34	2.02842	0.00436849	UP	1765543	1792906
AC_000159.1-18253483	2	18253497	11.25	16.14	11.32	12.35	18.34	9.35	-0.0433162	1	Down	18054921	18330824
AC_000159.1-18253497	2	18253511	11.25	16.14	11.32	12.35	18.34	9.35	-0.0433162	1	Down	18054921	18330824
AC_000159.1-1825628	2	1825642	20.25	13.83	9.05	19.75	13.76	11.68	-0.0434805	1	Down	1793432	1834612
AC_000159.1-18260204	2	18260218	27	13.83	20.37	32.1	16.05	32.71	-0.376036	0.35181	Down	18054921	18330824
AC_000159.1-18283639	2	18283653	31.5	20.75	43.01	41.98	34.39	37.39	-0.236405	0.532047	Down	18054921	18330824
AC_000159.1-18309003	2	18309017	49.51	39.19	20.37	51.85	55.03	39.72	-0.412134	0.259828	Down	18054921	18330824
AC_000159.1-18317442	2	18317456	22.5	27.66	40.74	34.57	41.27	28.04	-0.176986	0.641824	Down	18054921	18330824
AC_000159.1-18607256	2	18607270	2.25	0	0	9.88	11.46	14.02	-3.52083	0.000521714	Down	18476153	18693728
AC_000159.1-1874421	2	1874435	11.25	11.53	9.05	12.35	20.64	32.71	-1.02466	0.0665019	Down	1850025	1899292
AC_000159.1-1884570	2	1884584	9	13.83	2.26	19.75	25.22	21.03	-1.36202	0.00955896	Down	1850025	1899292
AC_000159.1-1897694	2	1897708	42.76	27.66	40.74	24.69	25.22	42.06	0.27954	0.532217	UP	1850025	1899292
AC_000159.1-19292364	2	19292378	13.5	13.83	18.11	4.94	29.81	11.68	-0.0348535	1	Down	19259997	19297436
AC_000159.1-19419092	2	19419106	9	29.97	18.11	9.88	27.52	16.36	0.0873761	0.907778	UP	19339167	19433176
AC_000159.1-20112138	2	20112152	20.25	25.36	18.11	27.16	32.1	18.69	-0.277657	0.613323	Down	19706086	20116715
AC_000159.1-20151792	2	20151806	2.25	18.44	11.32	12.35	18.34	14.02	-0.471681	0.5022	Down	20147802	20160187
AC_000159.1-20264817	2	20264831	13.5	11.53	18.11	9.88	9.17	16.36	0.290263	0.607967	UP	20160188	20275147
AC_000159.1-20457753	2	20457767	18	23.05	24.9	24.69	29.81	16.36	-0.091614	1	Down	20284831	20603381
AC_000159.1-21105477	2	21105491	47.26	48.41	20.37	24.69	32.1	46.73	0.165824	0.758766	UP	21061293	21568235
AC_000159.1-21175026	2	21175040	67.51	71.46	56.59	59.26	45.86	60.75	0.250474	0.396756	UP	21061293	21568235
AC_000159.1-2134645	2	2134659	27	36.88	20.37	29.63	22.93	14.02	0.354635	0.360142	UP	1899293	2181842
AC_000159.1-21977752	2	21977766	47.26	6.92	18.11	24.69	22.93	11.68	0.291978	0.643398	UP	21880323	22081288
AC_000159.1-22076134	2	22076148	9	13.83	22.64	22.22	20.64	35.05	-0.755107	0.110954	Down	21880323	22081288
AC_000159.1-22107532	2	22107546	9	27.66	15.84	7.41	16.05	14.02	0.476127	0.39164	UP	22081289	22120290
AC_000159.1-22164205	2	22164219	13.5	25.36	9.05	12.35	27.52	14.02	-0.166054	0.896872	Down	22139879	22165666
AC_000159.1-2216801	2	2216815	11.25	16.14	13.58	9.88	18.34	11.68	0.0373918	1	UP	2182195	2316049
AC_000159.1-22533425	2	22533439	22.5	16.14	6.79	24.69	13.76	14.02	-0.181136	0.886955	Down	22487884	22564517
AC_000159.1-2276909	2	2276923	36	41.49	29.43	54.32	55.03	65.43	-0.694541	0.0315838	Down	2182195	2316049
AC_000159.1-23113878	2	23113892	9	16.14	15.84	7.41	9.17	18.69	0.21386	0.728598	UP	23083790	23299028
AC_000159.1-2337663	2	2337677	9	11.53	22.64	27.16	2.29	14.02	0.0274202	1	UP	2319590	3114658
AC_000159.1-23399124	2	23399138	11.25	16.14	24.9	17.28	16.05	32.71	-0.322866	0.625842	Down	23377562	23414752
AC_000159.1-23646208	2	23646222	13.5	18.44	11.32	9.88	16.05	0	0.725344	0.202058	UP	23644876	23974945
AC_000159.1-24129063	2	24129077	18	16.14	38.48	17.28	13.76	9.35	0.855698	0.0838314	UP	24107468	24130121
AC_000159.1-24206129	2	24206143	18	13.83	11.32	9.88	11.46	16.36	0.199312	0.736153	UP	24130122	24217879
AC_000159.1-24226326	2	24226340	56.26	39.19	36.22	19.75	20.64	30.38	0.895487	0.0216782	UP	24217582	24256010
AC_000159.1-24248491	2	24248505	22.5	9.22	20.37	14.82	20.64	4.67	0.384236	0.479577	UP	24217582	24256010
AC_000159.1-24315780	2	24315794	11.25	2.31	15.84	9.88	11.46	14.02	-0.244212	0.850682	Down	24256011	24483162
AC_000159.1-24459048	2	24459062	51.76	50.71	31.69	41.98	43.57	32.71	0.193354	0.632498	UP	24256011	24483162
AC_000159.1-24592477	2	24592491	29.25	16.14	15.84	22.22	13.76	18.69	0.183081	0.781824	UP	24590727	24606870
AC_000159.1-24770948	2	24770962	38.25	27.66	20.37	14.82	27.52	30.38	0.245822	0.58093	UP	24678582	24777206
AC_000159.1-24946013	2	24946027	27	16.14	22.64	34.57	4.59	37.39	-0.198825	0.716608	Down	24908377	24953376
AC_000159.1-24967491	2	24967505	9	11.53	15.84	12.35	16.05	7.01	0.04768	1	UP	24953377	24987967
AC_000159.1-25185124	2	25185138	18	32.27	11.32	19.75	18.34	14.02	0.249902	0.610633	UP	25162576	25314790
AC_000159.1-25391719	2	25391733	20.25	13.83	15.84	9.88	6.88	28.04	0.158927	0.790187	UP	25314791	25495154
AC_000159.1-2547769	2	2547783	4.5	20.75	18.11	12.35	25.22	14.02	-0.241958	0.788539	Down	2319590	3114658
AC_000159.1-25674562	2	25674576	24.75	16.14	22.64	7.41	34.39	16.36	0.121942	0.909886	UP	25646560	25686470
AC_000159.1-25729221	2	25729235	22.5	29.97	11.32	27.16	20.64	21.03	-0.0935654	1	Down	25705561	25737954
AC_000159.1-25730091	2	25730105	11.25	13.83	13.58	7.41	16.05	9.35	0.230232	0.720356	UP	25705561	25737954
AC_000159.1-25850474	2	25850488	13.5	13.83	9.05	7.41	9.17	2.34	0.924536	0.15189	UP	25824304	26260849
AC_000159.1-25976118	2	25976132	45.01	27.66	27.16	27.16	32.1	30.38	0.163623	0.771843	UP	25824304	26260849
AC_000159.1-26164262	2	26164276	29.25	16.14	24.9	44.45	34.39	30.38	-0.609656	0.105379	Down	25824304	26260849
AC_000159.1-27101304	2	27101318	22.5	20.75	4.53	27.16	25.22	11.68	-0.401005	0.549392	Down	27079663	27116744
AC_000159.1-27115150	2	27115164	9	2.31	15.84	12.35	18.34	42.06	-1.39062	0.0367022	Down	27079663	27116744
AC_000159.1-27428239	2	27428253	15.75	11.53	13.58	4.94	22.93	11.68	0.0384957	1	UP	27407917	27653182
AC_000159.1-27478429	2	27478443	22.5	9.22	22.64	17.28	32.1	16.36	-0.262304	0.619005	Down	27407917	27653182
AC_000159.1-27573704	2	27573718	18	27.66	11.32	19.75	22.93	14.02	0.0159102	1	UP	27407917	27653182
AC_000159.1-27692741	2	27692755	11.25	16.14	13.58	22.22	9.17	7.01	0.122906	0.865137	UP	27653183	27924667
AC_000159.1-27707222	2	27707236	27	27.66	13.58	19.75	13.76	18.69	0.396865	0.349449	UP	27653183	27924667
AC_000159.1-27995112	2	27995126	38.25	16.14	27.16	27.16	27.52	28.04	-0.00522949	1	Down	27924668	28017775
AC_000159.1-28216076	2	28216090	11.25	9.22	20.37	12.35	18.34	11.68	-0.0433812	1	Down	28095238	28277475
AC_000159.1-28259677	2	28259691	27	11.53	9.05	22.22	27.52	2.34	-0.112179	0.911612	Down	28095238	28277475
AC_000159.1-28955197	2	28955211	22.5	23.05	27.16	17.28	9.17	7.01	1.12785	0.0114652	UP	28280370	29029519
AC_000159.1-29084488	2	29084502	13.5	20.75	13.58	29.63	16.05	16.36	-0.346805	0.575577	Down	29080082	29159549
AC_000159.1-30694873	2	30694887	15.75	13.83	11.32	39.51	22.93	28.04	-1.10664	0.00929281	Down	30667112	30704488
AC_000159.1-31138681	2	31138695	38.25	20.75	33.95	44.45	25.22	35.05	-0.149568	0.714309	Down	31119777	31164338
AC_000159.1-3142464	2	3142478	22.5	13.83	24.9	14.82	25.22	11.68	0.247884	0.5889	UP	3116272	3367819
AC_000159.1-31600798	2	31600812	15.75	11.53	18.11	7.41	4.59	2.34	1.6337	0.0094099	UP	31531270	31699847
AC_000159.1-31891692	2	31891706	20.25	16.14	29.43	29.63	34.39	18.69	-0.311069	0.55873	Down	31783357	31912200
AC_000159.1-32540684	2	32540698	22.5	13.83	18.11	22.22	13.76	14.02	0.145863	0.766306	UP	31912201	32726828
AC_000159.1-32692234	2	32692248	31.5	25.36	11.32	12.35	13.76	18.69	0.603095	0.238822	UP	31912201	32726828
AC_000159.1-32916	2	32930	42.76	16.14	11.32	27.16	25.22	18.69	-0.00558079	1	Down	1	184570
AC_000159.1-32938	2	32952	42.76	16.14	11.32	27.16	25.22	18.69	-0.00558065	1	Down	1	184570
AC_000159.1-33062410	2	33062424	15.75	11.53	15.84	22.22	29.81	21.03	-0.73902	0.119483	Down	33033800	33632689
AC_000159.1-33188878	2	33188892	29.25	41.49	24.9	22.22	9.17	35.05	0.532942	0.282481	UP	33033800	33632689
AC_000159.1-33750754	2	33750768	29.25	25.36	27.16	41.98	29.81	32.71	-0.331813	0.365678	Down	33632690	34166117
AC_000159.1-34076953	2	34076967	38.25	55.32	63.38	56.79	41.27	49.07	0.111309	0.783525	UP	33632690	34166117
AC_000159.1-34106249	2	34106263	11.25	11.53	11.32	12.35	0	7.01	0.833626	0.210361	UP	33632690	34166117
AC_000159.1-34210038	2	34210052	20.25	34.58	38.48	49.39	45.86	44.4	-0.56232	0.130244	Down	34207288	34216455
AC_000159.1-34448633	2	34448647	42.76	27.66	31.69	29.63	20.64	58.42	-0.0838598	0.877394	Down	34446660	34452925
AC_000159.1-34567159	2	34567173	20.25	9.22	18.11	14.82	13.76	18.69	0.0255772	1	UP	34487609	34571857
AC_000159.1-34773829	2	34773843	24.75	13.83	11.32	29.63	16.05	7.01	-0.0485435	1	Down	34578609	34826834
AC_000159.1-34973023	2	34973037	15.75	18.44	13.58	22.22	20.64	23.37	-0.45232	0.392314	Down	34826835	35003727
AC_000159.1-3523270	2	3523284	9	0	2.26	19.75	13.76	21.03	-2.16308	0.000921011	Down	3375710	4111870
AC_000159.1-3542375	2	3542389	11.25	25.36	27.16	14.82	36.69	25.7	-0.269789	0.66958	Down	3375710	4111870
AC_000159.1-3586401	2	3586415	24.75	43.8	27.16	22.22	32.1	18.69	0.39512	0.318202	UP	3375710	4111870
AC_000159.1-36660938	2	36660952	29.25	39.19	33.95	37.04	32.1	30.38	0.0559735	1	UP	36656333	36681946
AC_000159.1-37293667	2	37293681	11.25	27.66	20.37	22.22	22.93	16.36	-0.0413938	1	Down	37237429	37490283
AC_000159.1-37322146	2	37322160	51.76	64.54	27.16	34.57	43.57	51.41	0.152182	0.736812	UP	37237429	37490283
AC_000159.1-37340749	2	37340763	24.75	27.66	20.37	7.41	9.17	9.35	1.4657	0.00193965	UP	37237429	37490283
AC_000159.1-37340769	2	37340783	24.75	27.66	20.37	7.41	9.17	9.35	1.4657	0.00193965	UP	37237429	37490283
AC_000159.1-37444914	2	37444928	40.5	16.14	38.48	27.16	18.34	16.36	0.636211	0.136271	UP	37237429	37490283
AC_000159.1-3748469	2	3748483	13.5	9.22	13.58	19.75	16.05	16.36	-0.493837	0.418235	Down	3375710	4111870
AC_000159.1-3755200	2	3755214	9	25.36	22.64	29.63	16.05	21.03	-0.202788	0.717808	Down	3375710	4111870
AC_000159.1-37803650	2	37803664	18	9.22	13.58	7.41	20.64	16.36	-0.119877	1	Down	37704475	37814941
AC_000159.1-37945167	2	37945181	9	16.14	13.58	17.28	11.46	9.35	0.0422148	1	UP	37929696	38004145
AC_000159.1-38028055	2	38028069	6.75	16.14	18.11	24.69	25.22	30.38	-0.946885	0.0398765	Down	38004146	38303713
AC_000159.1-38111011	2	38111025	15.75	18.44	9.05	14.82	13.76	21.03	-0.185226	0.874782	Down	38004146	38303713
AC_000159.1-38276657	2	38276671	27	29.97	15.84	19.75	25.22	30.38	-0.0437094	1	Down	38004146	38303713
AC_000159.1-38657468	2	38657482	11.25	9.22	18.11	4.94	4.59	23.37	0.227025	0.76044	UP	38629855	38713950
AC_000159.1-3875218	2	3875232	15.75	16.14	11.32	32.1	20.64	23.37	-0.784327	0.0924196	Down	3375710	4111870
AC_000159.1-3934609	2	3934623	15.75	9.22	13.58	9.88	11.46	18.69	-0.0433751	1	Down	3375710	4111870
AC_000159.1-39354801	2	39354815	24.75	32.27	13.58	7.41	18.34	25.7	0.445983	0.359161	UP	39287889	39361502
AC_000159.1-39971391	2	39971405	9	16.14	13.58	4.94	18.34	18.69	-0.122545	1	Down	39950663	39999678
AC_000159.1-40014302	2	40014316	18	18.44	11.32	24.69	13.76	18.69	-0.23308	0.766306	Down	39999679	40017692
AC_000159.1-40018939	2	40018953	0	9.22	4.53	17.28	13.76	16.36	-1.71888	0.0094099	Down	40017693	41361136
AC_000159.1-40118860	2	40118874	42.76	39.19	52.06	54.32	48.15	63.09	-0.290081	0.381378	Down	40017693	41361136
AC_000159.1-4043486	2	4043500	58.51	55.32	36.22	69.14	75.67	44.4	-0.318868	0.349227	Down	3375710	4111870
AC_000159.1-40665671	2	40665685	15.75	9.22	15.84	0	9.17	11.68	0.92788	0.122385	UP	40017693	41361136
AC_000159.1-40761937	2	40761951	9	23.05	31.69	27.16	32.1	21.03	-0.314889	0.585494	Down	40017693	41361136
AC_000159.1-4095393	2	4095407	9	16.14	24.9	9.88	13.76	7.01	0.700691	0.191813	UP	3375710	4111870
AC_000159.1-4149060	2	4149074	13.5	18.44	27.16	14.82	20.64	32.71	-0.197661	0.812966	Down	4111871	4149372
AC_000159.1-41666746	2	41666760	15.75	18.44	24.9	17.28	20.64	28.04	-0.148946	0.89455	Down	41491745	41705980
AC_000159.1-41993473	2	41993487	2.25	18.44	9.05	22.22	9.17	16.36	-0.648185	0.347772	Down	41791615	42444646
AC_000159.1-42041146	2	42041160	18	16.14	9.05	12.35	16.05	9.35	0.199333	0.736153	UP	41791615	42444646
AC_000159.1-42148161	2	42148175	11.25	4.61	11.32	19.75	9.17	9.35	-0.447227	0.57192	Down	41791615	42444646
AC_000159.1-4296815	2	4296829	36	27.66	29.43	34.57	43.57	30.38	-0.208232	0.569688	Down	4222280	4333499
AC_000159.1-43149296	2	43149310	24.75	32.27	24.9	22.22	32.1	30.38	-0.0420829	1	Down	42764360	43381543
AC_000159.1-43475061	2	43475075	11.25	9.22	18.11	0	4.59	9.35	1.40399	0.0348148	UP	43382660	43529671
AC_000159.1-43713909	2	43713923	22.5	18.44	18.11	12.35	13.76	4.67	0.936263	0.0535338	UP	43649134	43979598
AC_000159.1-43741931	2	43741945	9	25.36	20.37	39.51	18.34	49.07	-0.940208	0.0482407	Down	43649134	43979598
AC_000159.1-44249744	2	44249758	9	11.53	11.32	4.94	2.29	9.35	0.920242	0.189532	UP	44185984	44460875
AC_000159.1-44329417	2	44329431	13.5	20.75	11.32	4.94	4.59	2.34	1.88013	0.00410446	UP	44185984	44460875
AC_000159.1-44329433	2	44329447	13.5	11.53	11.32	4.94	4.59	2.34	1.5649	0.0266986	UP	44185984	44460875
AC_000159.1-44428689	2	44428703	18	13.83	4.53	14.82	20.64	14.02	-0.427845	0.511856	Down	44185984	44460875
AC_000159.1-44453315	2	44453329	11.25	13.83	9.05	24.69	4.59	28.04	-0.714677	0.243114	Down	44185984	44460875
AC_000159.1-44478590	2	44478604	27	25.36	24.9	0	9.17	11.68	1.8313	0.000173375	UP	44468905	44491787
AC_000159.1-44511591	2	44511605	31.5	16.14	11.32	14.82	16.05	14.02	0.398792	0.486615	UP	44491788	44515363
AC_000159.1-44512284	2	44512298	13.5	32.27	22.64	37.04	20.64	21.03	-0.177351	0.744562	Down	44491788	44515363
AC_000159.1-44899287	2	44899301	9	11.53	18.11	19.75	13.76	11.68	-0.200574	0.868084	Down	44867294	44924468
AC_000159.1-45117796	2	45117810	9	25.36	4.53	14.82	25.22	11.68	-0.397734	0.604984	Down	44973220	45516361
AC_000159.1-45783374	2	45783388	4.5	9.22	6.79	9.88	22.93	11.68	-1.09025	0.0874275	Down	45567678	45800467
AC_000159.1-4581513	2	4581527	6.75	13.83	13.58	22.22	20.64	14.02	-0.70821	0.200127	Down	4565804	4608386
AC_000159.1-4582264	2	4582278	9	11.53	15.84	17.28	20.64	21.03	-0.675367	0.211596	Down	4565804	4608386
AC_000159.1-45996245	2	45996259	24.75	16.14	4.53	12.35	11.46	25.7	-0.120069	1	Down	45822010	46411920
AC_000159.1-46051226	2	46051240	4.5	18.44	6.79	17.28	13.76	21.03	-0.784897	0.189426	Down	45822010	46411920
AC_000159.1-46280849	2	46280863	2.25	6.92	2.26	9.88	9.17	11.68	-1.35734	0.0964342	Down	45822010	46411920
AC_000159.1-46364169	2	46364183	11.25	9.22	9.05	0	9.17	7.01	0.816275	0.26347	UP	45822010	46411920
AC_000159.1-46776216	2	46776230	40.5	32.27	36.22	17.28	38.98	21.03	0.493792	0.214633	UP	46723000	46852826
AC_000159.1-46776245	2	46776259	40.5	32.27	36.22	17.28	38.98	21.03	0.493792	0.214637	UP	46723000	46852826
AC_000159.1-47231178	2	47231192	9	9.22	0	9.88	36.69	11.68	-1.63234	0.0261455	Down	47068536	47302228
AC_000159.1-47368316	2	47368330	33.75	34.58	18.11	14.82	27.52	21.03	0.444334	0.299414	UP	47311871	47472004
AC_000159.1-4749489	2	4749503	20.25	9.22	20.37	12.35	32.1	14.02	-0.222876	0.803148	Down	4725431	4774525
AC_000159.1-47721955	2	47721969	22.5	18.44	20.37	17.28	11.46	30.38	0.063821	0.898459	UP	47651170	47799490
AC_000159.1-4773717	2	4773731	27	18.44	13.58	7.41	20.64	7.01	0.735733	0.152406	UP	4725431	4774525
AC_000159.1-47906604	2	47906618	40.5	23.05	29.43	41.98	32.1	35.05	-0.211585	0.5749	Down	47799491	47955856
AC_000159.1-4816717	2	4816731	13.5	16.14	18.11	7.41	11.46	18.69	0.341028	0.511856	UP	4774526	4819195
AC_000159.1-4831103	2	4831117	9	9.22	13.58	9.88	4.59	9.35	0.427514	0.541556	UP	4819743	4922640
AC_000159.1-4841562	2	4841576	15.75	4.61	0	9.88	11.46	9.35	-0.555486	0.52375	Down	4819743	4922640
AC_000159.1-4843518	2	4843532	9	11.53	11.32	12.35	4.59	4.67	0.573827	0.405206	UP	4819743	4922640
AC_000159.1-48503050	2	48503064	29.25	18.44	18.11	37.04	25.22	18.69	-0.271928	0.47897	Down	48476765	48505424
AC_000159.1-4874897	2	4874911	31.5	16.14	20.37	19.75	18.34	18.69	0.273476	0.587113	UP	4819743	4922640
AC_000159.1-49111710	2	49111724	15.75	23.05	15.84	19.75	20.64	35.05	-0.452947	0.325271	Down	48560431	49523579
AC_000159.1-4923561	2	4923575	11.25	11.53	15.84	22.22	13.76	30.38	-0.752141	0.158005	Down	4922641	4945240
AC_000159.1-4925172	2	4925186	36	18.44	29.43	2.47	20.64	23.37	0.829913	0.107119	UP	4922641	4945240
AC_000159.1-49302462	2	49302476	15.75	16.14	15.84	12.35	20.64	7.01	0.255504	0.627505	UP	48560431	49523579
AC_000159.1-49308236	2	49308250	13.5	11.53	11.32	9.88	13.76	4.67	0.36095	0.57192	UP	48560431	49523579
AC_000159.1-49314936	2	49314950	18	6.92	6.79	14.82	11.46	16.36	-0.397508	0.596977	Down	48560431	49523579
AC_000159.1-49432879	2	49432893	20.25	11.53	15.84	19.75	16.05	9.35	0.0982169	0.874782	UP	48560431	49523579
AC_000159.1-49533170	2	49533184	13.5	9.22	11.32	14.82	11.46	14.02	-0.219735	0.860187	Down	49523580	49669972
AC_000159.1-49723098	2	49723112	18	39.19	40.74	39.51	66.5	63.09	-0.774023	0.0480623	Down	49669973	49735994
AC_000159.1-49872627	2	49872641	15.75	18.44	22.64	17.28	27.52	25.7	-0.303079	0.592016	Down	49736424	50015154
AC_000159.1-4987276	2	4987290	6.75	6.92	6.79	27.16	18.34	25.7	-1.73916	0.00107922	Down	4945241	4991306
AC_000159.1-50015517	2	50015531	9	11.53	9.05	7.41	22.93	18.69	-0.719647	0.229966	Down	50015155	50016201
AC_000159.1-50177159	2	50177173	29.25	18.44	13.58	7.41	20.64	28.04	0.121192	0.905707	UP	50023897	50197111
AC_000159.1-50587132	2	50587146	13.5	18.44	4.53	12.35	22.93	9.35	-0.283316	0.755923	Down	50562435	50591806
AC_000159.1-50624117	2	50624131	11.25	20.75	13.58	27.16	13.76	18.69	-0.360071	0.567098	Down	50592199	51440154
AC_000159.1-51450126	2	51450140	11.25	16.14	11.32	7.41	6.88	0	1.40401	0.0348148	UP	51440155	51726205
AC_000159.1-51763997	2	51764011	36	20.75	18.11	24.69	20.64	35.05	-0.0895103	0.823992	Down	51726206	51858041
AC_000159.1-52532124	2	52532138	9	18.44	18.11	9.88	16.05	16.36	0.105652	0.871564	UP	52485649	52552245
AC_000159.1-52750580	2	52750594	24.75	39.19	40.74	32.1	36.69	35.05	0.0227412	1	UP	52552246	52897805
AC_000159.1-52778968	2	52778982	13.5	13.83	9.05	9.88	16.05	4.67	0.248799	0.711318	UP	52552246	52897805
AC_000159.1-5309244	2	5309258	22.5	25.36	13.58	22.22	25.22	35.05	-0.41377	0.340151	Down	5305237	5335198
AC_000159.1-53191044	2	53191058	22.5	34.58	15.84	14.82	13.76	16.36	0.698077	0.116117	UP	53065403	53764906
AC_000159.1-5327151	2	5327165	18	27.66	15.84	12.35	34.39	25.7	-0.235438	0.734782	Down	5305237	5335198
AC_000159.1-53459939	2	53459953	45.01	32.27	49.8	37.04	22.93	25.7	0.585939	0.129625	UP	53065403	53764906
AC_000159.1-5336	2	5350	29.25	13.83	38.48	29.63	22.93	21.03	0.16768	0.829072	UP	1	184570
AC_000159.1-53554656	2	53554670	9	6.92	6.79	22.22	16.05	14.02	-1.15193	0.0503247	Down	53065403	53764906
AC_000159.1-5378747	2	5378761	9	9.22	9.05	4.94	2.29	14.02	0.357771	0.663829	UP	5350576	5407880
AC_000159.1-5386471	2	5386485	15.75	27.66	22.64	24.69	16.05	16.36	0.225926	0.592672	UP	5350576	5407880
AC_000159.1-5401809	2	5401823	13.5	11.53	4.53	19.75	18.34	23.37	-1.02302	0.0535338	Down	5350576	5407880
AC_000159.1-5401828	2	5401842	9	11.53	4.53	19.75	18.34	23.37	-1.25657	0.0202124	Down	5350576	5407880
AC_000159.1-54022271	2	54022285	45.01	34.58	38.48	19.75	36.69	39.72	0.295993	0.48587	UP	53964126	54115173
AC_000159.1-5411706	2	5411720	6.75	36.88	18.11	19.75	36.69	32.71	-0.517008	0.354326	Down	5407881	5564912
AC_000159.1-5412069	2	5412083	36	27.66	22.64	27.16	41.27	25.7	-0.116613	0.84216	Down	5407881	5564912
AC_000159.1-5412644	2	5412658	49.51	16.14	36.22	14.82	27.52	21.03	0.680866	0.121196	UP	5407881	5564912
AC_000159.1-54646012	2	54646026	20.25	25.36	9.05	27.16	22.93	21.03	-0.361093	0.517212	Down	54644615	54651244
AC_000159.1-54702233	2	54702247	9	20.75	20.37	24.69	20.64	14.02	-0.223654	0.781433	Down	54651245	54816322
AC_000159.1-54883559	2	54883573	20.25	11.53	13.58	17.28	20.64	18.69	-0.30218	0.652028	Down	54817575	55185288
AC_000159.1-56209143	2	56209157	11.25	16.14	2.26	12.35	27.52	23.37	-1.07387	0.0660154	Down	56048524	56444393
AC_000159.1-5642017	2	5642031	6.75	6.92	4.53	12.35	16.05	9.35	-1.01013	0.15189	Down	5616135	5663874
AC_000159.1-57194367	2	57194381	18	18.44	27.16	19.75	45.86	39.72	-0.717139	0.119956	Down	57013837	57196747
AC_000159.1-57276799	2	57276813	9	6.92	6.79	9.88	11.46	9.35	-0.409315	0.677856	Down	57213281	57777004
AC_000159.1-57595935	2	57595949	27	39.19	13.58	27.16	20.64	23.37	0.17671	0.747498	UP	57213281	57777004
AC_000159.1-5761920	2	5761934	22.5	16.14	11.32	14.82	6.88	21.03	0.238518	0.653135	UP	5751363	5840878
AC_000159.1-5813571	2	5813585	24.75	36.88	29.43	32.1	50.44	37.39	-0.387363	0.284459	Down	5751363	5840878
AC_000159.1-5825278	2	5825292	27	36.88	22.64	32.1	38.98	44.4	-0.406055	0.266393	Down	5751363	5840878
AC_000159.1-5825293	2	5825307	27	36.88	22.64	32.1	38.98	44.4	-0.406055	0.266403	Down	5751363	5840878
AC_000159.1-5829116	2	5829130	2.25	13.83	2.26	19.75	22.93	23.37	-1.80345	0.00120762	Down	5751363	5840878
AC_000159.1-58573402	2	58573416	15.75	23.05	24.9	29.63	6.88	18.69	0.234333	0.722485	UP	58573205	58580821
AC_000159.1-58655623	2	58655637	24.75	36.88	31.69	24.69	25.22	23.37	0.357192	0.33797	UP	58582461	58712391
AC_000159.1-58671261	2	58671275	22.5	27.66	9.05	14.82	11.46	16.36	0.477502	0.335041	UP	58582461	58712391
AC_000159.1-58711503	2	58711517	9	9.22	0	9.88	16.05	16.36	-1.17644	0.0757492	Down	58582461	58712391
AC_000159.1-59081069	2	59081083	45.01	18.44	18.11	37.04	13.76	37.39	-0.0984348	0.863451	Down	58851886	59364990
AC_000159.1-5908706	2	5908720	22.5	23.05	11.32	7.41	13.76	30.38	0.135933	0.813825	UP	5878677	6032782
AC_000159.1-59548059	2	59548073	15.75	25.36	27.16	29.63	45.86	23.37	-0.51849	0.269981	Down	59470152	59655194
AC_000159.1-59589712	2	59589726	0	6.92	6.79	12.35	11.46	9.35	-1.21547	0.11554	Down	59470152	59655194
AC_000159.1-59698970	2	59698984	9	13.83	9.05	2.47	4.59	2.34	1.6744	0.0309737	UP	59655653	59748999
AC_000159.1-59864705	2	59864719	20.25	25.36	11.32	19.75	20.64	18.69	-0.043566	1	Down	59749000	60547037
AC_000159.1-60083165	2	60083179	15.75	20.75	27.16	24.69	20.64	18.69	0.00807315	1	UP	59749000	60547037
AC_000159.1-60125664	2	60125678	9	23.05	13.58	12.35	13.76	9.35	0.362905	0.500021	UP	59749000	60547037
AC_000159.1-60195967	2	60195981	18	20.75	13.58	29.63	29.81	14.02	-0.467502	0.367648	Down	59749000	60547037
AC_000159.1-60231477	2	60231491	20.25	18.44	27.16	49.39	22.93	32.71	-0.641698	0.138662	Down	59749000	60547037
AC_000159.1-60421257	2	60421271	13.5	11.53	9.05	4.94	9.17	23.37	-0.135382	1	Down	59749000	60547037
AC_000159.1-60671358	2	60671372	38.25	36.88	49.8	56.79	34.39	35.05	0.00804689	1	UP	60617137	61040435
AC_000159.1-60901210	2	60901224	31.5	43.8	49.8	46.92	38.98	32.71	0.0949131	0.870728	UP	60617137	61040435
AC_000159.1-60908929	2	60908943	18	20.75	15.84	12.35	25.22	18.69	-0.0435175	1	Down	60617137	61040435
AC_000159.1-61384045	2	61384059	29.25	20.75	22.64	9.88	9.17	11.68	1.23188	0.00668208	UP	61366090	61497140
AC_000159.1-61415309	2	61415323	11.25	16.14	27.16	22.22	18.34	16.36	-0.04269	1	Down	61366090	61497140
AC_000159.1-61763111	2	61763125	22.5	25.36	13.58	19.75	32.1	18.69	-0.192496	0.803577	Down	61722452	61787888
AC_000159.1-6183595	2	6183609	31.5	29.97	22.64	56.79	36.69	25.7	-0.475891	0.215683	Down	6113009	6213565
AC_000159.1-6230393	2	6230407	11.25	16.14	18.11	7.41	9.17	7.01	0.930616	0.0990449	UP	6220197	6350105
AC_000159.1-62970227	2	62970241	18	16.14	13.58	4.94	25.22	18.69	-0.0410448	1	Down	62843283	63111815
AC_000159.1-63053575	2	63053589	2.25	6.92	9.05	17.28	11.46	21.03	-1.39469	0.0242428	Down	62843283	63111815
AC_000159.1-63055292	2	63055306	20.25	16.14	9.05	12.35	11.46	7.01	0.563969	0.296695	UP	62843283	63111815
AC_000159.1-63083501	2	63083515	13.5	9.22	11.32	2.47	9.17	2.34	1.22763	0.0785437	UP	62843283	63111815
AC_000159.1-63105043	2	63105057	24.75	11.53	11.32	7.41	4.59	7.01	1.30879	0.0242428	UP	62843283	63111815
AC_000159.1-63123542	2	63123556	36	27.66	31.69	32.1	27.52	16.36	0.343946	0.402638	UP	63113205	63511913
AC_000159.1-63123547	2	63123561	36	27.66	31.69	32.1	27.52	16.36	0.343946	0.402644	UP	63113205	63511913
AC_000159.1-63160973	2	63160987	27	16.14	31.69	41.98	27.52	21.03	-0.246655	0.520648	Down	63113205	63511913
AC_000159.1-63164586	2	63164600	13.5	18.44	18.11	12.35	13.76	16.36	0.240678	0.636243	UP	63113205	63511913
AC_000159.1-63175725	2	63175739	13.5	2.31	15.84	22.22	11.46	16.36	-0.61743	0.330163	Down	63113205	63511913
AC_000159.1-63305468	2	63305482	9	9.22	9.05	4.94	16.05	4.67	0.0786888	1	UP	63113205	63511913
AC_000159.1-63444654	2	63444668	18	13.83	31.69	34.57	20.64	30.38	-0.403411	0.371388	Down	63113205	63511913
AC_000159.1-63625958	2	63625972	18	23.05	43.01	37.04	18.34	49.07	-0.293705	0.575372	Down	63511914	64102624
AC_000159.1-63879490	2	63879504	24.75	11.53	20.37	32.1	25.22	21.03	-0.439707	0.302481	Down	63511914	64102624
AC_000159.1-63879511	2	63879525	24.75	11.53	20.37	32.1	25.22	21.03	-0.439706	0.30247	Down	63511914	64102624
AC_000159.1-64198033	2	64198047	15.75	6.92	0	12.35	13.76	14.02	-0.786965	0.24818	Down	64102625	65215458
AC_000159.1-64506884	2	64506898	9	9.22	13.58	19.75	4.59	16.36	-0.316734	0.720356	Down	64102625	65215458
AC_000159.1-64543232	2	64543246	11.25	18.44	11.32	17.28	11.46	11.68	0.0373661	1	UP	64102625	65215458
AC_000159.1-64575253	2	64575267	15.75	2.31	15.84	9.88	11.46	9.35	0.157873	0.850682	UP	64102625	65215458
AC_000159.1-64675231	2	64675245	2.25	2.31	6.79	17.28	13.76	11.68	-1.81572	0.010675	Down	64102625	65215458
AC_000159.1-6472134	2	6472148	18	13.83	13.58	7.41	13.76	11.68	0.459916	0.392023	UP	6395004	6511175
AC_000159.1-64938902	2	64938916	31.5	32.27	43.01	39.51	45.86	32.71	-0.130664	0.726322	Down	64102625	65215458
AC_000159.1-649384	2	649398	29.25	29.97	13.58	12.35	16.05	23.37	0.4887	0.267842	UP	646022	879189
AC_000159.1-65328420	2	65328434	38.25	27.66	18.11	41.98	45.86	25.7	-0.416818	0.278888	Down	65280985	65526207
AC_000159.1-65510339	2	65510353	18	13.83	13.58	7.41	13.76	16.36	0.271906	0.618109	UP	65280985	65526207
AC_000159.1-655578	2	655592	18	11.53	20.37	32.1	13.76	18.69	-0.336758	0.597574	Down	646022	879189
AC_000159.1-6560808	2	6560822	6.75	2.31	4.53	9.88	9.17	9.35	-0.999279	0.238144	Down	6544480	6597004
AC_000159.1-65743650	2	65743664	15.75	16.14	38.48	14.82	9.17	16.36	0.8094	0.113434	UP	65719365	65768348
AC_000159.1-65752489	2	65752503	15.75	11.53	6.79	9.88	25.22	9.35	-0.375578	0.629197	Down	65719365	65768348
AC_000159.1-6627728	2	6627742	27	13.83	24.9	22.22	34.39	14.02	-0.0914053	0.90747	Down	6616533	6716590
AC_000159.1-66392298	2	66392312	9	11.53	6.79	9.88	11.46	9.35	-0.155114	1	Down	66273228	66585179
AC_000159.1-66413540	2	66413554	22.5	13.83	15.84	24.69	16.05	14.02	-0.0436326	1	Down	66273228	66585179
AC_000159.1-66725018	2	66725032	9	25.36	6.79	27.16	13.76	18.69	-0.506947	0.440376	Down	66586359	67307817
AC_000159.1-66776977	2	66776991	13.5	11.53	11.32	9.88	4.59	16.36	0.248749	0.711318	UP	66586359	67307817
AC_000159.1-68167443	2	68167457	11.25	25.36	15.84	7.41	13.76	7.01	0.875318	0.0956208	UP	68166449	68169144
AC_000159.1-68175422	2	68175436	22.5	16.14	18.11	14.82	20.64	9.35	0.345666	0.451992	UP	68169145	68322794
AC_000159.1-6927192	2	6927206	24.75	13.83	11.32	9.88	16.05	7.01	0.594921	0.244412	UP	6917325	6982234
AC_000159.1-6927635	2	6927649	18	13.83	24.9	17.28	9.17	11.68	0.588423	0.211596	UP	6917325	6982234
AC_000159.1-69540181	2	69540195	31.5	34.58	18.11	34.57	32.1	21.03	-0.043237	0.919577	Down	69013879	69807715
AC_000159.1-69928430	2	69928444	29.25	27.66	24.9	19.75	36.69	11.68	0.26757	0.580638	UP	69924668	70029514
AC_000159.1-70000269	2	70000283	24.75	25.36	27.16	24.69	13.76	35.05	0.0866038	1	UP	69924668	70029514
AC_000159.1-70042576	2	70042590	22.5	32.27	15.84	19.75	16.05	14.02	0.510618	0.233376	UP	70029515	70121978
AC_000159.1-7022917	2	7022931	15.75	9.22	13.58	17.28	11.46	11.68	-0.0433771	1	Down	7003753	7139350
AC_000159.1-70607078	2	70607092	11.25	32.27	13.58	19.75	13.76	18.69	0.141784	0.80147	UP	70587169	70691656
AC_000159.1-70607502	2	70607516	47.26	36.88	40.74	51.85	34.39	46.73	-0.0725913	0.872277	Down	70587169	70691656
AC_000159.1-70941129	2	70941143	38.25	32.27	38.48	39.51	43.57	32.71	-0.0730919	0.858452	Down	70691912	70972268
AC_000159.1-70998057	2	70998071	22.5	18.44	18.11	17.28	16.05	14.02	0.328776	0.462023	UP	70976684	71007099
AC_000159.1-71188864	2	71188878	11.25	16.14	18.11	27.16	16.05	28.04	-0.619868	0.171733	Down	71134085	71283118
AC_000159.1-71299108	2	71299122	27	11.53	15.84	7.41	4.59	11.68	1.18889	0.0248783	UP	71285351	71308940
AC_000159.1-71399872	2	71399886	22.5	6.92	9.05	14.82	25.22	11.68	-0.409931	0.565563	Down	71375270	71427010
AC_000159.1-71410545	2	71410559	33.75	36.88	38.48	19.75	45.86	25.7	0.258041	0.532515	UP	71375270	71427010
AC_000159.1-71460081	2	71460095	20.25	18.44	11.32	7.41	9.17	18.69	0.497858	0.32538	UP	71427011	71473525
AC_000159.1-71613865	2	71613879	18	9.22	9.05	0	11.46	2.34	1.3185	0.0526354	UP	71613809	71616188
AC_000159.1-71616595	2	71616609	22.5	11.53	11.32	14.82	22.93	18.69	-0.302268	0.654104	Down	71616189	71714943
[truncated: 22,413 more rows]
