# Supplementary material for: Genome-Wide DNA Methylation Analysis of Mammary Gland Tissues From Chinese Holstein Cows With Staphylococcus aureus Induced Mastitis
Source: Front Genet. 2020 Oct 19;11:550515. doi: 10.3389/fgene.2020.550515 (PMC7604493; doi:10.3389/fgene.2020.550515)
Supplement: Supplementary file 3 [file Table_3.XLSX]

## Sheet: Table_S3a_Different_CCGG_sites
Table S3a Differential CCGG methylation sites in udder tissue of Chinese Holstein
Ref_ID	Chr	Position	A2-RPM	B3-RPM	C4-RPM	A1-RPM	B1-RPM	C1-RPM	log2FC	PValue	up/down	Start	End
AC_000158.1-100135141	1	100135156	4.02	4.23	6.07	2.46	0.91	3.31	1.09197	0.019965	UP	100028234	100158019
AC_000158.1-10054262	1	10054277	0.45	0.94	0	1.97	2.29	3.31	-2.31069	0.00444564	Down	10031242	10069729
AC_000158.1-1005650	1	1005665	0.89	0.94	1.4	3.94	3.2	1.89	-1.42673	0.0290781	Down	943941	1188401
AC_000158.1-10337356	1	10337371	3.57	3.29	3.27	0.49	0.46	1.42	2.02457	0.00152602	UP	10227340	10956255
AC_000158.1-104740485	1	104740500	0.89	1.88	1.4	3.44	4.11	2.36	-1.22247	0.0429524	Down	104147377	105171835
AC_000158.1-106052345	1	106052360	7.14	5.17	6.07	1.48	1.83	1.89	1.79384	5.84236e-05	UP	105902458	106135694
AC_000158.1-106198325	1	106198340	4.02	2.35	2.8	2.46	0.46	0.47	1.43277	0.0192494	UP	106136178	106602472
AC_000158.1-107012692	1	107012707	1.34	1.41	0.47	3.44	2.74	2.36	-1.35027	0.0434348	Down	107011235	107115042
AC_000158.1-107096421	1	107096436	3.57	2.82	2.8	0.49	0.91	1.42	1.64316	0.00940707	UP	107011235	107115042
AC_000158.1-107098121	1	107098136	2.23	0.94	2.8	6.4	3.2	5.2	-1.26592	0.0140031	Down	107011235	107115042
AC_000158.1-107591908	1	107591923	2.68	2.35	3.74	0.49	1.37	1.42	1.36024	0.0290781	UP	107576170	107620968
AC_000158.1-108186620	1	108186635	3.12	4.23	1.4	5.9	6.86	7.56	-1.19663	0.003825	Down	108086915	108237492
AC_000158.1-108242066	1	108242081	1.78	4.23	4.67	0.98	2.29	1.42	1.13905	0.0370191	UP	108237493	108278660
AC_000158.1-108277690	1	108277705	3.57	1.88	0.93	5.9	5.94	5.2	-1.37325	0.00263882	Down	108237493	108278660
AC_000158.1-108384539	1	108384554	4.02	2.82	2.34	1.48	1.37	0.47	1.4328	0.0192494	UP	108383677	108585298
AC_000158.1-108493985	1	108494000	4.02	4.23	5.61	2.95	1.83	1.42	1.14959	0.0138341	UP	108383677	108585298
AC_000158.1-108715662	1	108715677	7.14	3.76	4.2	3.94	0.46	1.42	1.38699	0.0133812	UP	108585299	109039495
AC_000158.1-109172245	1	109172260	3.57	2.35	2.8	1.48	1.37	0.47	1.36022	0.0290781	UP	109039496	109289388
AC_000158.1-109556269	1	109556284	2.23	4.23	1.87	6.89	10.97	2.83	-1.29354	0.0158393	Down	109551735	109560437
AC_000158.1-110073852	1	110073867	0.89	0.47	1.4	2.46	4.57	2.36	-1.7094	0.00940707	Down	109821736	110273727
AC_000158.1-110659137	1	110659152	2.68	1.88	2.34	0.49	1.37	0.47	1.48342	0.0415052	UP	110288064	110936430
AC_000158.1-111045248	1	111045263	1.78	1.88	4.2	0.49	0.46	0.94	1.95706	0.00723116	UP	110936431	111213545
AC_000158.1-111291149	1	111291164	5.8	4.7	4.2	1.97	0.91	1.89	1.60809	0.000953763	UP	111213546	111317358
AC_000158.1-111379604	1	111379619	1.78	3.76	7.01	0	1.83	2.36	1.52572	0.0227227	UP	111333231	111444528
AC_000158.1-111415630	1	111415645	0.45	0.47	2.34	3.94	2.29	2.36	-1.35026	0.0434348	Down	111333231	111444528
AC_000158.1-111797748	1	111797763	6.69	4.23	2.34	1.48	1.83	1.89	1.33155	0.0165245	UP	111724792	111829353
AC_000158.1-111853811	1	111853826	4.46	2.35	3.74	0.98	0.46	2.83	1.28453	0.0201749	UP	111829354	111857046
AC_000158.1-113253382	1	113253397	0.89	0.47	0.47	1.97	2.29	4.72	-2.17952	0.00261578	Down	113229009	113277351
AC_000158.1-114365559	1	114365574	9.37	3.76	15.42	2.46	2.29	4.72	1.57689	0.00210699	UP	114281231	114432030
AC_000158.1-115304231	1	115304246	5.35	2.35	3.74	0.98	2.29	1.42	1.25669	0.0167824	UP	115296220	115476360
AC_000158.1-1159719	1	1159734	8.03	2.35	3.74	1.97	2.74	1.42	1.18841	0.0410068	UP	943941	1188401
AC_000158.1-11753933	1	11753948	2.23	3.76	2.8	0.49	0.46	1.89	1.5706	0.0147031	UP	11161307	12795328
AC_000158.1-117712743	1	117712758	3.12	5.17	2.8	1.48	0.91	1.42	1.50783	0.00705156	UP	117546838	117954472
AC_000158.1-117865304	1	117865319	0.89	1.88	1.4	3.94	6.4	4.72	-1.82151	0.000437391	Down	117546838	117954472
AC_000158.1-117905406	1	117905421	3.12	5.17	4.2	0.49	2.74	0.47	1.67545	0.00193619	UP	117546838	117954472
AC_000158.1-118216361	1	118216376	1.34	4.23	0.47	6.4	5.94	3.78	-1.39217	0.0112089	Down	118140748	118300291
AC_000158.1-118697828	1	118697843	1.34	0.94	0	3.44	2.29	3.31	-1.88282	0.00664707	Down	118685456	118701892
AC_000158.1-118753855	1	118753870	3.12	2.35	2.34	0.49	0	0.94	2.33185	0.00259077	UP	118701893	118803432
AC_000158.1-119152077	1	119152092	5.35	1.88	4.2	2.46	0.46	0.94	1.56182	0.00754756	UP	119151057	119157811
AC_000158.1-119304825	1	119304840	1.78	6.11	5.61	0	0.91	1.42	2.42721	0.000375514	UP	119290669	119306496
AC_000158.1-119438605	1	119438620	6.25	2.82	3.27	0.49	0.91	3.31	1.35829	0.0209354	UP	119401619	119583580
AC_000158.1-120008188	1	120008203	6.69	3.76	6.07	1.97	2.74	2.36	1.20834	0.00501566	UP	119985617	120013719
AC_000158.1-120202405	1	120202420	0.89	2.82	0	3.94	4.11	3.31	-1.57465	0.00705156	Down	120127894	120236685
AC_000158.1-12021294	1	12021309	0.89	0.47	0	3.44	2.74	1.89	-2.39624	0.00259077	Down	11161307	12795328
AC_000158.1-120419523	1	120419538	1.34	1.41	0.93	5.41	2.29	5.2	-1.74324	0.00233214	Down	120401470	120445397
AC_000158.1-120959039	1	120959054	3.12	1.88	5.14	7.87	5.03	8.97	-1.08802	0.0100634	Down	120715142	121278992
AC_000158.1-124419641	1	124419656	2.23	1.88	2.34	5.9	5.03	2.83	-1.06482	0.0317494	Down	123444004	125733203
AC_000158.1-125272208	1	125272223	2.23	2.35	4.2	0	1.83	0.94	1.57063	0.0147031	UP	123444004	125733203
AC_000158.1-125412784	1	125412799	4.91	3.29	1.87	0.49	0.91	2.36	1.38428	0.0162153	UP	123444004	125733203
AC_000158.1-125843328	1	125843343	2.23	1.88	3.74	0.98	0.46	1.42	1.41344	0.0348083	UP	125734774	125862997
AC_000158.1-126131284	1	126131299	3.12	2.35	3.74	2.46	0.91	0.47	1.24925	0.0358458	UP	126040089	126704343
AC_000158.1-126938623	1	126938638	1.78	1.88	1.87	0.49	0.46	0.47	1.84245	0.0352335	UP	126937882	126987687
AC_000158.1-127028366	1	127028381	1.78	2.35	1.87	0	0.46	0.94	1.95452	0.0213287	UP	126987688	127038023
AC_000158.1-127734301	1	127734316	2.68	2.82	3.27	0	1.83	0.94	1.57062	0.0147031	UP	127736166	127814894
AC_000158.1-127871449	1	127871464	2.68	3.29	3.74	6.89	7.31	5.67	-1.02127	0.0112876	Down	127827898	128033148
AC_000158.1-128818956	1	128818971	2.23	1.88	4.67	0.49	0.91	1.42	1.5706	0.0147031	UP	128811322	128828749
AC_000158.1-128996570	1	128996585	3.12	2.35	3.74	1.48	0.46	1.89	1.24924	0.0358458	UP	128917560	129006030
AC_000158.1-129027564	1	129027579	4.02	5.17	3.74	1.48	2.29	1.89	1.1635	0.0167129	UP	129006031	129041679
AC_000158.1-129095634	1	129095649	1.78	0.94	0.47	4.43	2.29	3.31	-1.56854	0.0126108	Down	129041680	129235118
AC_000158.1-129100548	1	129100563	0.89	1.88	1.4	2.46	5.48	5.67	-1.67958	0.00261608	Down	129041680	129235118
AC_000158.1-129690077	1	129690092	3.57	2.82	3.74	2.46	1.37	0.47	1.2215	0.0295931	UP	129385528	130110347
AC_000158.1-130297395	1	130297410	8.92	7.05	6.54	4.43	2.29	2.83	1.24291	0.000935447	UP	130110348	130412834
AC_000158.1-130436784	1	130436799	0	0.94	0.47	1.97	1.83	2.83	-2.1227	0.012768	Down	130412835	130519141
AC_000158.1-130866866	1	130866881	0.45	1.41	2.34	3.94	4.11	5.67	-1.68123	0.00167706	Down	130858919	130932812
AC_000158.1-130878830	1	130878845	1.78	2.82	2.34	5.9	5.94	6.14	-1.35344	0.00222397	Down	130858919	130932812
AC_000158.1-130966271	1	130966286	2.68	3.76	6.07	0.98	3.2	1.42	1.11724	0.0387323	UP	130932886	131089307
AC_000158.1-131346974	1	131346989	0.89	0.94	0.47	3.94	3.66	1.89	-1.9554	0.00410305	Down	131327221	131351895
AC_000158.1-131467726	1	131467741	0	1.41	1.4	2.46	1.83	5.2	-1.70942	0.0130608	Down	131351896	131530834
AC_000158.1-131723666	1	131723681	6.25	2.35	3.74	1.48	1.83	1.89	1.23101	0.0190772	UP	131634779	131723146
AC_000158.1-132330475	1	132330490	5.35	7.99	3.27	2.46	1.37	3.31	1.20724	0.013222	UP	132243382	132444375
AC_000158.1-132744199	1	132744214	4.02	3.76	2.34	0.49	0.91	1.42	1.77822	0.00374606	UP	132740263	133269139
AC_000158.1-133259692	1	133259707	0.89	1.41	0.47	2.46	2.29	3.31	-1.4796	0.0348083	Down	132740263	133269139
AC_000158.1-133259705	1	133259720	0.89	1.41	0.47	2.46	2.29	3.31	-1.4796	0.0348083	Down	132740263	133269139
AC_000158.1-133290055	1	133290070	12.05	8.46	9.81	3.44	2.74	2.83	1.74009	6.59257e-06	UP	133269140	133310152
AC_000158.1-135193127	1	135193142	1.34	0.94	1.4	4.92	4.11	2.83	-1.63269	0.00458894	Down	135191077	135658387
AC_000158.1-135762074	1	135762089	8.03	6.58	3.74	1.97	3.2	2.83	1.18113	0.00871196	UP	135732019	135805188
AC_000158.1-136427006	1	136427021	3.12	3.76	2.34	0.98	1.37	0.94	1.43282	0.0192494	UP	136405177	136435601
AC_000158.1-137063752	1	137063767	3.12	4.23	2.8	0.98	0	1.42	2.02457	0.00152602	UP	137030466	137107231
AC_000158.1-138371657	1	138371672	5.35	3.76	3.74	2.46	2.74	0.94	1.05132	0.0277154	UP	138332715	138384946
AC_000158.1-140344386	1	140344401	1.78	3.29	3.74	0.98	1.37	0.94	1.36027	0.0290781	UP	140333442	140350678
AC_000158.1-140406952	1	140406967	4.91	3.76	7.47	4.43	1.37	1.89	1.07528	0.0264361	UP	140366305	140522630
AC_000158.1-140779787	1	140779802	1.78	2.82	4.2	0.49	1.83	0.47	1.57064	0.0147031	UP	140741647	140863405
AC_000158.1-141785712	1	141785727	3.57	3.76	6.54	2.46	1.83	2.36	1.04597	0.0271321	UP	141658897	141994073
AC_000158.1-141798045	1	141798060	4.91	1.88	1.87	0.49	0.91	1.42	1.57053	0.0147031	UP	141658897	141994073
AC_000158.1-142171415	1	142171430	0	1.88	2.34	4.92	2.74	2.83	-1.28846	0.0295931	Down	141994074	142656341
AC_000158.1-142504370	1	142504385	0.45	0.94	0	2.46	1.83	2.83	-2.21977	0.00756764	Down	141994074	142656341
AC_000158.1-142876642	1	142876657	7.59	3.76	4.2	0.98	1.83	2.36	1.55844	0.00292497	UP	142875109	142980631
AC_000158.1-143027614	1	143027629	1.34	3.29	1.87	4.43	5.48	3.78	-1.06477	0.0317494	Down	143026950	143034795
AC_000158.1-143161468	1	143161483	0.89	1.88	0	5.9	2.74	2.83	-1.96929	0.00214152	Down	143156318	143166726
AC_000158.1-143389018	1	143389033	4.02	2.35	4.2	2.46	0	0.94	1.6309	0.00526086	UP	143371319	143489294
AC_000158.1-143423180	1	143423195	2.23	3.29	1.87	0	0.91	0.47	2.2464	0.00444564	UP	143371319	143489294
AC_000158.1-143703879	1	143703894	2.68	1.88	2.34	0.49	0.91	0.47	1.78066	0.0192751	UP	143645291	143706956
AC_000158.1-143712545	1	143712560	4.91	4.7	3.74	0.49	2.29	1.89	1.46787	0.00341294	UP	143706957	143735632
AC_000158.1-143751802	1	143751817	0.45	0	1.87	3.94	1.83	2.36	-1.72558	0.0169686	Down	143735633	143755884
AC_000158.1-143896259	1	143896274	4.46	2.82	2.8	5.41	8.23	10.39	-1.23416	0.00272787	Down	143829675	143904952
AC_000158.1-143896634	1	143896649	2.23	1.88	3.27	7.38	2.74	5.67	-1.06531	0.0323024	Down	143829675	143904952
AC_000158.1-143965605	1	143965620	0.45	3.29	0.47	7.87	5.03	3.78	-1.94705	0.00113507	Down	143904953	143988349
AC_000158.1-144236921	1	144236936	5.35	3.76	3.74	2.95	0.91	0.94	1.41785	0.00514521	UP	144222210	144242523
AC_000158.1-144309459	1	144309474	2.68	2.82	1.4	6.89	3.66	4.25	-1.06426	0.0329944	Down	144297830	144320099
AC_000158.1-144386682	1	144386697	0.89	1.88	0.47	2.95	2.74	3.78	-1.49936	0.0192494	Down	144333225	144437238
AC_000158.1-144410564	1	144410579	0.89	3.76	0.47	4.43	5.03	4.25	-1.40045	0.0104232	Down	144333225	144437238
AC_000158.1-144503556	1	144503571	2.68	1.88	3.27	0.49	0	1.89	1.65977	0.0169686	UP	144493955	144604738
AC_000158.1-144539861	1	144539876	2.23	4.7	5.61	1.48	2.74	0.94	1.23822	0.0220666	UP	144493955	144604738
AC_000158.1-144552208	1	144552223	4.46	3.29	2.8	0.49	2.29	1.42	1.28458	0.0201749	UP	144493955	144604738
AC_000158.1-144573908	1	144573923	0.89	0.47	0.93	2.46	2.29	5.67	-2.09159	0.00206363	Down	144493955	144604738
AC_000158.1-144776828	1	144776843	1.78	1.88	3.74	2.95	7.77	5.2	-1.09688	0.0360789	Down	144777988	144781290
AC_000158.1-144861344	1	144861359	7.59	5.64	6.07	2.95	2.29	3.78	1.09499	0.00630644	UP	144845981	144887618
AC_000158.1-144888587	1	144888602	2.23	2.82	4.2	7.87	4.57	6.61	-1.02122	0.0142751	Down	144887619	144890446
AC_000158.1-144991895	1	144991910	2.23	2.82	4.2	1.48	0.46	1.89	1.24927	0.0358458	UP	144890447	145019926
AC_000158.1-145056825	1	145056840	2.23	5.17	1.87	0.98	0	1.89	1.64341	0.0143927	UP	145041321	145057826
AC_000158.1-145067020	1	145067035	0.89	0.94	0.47	2.95	1.83	2.83	-1.64004	0.0266937	Down	145057827	145075459
AC_000158.1-145067453	1	145067468	10.26	5.64	6.07	2.46	3.66	2.83	1.28371	0.00199062	UP	145057827	145075459
AC_000158.1-145150546	1	145150561	4.02	3.76	5.14	1.48	0.91	0	2.36726	6.71796e-05	UP	145152436	145178781
AC_000158.1-145196832	1	145196847	2.68	2.82	2.8	0.49	0.46	0.47	2.41259	0.00149892	UP	145189287	145199103
AC_000158.1-145517726	1	145517741	4.02	1.88	3.27	2.46	0	1.42	1.24921	0.0358458	UP	145282797	145560004
AC_000158.1-146110941	1	146110956	6.25	1.88	5.14	1.48	0.91	1.42	1.77206	0.00223057	UP	146109034	146113516
AC_000158.1-146264325	1	146264340	5.35	3.76	3.74	0.98	1.37	2.36	1.41787	0.00514521	UP	146217227	146345937
AC_000158.1-146584784	1	146584799	4.02	2.35	3.27	0.98	1.37	0.94	1.50191	0.0126108	UP	146583250	146705612
AC_000158.1-146657930	1	146657945	3.57	5.17	6.54	1.48	3.2	0.94	1.40112	0.0044732	UP	146583250	146705612
AC_000158.1-146963017	1	146963032	2.23	1.88	2.34	0.98	0	0	2.56626	0.00419727	UP	146946481	146989202
AC_000158.1-147069004	1	147069019	0.45	0.47	2.8	1.97	3.66	4.25	-1.38469	0.0258334	Down	147044108	147067542
AC_000158.1-147373146	1	147373161	4.02	3.76	6.07	3.44	1.83	0.94	1.14979	0.0182318	UP	147371928	147404395
AC_000158.1-147417865	1	147417880	4.02	4.23	4.2	2.46	1.37	0	1.67525	0.00189758	UP	147404396	147423644
AC_000158.1-148266379	1	148266394	8.03	4.23	8.88	2.95	3.66	3.31	1.08266	0.00880982	UP	148266936	148295199
AC_000158.1-148418926	1	148418941	0.89	1.41	1.87	3.94	3.2	4.25	-1.41202	0.0136185	Down	148347036	148424445
AC_000158.1-148467441	1	148467456	2.68	3.29	3.27	5.9	5.94	8.5	-1.1241	0.00577747	Down	148437147	148569233
AC_000158.1-148476736	1	148476751	6.69	6.58	5.14	2.46	1.37	4.25	1.18184	0.00410336	UP	148437147	148569233
AC_000158.1-148599046	1	148599061	8.92	4.23	8.41	1.97	3.2	4.72	1.11137	0.0102452	UP	148581291	148674240
AC_000158.1-148607284	1	148607299	4.02	5.17	5.61	2.46	1.83	2.36	1.13752	0.0114593	UP	148581291	148674240
AC_000158.1-148722687	1	148722702	10.26	8.46	5.14	2.46	6.4	1.89	1.13206	0.010106	UP	148674241	148949053
AC_000158.1-148753073	1	148753088	0.89	0.47	0	1.97	1.83	1.89	-1.90651	0.0352335	Down	148674241	148949053
AC_000158.1-148811672	1	148811687	3.12	5.17	4.2	0.98	3.2	1.42	1.11179	0.0238587	UP	148674241	148949053
AC_000158.1-148946540	1	148946555	0	0.94	0	2.46	2.74	2.36	-2.81683	0.0013193	Down	148674241	148949053
AC_000158.1-149177850	1	149177865	2.68	1.88	4.67	1.48	1.37	0.94	1.24928	0.0358458	UP	148949054	149585374
AC_000158.1-149603930	1	149603945	2.68	2.82	4.67	0	1.37	1.42	1.77826	0.00374606	UP	149586430	149643676
AC_000158.1-150155331	1	150155346	0.45	3.29	0.93	4.43	3.66	3.78	-1.32386	0.0167824	Down	150153942	150163460
AC_000158.1-150155339	1	150155354	0.45	3.29	0.93	4.43	3.66	3.78	-1.32386	0.0167824	Down	150153942	150163460
AC_000158.1-150258614	1	150258629	0.89	1.88	1.4	2.95	5.03	1.89	-1.22245	0.0429524	Down	150163461	150293613
AC_000158.1-150491563	1	150491578	5.8	7.05	4.67	3.44	1.37	2.83	1.19451	0.00446243	UP	150473641	150678439
AC_000158.1-150493050	1	150493065	2.68	3.76	3.27	0.49	1.83	1.89	1.15559	0.0429524	UP	150473641	150678439
AC_000158.1-150537121	1	150537136	1.78	1.88	2.8	3.94	5.03	4.72	-1.0648	0.0317494	Down	150473641	150678439
AC_000158.1-150576385	1	150576400	4.91	5.17	4.67	2.46	1.83	0.94	1.47532	0.00193831	UP	150473641	150678439
AC_000158.1-150587907	1	150587922	0.89	1.88	2.8	2.95	4.11	5.67	-1.17856	0.0271529	Down	150473641	150678439
AC_000158.1-150590404	1	150590419	4.02	1.88	3.27	0.49	1.37	0.94	1.64316	0.00940707	UP	150473641	150678439
AC_000158.1-150595788	1	150595803	0	0.47	1.4	1.97	3.2	1.89	-1.84576	0.0192751	Down	150473641	150678439
AC_000158.1-150702190	1	150702205	4.91	3.76	6.07	2.46	2.74	1.89	1.04046	0.0187826	UP	150696151	150729013
AC_000158.1-151050390	1	151050405	0.45	1.41	0.47	2.95	2.29	2.36	-1.64002	0.0266937	Down	151021543	151141015
AC_000158.1-151140289	1	151140304	2.68	2.35	3.27	1.48	0.46	0.94	1.49414	0.022748	UP	151021543	151141015
AC_000158.1-151312981	1	151312996	1.78	3.76	7.01	0.98	2.29	1.89	1.24375	0.0393733	UP	151270812	151414207
AC_000158.1-151379595	1	151379610	1.34	1.41	0.47	4.43	4.11	1.89	-1.63446	0.00818203	Down	151270812	151414207
AC_000158.1-151485467	1	151485482	0.89	1.88	0.47	7.38	5.94	3.31	-2.29479	5.84378e-05	Down	151414208	151513134
AC_000158.1-152052368	1	152052383	0.45	1.88	0.47	2.95	2.74	3.31	-1.63681	0.0147031	Down	151847756	152250120
AC_000158.1-152341018	1	152341033	3.57	2.82	6.07	1.48	0.46	2.36	1.51191	0.00651882	UP	152310605	152379402
AC_000158.1-152501836	1	152501851	0.45	3.76	2.34	7.38	5.48	5.67	-1.48599	0.00180228	Down	152379403	152695773
AC_000158.1-152515379	1	152515394	0.45	1.41	0.47	2.46	4.57	2.36	-1.95536	0.00410305	Down	152379403	152695773
AC_000158.1-152682369	1	152682384	1.78	1.88	0.93	5.9	2.29	3.78	-1.32547	0.0204918	Down	152379403	152695773
AC_000158.1-152759166	1	152759181	3.12	1.88	4.67	0.98	0.46	0.94	1.95862	0.00251185	UP	152695774	152824869
AC_000158.1-152769331	1	152769346	2.23	1.88	2.34	4.92	5.03	3.31	-1.01483	0.0438122	Down	152695774	152824869
AC_000158.1-152837273	1	152837288	2.68	0.47	0.93	4.43	4.57	2.36	-1.41204	0.0136185	Down	152829193	152840050
AC_000158.1-153085890	1	153085905	4.91	5.17	4.2	0.49	2.29	2.36	1.43008	0.00292058	UP	153069814	153165347
AC_000158.1-153157788	1	153157803	6.25	5.17	6.07	3.44	1.37	1.89	1.38273	0.00121512	UP	153069814	153165347
AC_000158.1-154017856	1	154017871	4.46	5.64	6.54	2.46	1.83	3.78	1.03208	0.0133528	UP	153971502	154022489
AC_000158.1-154080986	1	154081001	8.92	7.05	8.88	2.95	4.57	4.25	1.0656	0.00521996	UP	154023224	154103515
AC_000158.1-154093997	1	154094012	2.23	3.29	7.94	0.49	1.83	1.89	1.62498	0.0112726	UP	154023224	154103515
AC_000158.1-154139196	1	154139211	5.35	3.29	4.2	0.98	0.46	3.31	1.41569	0.00749905	UP	154132524	154149992
AC_000158.1-154201784	1	154201799	3.57	3.29	5.14	0.98	1.83	1.42	1.45878	0.00603777	UP	154200074	154218713
AC_000158.1-154548208	1	154548223	2.23	2.35	2.34	0	2.29	0	1.48345	0.0415052	UP	154440391	154575201
AC_000158.1-154692320	1	154692335	0.89	0.94	0.47	2.46	3.2	2.36	-1.72556	0.0169686	Down	154657949	154697882
AC_000158.1-154960439	1	154960454	6.25	5.64	3.27	2.46	4.11	0.47	1.08596	0.0320163	UP	154923159	154969397
AC_000158.1-155082284	1	155082299	1.34	0.47	0.93	4.43	4.57	2.36	-1.96809	0.00144402	Down	155010008	155158936
AC_000158.1-155098405	1	155098420	2.68	2.35	2.34	0.49	1.37	0.47	1.5743	0.0266937	UP	155093274	155301691
AC_000158.1-155144138	1	155144153	2.68	2.35	2.34	4.92	5.94	5.2	-1.10374	0.0154935	Down	155093274	155301691
AC_000158.1-155172026	1	155172041	6.25	4.23	5.14	0.98	5.03	1.42	1.04001	0.037121	UP	155093274	155301691
AC_000158.1-155460156	1	155460171	1.78	7.05	0.93	10.33	10.05	8.03	-1.52516	0.00121847	Down	155406443	155569026
AC_000158.1-155606582	1	155606597	5.35	2.82	3.74	2.46	2.29	0.47	1.17957	0.0204758	UP	155606423	155618262
AC_000158.1-155810709	1	155810724	2.68	2.35	2.34	5.41	6.4	8.03	-1.40564	0.000878774	Down	155618263	155833445
AC_000158.1-155835050	1	155835065	1.34	0.47	1.4	2.95	4.11	6.14	-1.97743	0.000607968	Down	155833140	156351047
AC_000158.1-155888984	1	155888999	4.02	2.82	3.27	0.49	2.29	0.94	1.38433	0.0162153	UP	155833140	156351047
AC_000158.1-155931435	1	155931450	2.23	3.29	0.47	4.43	4.11	5.67	-1.21756	0.0170502	Down	155833140	156351047
AC_000158.1-156494751	1	156494766	4.02	5.64	2.34	1.97	1.83	1.42	1.1797	0.0212422	UP	156351048	156753461
AC_000158.1-156582480	1	156582495	1.78	0.94	0.93	1.97	3.2	4.25	-1.31602	0.0358458	Down	156351048	156753461
AC_000158.1-156603949	1	156603964	2.68	4.23	3.27	0.98	0.91	2.36	1.22153	0.0295931	UP	156351048	156753461
AC_000158.1-157018291	1	157018306	4.46	3.76	3.27	1.48	1.37	1.89	1.25669	0.0167824	UP	156767988	157168539
AC_000158.1-157029570	1	157029585	0	0.94	0.47	3.44	2.29	2.83	-2.47698	0.00149892	Down	156767988	157168539
AC_000158.1-157218080	1	157218095	6.69	2.35	3.27	0.98	0.91	1.42	1.8533	0.00296829	UP	157168540	157261755
AC_000158.1-157383165	1	157383180	5.8	4.7	2.8	2.46	1.83	1.89	1.10125	0.019667	UP	157314032	158080277
AC_000158.1-157558417	1	157558432	1.78	3.29	0.47	5.9	5.03	4.72	-1.46509	0.0025872	Down	157314032	158080277
AC_000158.1-158114118	1	158114133	3.12	1.41	2.34	5.41	6.86	3.31	-1.15161	0.0189312	Down	158080278	158302686
AC_000158.1-16277797	1	16277812	2.23	3.29	2.8	0	2.29	0.47	1.4942	0.022748	UP	15766980	16307651
AC_000158.1-1705746	1	1705761	7.59	4.7	4.67	1.97	3.66	1.42	1.247	0.00745533	UP	1687491	1775223
AC_000158.1-17394656	1	17394671	2.68	9.87	5.14	1.97	2.74	3.31	1.12032	0.0346383	UP	16307724	18058708
AC_000158.1-1787120	1	1787135	0.45	0.47	0.47	2.95	3.2	2.83	-2.55345	0.000861524	Down	1787125	1822538
AC_000158.1-18286326	1	18286341	1.34	0.94	1.4	3.44	3.66	2.36	-1.31601	0.0358458	Down	18233155	18719331
AC_000158.1-18504056	1	18504071	3.12	2.82	5.61	0.98	2.29	0.94	1.40323	0.00942422	UP	18233155	18719331
AC_000158.1-19194129	1	19194144	1.34	0.94	0	2.46	2.29	2.83	-1.64005	0.0266937	Down	19089435	19365382
AC_000158.1-19875269	1	19875284	4.91	2.82	1.87	0.98	2.29	0.94	1.15554	0.0429524	UP	19865733	19881346
AC_000158.1-19930521	1	19930536	5.8	5.17	6.07	2.95	2.74	1.42	1.24762	0.00323025	UP	19930459	19930542
AC_000158.1-19972674	1	19972689	3.57	1.88	3.27	1.48	0	0.47	2.11415	0.00261578	UP	19931266	20663796
AC_000158.1-21930034	1	21930049	0.45	1.88	0.93	2.95	3.2	3.31	-1.49933	0.0192494	Down	21801775	22047556
AC_000158.1-21990029	1	21990044	3.12	4.7	5.14	1.48	0.46	1.42	1.91057	0.000514639	UP	21801775	22047556
AC_000158.1-21995278	1	21995293	14.28	4.23	5.14	0.98	3.66	2.83	1.63076	0.00315082	UP	21801775	22047556
AC_000158.1-22399838	1	22399853	1.78	2.35	2.34	0	0.46	0.94	2.05852	0.012768	UP	22313429	22412970
AC_000158.1-2248882	1	2248897	0.89	1.88	0.93	3.94	4.11	2.83	-1.5142	0.0107425	Down	2216523	2258668
AC_000158.1-23221726	1	23221741	0	0.94	1.87	3.94	1.83	2.36	-1.47959	0.0348083	Down	22732191	23927224
AC_000158.1-2363687	1	2363702	7.14	7.05	3.27	3.44	2.29	2.36	1.10704	0.0168836	UP	2353266	2364560
AC_000158.1-24305320	1	24305335	5.8	3.29	3.74	0.49	1.37	1.89	1.72696	0.00120687	UP	24002039	24390483
AC_000158.1-24890171	1	24890186	0.45	2.82	0	2.46	4.57	1.89	-1.42094	0.0437875	Down	24766085	25445759
AC_000158.1-26394619	1	26394634	5.35	5.17	7.94	1.48	3.2	3.31	1.18357	0.00488988	UP	25619015	26955268
AC_000158.1-27488353	1	27488368	1.78	0.94	0.93	2.95	5.94	2.36	-1.57352	0.0089043	Down	26955269	27546703
AC_000158.1-2794210	1	2794225	2.68	1.41	2.34	3.44	3.66	8.5	-1.25394	0.0258548	Down	2778584	2918051
AC_000158.1-28393298	1	28393313	2.23	0.94	1.4	5.9	1.83	3.31	-1.21026	0.0498835	Down	27546776	28415641
AC_000158.1-2850358	1	2850373	0.89	2.82	0.47	4.43	6.4	4.25	-1.82029	0.000637481	Down	2778584	2918051
AC_000158.1-2991227	1	2991242	4.46	4.7	4.2	1.97	1.83	0.94	1.46787	0.00341294	UP	2918052	3049861
AC_000158.1-30429997	1	30430012	0.89	4.7	5.61	7.38	9.6	7.08	-1.10183	0.00988006	Down	30305521	32394373
AC_000158.1-31313732	1	31313747	4.46	0.94	1.4	4.92	5.48	4.72	-1.11101	0.0291386	Down	30305521	32394373
AC_000158.1-31981397	1	31981412	2.23	1.41	1.87	5.9	3.66	2.83	-1.12547	0.0337455	Down	30305521	32394373
AC_000158.1-32105588	1	32105603	0.89	0.94	1.4	1.97	4.57	1.89	-1.35022	0.0434348	Down	30305521	32394373
AC_000158.1-329304	1	329319	0	0.94	0.47	1.97	1.83	1.89	-1.90648	0.0352335	Down	242246	362915
AC_000158.1-3299184	1	3299199	3.12	3.29	1.87	1.48	0.46	0.47	1.74048	0.0106723	UP	3212432	3483250
AC_000158.1-3374903	1	3374918	0.89	0.94	0.47	2.95	1.83	2.83	-1.64004	0.0266937	Down	3212432	3483250
AC_000158.1-33755058	1	33755073	1.78	3.29	3.27	0.49	1.83	0	1.74055	0.0106723	UP	33675802	33853692
AC_000158.1-33813763	1	33813778	1.78	1.88	1.4	6.4	4.11	2.36	-1.30119	0.0192255	Down	33675802	33853692
AC_000158.1-3709267	1	3709282	0.89	2.82	0.47	3.44	4.57	1.89	-1.22196	0.0449879	Down	3483251	3723928
AC_000158.1-37624025	1	37624040	2.23	2.35	1.87	5.9	5.03	4.72	-1.24903	0.00802652	Down	37123464	37803107
AC_000158.1-37797245	1	37797260	2.23	0.47	4.2	5.9	4.57	9.45	-1.50098	0.00398792	Down	37123464	37803107
AC_000158.1-38345774	1	38345789	4.91	1.41	1.87	6.4	7.31	3.78	-1.06126	0.0238252	Down	38021045	38722863
AC_000158.1-38424783	1	38424798	0.89	1.41	2.8	5.41	2.74	3.31	-1.13323	0.042603	Down	38021045	38722863
AC_000158.1-41214186	1	41214201	5.8	3.29	4.67	0.98	1.37	2.36	1.51611	0.00224699	UP	40608638	41627683
AC_000158.1-41911084	1	41911099	4.91	5.17	4.67	1.48	2.29	1.89	1.35372	0.00370015	UP	41870257	41915644
AC_000158.1-43230742	1	43230757	0.45	0.47	0.93	1.97	2.29	1.89	-1.64468	0.0491512	Down	43149622	43451165
AC_000158.1-43454694	1	43454709	1.78	4.7	6.07	0.98	1.83	1.89	1.37285	0.0169951	UP	43453233	43541935
AC_000158.1-441714	1	441729	1.34	3.29	3.27	5.41	5.94	4.72	-1.0182	0.0243	Down	438037	457092
AC_000158.1-44265639	1	44265654	0	0	0	2.46	1.83	2.83	-5.37448	6.14074e-05	Down	44261449	44281397
AC_000158.1-44692370	1	44692385	3.57	4.7	5.61	4.43	1.83	0.47	1.04651	0.046016	UP	44647584	44713432
AC_000158.1-44712227	1	44712242	2.68	2.82	2.8	0.49	0	0.94	2.41258	0.00149892	UP	44647584	44713432
AC_000158.1-44839235	1	44839250	4.02	1.88	4.67	0.98	0.91	0.94	1.84128	0.00233462	UP	44835842	44857659
AC_000158.1-45320315	1	45320330	3.12	1.88	2.8	1.48	0.46	0.94	1.41341	0.0348083	UP	45281234	45394345
AC_000158.1-45532762	1	45532777	0	0.47	0.47	2.95	2.74	2.36	-2.90238	0.000733115	Down	45521502	45826038
AC_000158.1-46555853	1	46555868	4.46	4.23	3.74	0.98	0.91	1.89	1.67523	0.00189758	UP	46554485	46862920
AC_000158.1-46959972	1	46959987	1.78	3.29	8.41	0	1.37	3.31	1.48151	0.0444509	UP	46863233	47253804
AC_000158.1-49200	1	49215	2.68	0.94	1.4	5.9	7.31	3.31	-1.67021	0.00149266	Down	35628	66126
AC_000158.1-49361650	1	49361665	0.45	0.47	1.4	3.44	1.83	2.83	-1.72558	0.0169686	Down	49327723	50157888
AC_000158.1-50320470	1	50320485	2.68	3.29	1.87	5.9	6.86	4.25	-1.09982	0.0127954	Down	50158468	50331574
AC_000158.1-50326239	1	50326254	0.89	0.94	0.93	5.9	2.74	2.83	-1.96812	0.00144402	Down	50158468	50331574
AC_000158.1-50364000	1	50364015	4.91	4.7	2.8	0.98	1.37	2.36	1.36612	0.00769566	UP	50331575	50562844
AC_000158.1-50643753	1	50643768	6.25	5.64	5.61	17.22	9.14	10.39	-1.05111	0.00319026	Down	50562845	50655990
AC_000158.1-50655318	1	50655333	2.68	2.35	2.8	3.94	8.23	6.14	-1.21222	0.00793418	Down	50562845	50655990
AC_000158.1-50960920	1	50960935	2.23	6.58	7.01	2.95	1.37	2.36	1.22979	0.0211094	UP	50882567	51022807
AC_000158.1-5162156	1	5162171	1.34	2.82	0.47	3.94	4.11	4.25	-1.37965	0.0114147	Down	5097683	5447784
AC_000158.1-51948113	1	51948128	0.89	0.47	0.93	2.46	2.29	3.78	-1.80633	0.0106723	Down	51390987	52149176
AC_000158.1-5246312	1	5246327	12.05	7.99	12.61	3.44	5.03	1.89	1.64037	2.707e-05	UP	5097683	5447784
AC_000158.1-53115052	1	53115067	1.34	3.76	0	3.94	7.31	2.36	-1.38848	0.0424345	Down	53102490	53169197
AC_000158.1-5363384	1	5363399	10.26	4.7	7.47	2.46	2.74	2.83	1.46932	0.000636769	UP	5097683	5447784
AC_000158.1-54222922	1	54222937	0.45	1.41	0.93	3.44	2.74	2.36	-1.56033	0.022748	Down	54139981	54292236
AC_000158.1-57078793	1	57078808	2.68	3.76	2.8	0	2.29	0.94	1.43286	0.0192494	UP	56904953	57147279
AC_000158.1-57447861	1	57447876	19.19	9.87	7.47	5.41	5.03	2.36	1.50853	0.000556483	UP	57348403	57498405
AC_000158.1-58029059	1	58029074	2.68	3.29	3.74	0.98	1.37	1.42	1.3184	0.0242364	UP	58014638	58045117
AC_000158.1-58089418	1	58089433	2.68	2.35	2.8	0.49	0.91	0.94	1.65979	0.0169686	UP	58085014	58125945
AC_000158.1-58104663	1	58104678	4.46	3.29	6.54	1.48	1.37	0.94	1.87209	0.000354682	UP	58085014	58125945
AC_000158.1-58147996	1	58148011	1.78	0.47	0.93	2.95	4.11	3.78	-1.69757	0.00526086	Down	58125946	58152797
AC_000158.1-58408251	1	58408266	6.69	3.29	3.27	0.98	1.83	2.83	1.20957	0.0278081	UP	58383537	58466947
AC_000158.1-58872851	1	58872866	0.45	0	0	1.97	1.83	1.89	-3.19918	0.00342901	Down	58846898	58879244
AC_000158.1-59446850	1	59446865	4.02	2.35	1.87	0.98	0.46	1.42	1.4941	0.022748	UP	59413667	60269618
AC_000158.1-59473908	1	59473923	1.78	2.82	3.74	0.98	1.83	0.47	1.28384	0.0434348	UP	59413667	60269618
AC_000158.1-60004207	1	60004222	8.48	8.93	5.61	4.92	4.11	2.36	1.01296	0.00710371	UP	59413667	60269618
AC_000158.1-60558320	1	60558335	1.34	0.94	0.47	3.44	2.74	4.25	-1.84458	0.00374606	Down	60477853	60856215
AC_000158.1-60964038	1	60964053	2.23	2.35	2.34	7.87	2.74	5.2	-1.15672	0.0221761	Down	60957393	61026409
AC_000158.1-61407972	1	61407987	2.23	1.88	2.34	3.94	5.94	3.78	-1.06479	0.0317494	Down	61026410	61781010
AC_000158.1-62049692	1	62049707	8.03	2.82	11.68	2.46	4.11	2.83	1.24453	0.0137941	UP	61840491	62162849
AC_000158.1-62706040	1	62706055	2.23	3.76	3.27	0.49	1.37	1.89	1.2493	0.0358458	UP	62392923	63023620
AC_000158.1-6274336	1	6274351	4.91	5.17	6.07	0.98	3.66	2.36	1.16843	0.00682997	UP	6201225	6288352
AC_000158.1-62821796	1	62821811	2.68	0.47	1.87	5.41	3.2	3.78	-1.24701	0.0202052	Down	62392923	63023620
AC_000158.1-64298473	1	64298488	2.68	4.23	4.67	0.49	2.29	1.42	1.40306	0.00910766	UP	64159344	64355508
AC_000158.1-64608627	1	64608642	4.02	3.29	3.27	0.49	1.83	1.42	1.44739	0.0107425	UP	64605865	64614343
AC_000158.1-64715612	1	64715627	3.57	4.23	7.47	1.97	0.91	1.42	1.79989	0.000840396	UP	64678146	64797241
AC_000158.1-65086978	1	65086993	4.02	2.82	2.34	1.97	0	1.89	1.24921	0.0358458	UP	65050424	65163688
AC_000158.1-65940920	1	65940935	4.02	2.82	3.74	9.35	7.31	5.2	-1.02283	0.0104351	Down	65928621	65942079
AC_000158.1-67036814	1	67036829	12.05	8.93	13.08	4.92	4.11	5.67	1.20933	0.000748717	UP	67036366	67074299
AC_000158.1-67144903	1	67144918	1.78	2.35	1.87	4.92	5.03	4.72	-1.26384	0.00965021	Down	67144083	67210868
AC_000158.1-68017425	1	68017440	1.34	1.41	0	2.95	4.57	2.36	-1.77855	0.00596225	Down	68012078	68101852
AC_000158.1-68029484	1	68029499	0.89	1.41	1.4	6.4	4.57	4.72	-2.02811	0.000114229	Down	68012078	68101852
AC_000158.1-68031862	1	68031877	1.78	1.41	0.93	1.97	3.66	5.2	-1.35158	0.0201749	Down	68012078	68101852
AC_000158.1-6814085	1	6814100	3.57	2.35	4.67	8.86	3.66	9.45	-1.02923	0.023071	Down	6739532	7296987
AC_000158.1-68254640	1	68254655	5.35	3.29	6.54	1.48	2.29	2.83	1.18126	0.0107903	UP	68233522	68262421
AC_000158.1-68369920	1	68369935	2.23	2.35	1.87	10.82	7.77	7.56	-1.97979	6.27064e-07	Down	68262422	68420954
AC_000158.1-68379131	1	68379146	2.23	1.88	2.34	0	0.91	0	2.56629	0.00419727	UP	68262422	68420954
AC_000158.1-68432697	1	68432712	4.91	4.23	6.07	2.46	1.83	0.94	1.51921	0.00127762	UP	68420955	68464485
AC_000158.1-68595021	1	68595036	0	0.47	0.47	2.95	2.74	3.31	-3.0596	0.000223022	Down	68580136	68668202
AC_000158.1-68800057	1	68800072	3.57	3.76	1.87	2.95	8.23	7.56	-1.01742	0.0387768	Down	68668203	68822488
AC_000158.1-69056851	1	69056866	5.8	6.11	4.67	0.98	1.37	2.36	1.77617	0.00015946	UP	68989624	69105207
AC_000158.1-69172383	1	69172398	1.34	2.35	0.93	3.94	7.31	6.61	-1.91906	0.000149221	Down	69105208	69724961
AC_000158.1-69760889	1	69760904	1.34	3.76	1.4	5.9	2.74	6.61	-1.20738	0.023127	Down	69732778	69782824
AC_000158.1-69805213	1	69805228	0	2.35	0.93	2.95	3.66	6.61	-1.97459	0.00194117	Down	69801837	69899675
AC_000158.1-69845690	1	69845705	4.02	1.88	4.67	0.49	0.46	3.31	1.2804	0.0396413	UP	69801837	69899675
AC_000158.1-70155386	1	70155401	0.89	1.41	1.87	3.94	4.11	1.89	-1.22247	0.0429524	Down	70126905	70276554
AC_000158.1-70236583	1	70236598	0	1.41	0.47	2.46	2.29	2.36	-1.84578	0.0192751	Down	70126905	70276554
AC_000158.1-70495764	1	70495779	2.68	2.82	2.34	0	0.91	1.89	1.41344	0.0348083	UP	70438316	70504976
AC_000158.1-71221348	1	71221363	1.78	4.7	5.14	1.97	1.37	1.42	1.2589	0.021981	UP	71207394	71247279
AC_000158.1-71385732	1	71385747	1.78	4.23	4.67	0.49	2.74	0.94	1.28991	0.028741	UP	71357407	71396753
AC_000158.1-71397555	1	71397570	7.59	7.99	7.47	1.48	4.11	3.31	1.34455	0.000367394	UP	71396754	71409483
AC_000158.1-71622697	1	71622712	0.45	1.41	0.47	3.94	1.83	1.89	-1.64003	0.0266937	Down	71616424	71629217
AC_000158.1-71737361	1	71737376	1.34	0	0.93	3.44	4.11	2.36	-2.02455	0.00251185	Down	71728098	71737477
AC_000158.1-72058174	1	72058189	1.78	3.76	2.8	0.49	1.37	0.94	1.49419	0.022748	UP	72049795	72086118
AC_000158.1-72109401	1	72109416	5.8	3.29	5.14	0.49	1.83	2.36	1.56273	0.00158854	UP	72086119	72109936
AC_000158.1-72448284	1	72448299	2.68	2.35	2.8	0.49	0.46	0.94	1.95704	0.00723116	UP	72390739	72450699
AC_000158.1-72705488	1	72705503	3.12	2.82	6.07	1.97	2.29	0.94	1.18124	0.0269918	UP	72685126	72708721
AC_000158.1-73036193	1	73036208	0.45	0.47	0.47	3.44	1.83	2.36	-2.31071	0.00444564	Down	72935261	73106313
AC_000158.1-73243716	1	73243731	3.12	3.76	6.07	0.98	0.46	2.36	1.72753	0.00189553	UP	73154303	73271292
AC_000158.1-734706	1	734721	5.35	2.35	7.01	0.98	1.37	1.89	1.75325	0.00171979	UP	700697	733456
AC_000158.1-735061	1	735076	2.23	2.82	2.34	0.98	0.91	0.47	1.5743	0.0266937	UP	700697	733456
AC_000158.1-73822421	1	73822436	3.57	3.29	5.14	1.48	1.37	0.47	1.80513	0.00133226	UP	73802041	73867835
AC_000158.1-73918174	1	73918189	2.68	3.29	2.34	0.49	0.91	0.47	2.03777	0.0043672	UP	73917681	73942799
AC_000158.1-74094091	1	74094106	0.89	1.41	0	2.95	6.4	1.89	-2.20774	0.00184322	Down	73976721	74137173
AC_000158.1-74234087	1	74234102	1.78	0	1.87	1.97	2.74	4.72	-1.31612	0.0364039	Down	74142671	74380873
AC_000158.1-74254874	1	74254889	0	0.94	1.4	2.95	2.29	2.83	-1.72555	0.0169686	Down	74142671	74380873
AC_000158.1-74319660	1	74319675	3.57	3.29	3.74	1.48	1.37	1.89	1.13829	0.0352545	UP	74142671	74380873
AC_000158.1-74367189	1	74367204	5.35	4.23	6.07	2.95	2.29	2.36	1.03598	0.0154935	UP	74142671	74380873
AC_000158.1-74610887	1	74610902	4.46	3.29	2.8	6.89	9.6	7.08	-1.14173	0.00230185	Down	74504230	74630279
AC_000158.1-75435270	1	75435285	2.23	3.29	3.27	0.98	1.83	0.47	1.36027	0.0290781	UP	75288095	75900238
AC_000158.1-7572697	1	7572712	1.78	4.23	2.34	4.92	8.23	4.25	-1.05261	0.0291566	Down	7298698	8328027
AC_000158.1-76905759	1	76905774	1.34	0.94	0.47	2.46	5.03	3.31	-1.90762	0.00233462	Down	76750426	76994680
AC_000158.1-7724997	1	7725012	3.12	2.35	0.93	3.44	4.57	5.2	-1.01486	0.0438122	Down	7298698	8328027
AC_000158.1-77426880	1	77426895	3.57	1.88	3.74	4.43	10.51	4.72	-1.08396	0.0276621	Down	77415745	77436598
AC_000158.1-78038996	1	78039011	10.71	9.87	10.28	2.46	3.66	3.78	1.62241	1.31734e-05	UP	78010599	78283879
AC_000158.1-78262547	1	78262562	7.59	3.76	4.67	3.44	2.29	0.47	1.36477	0.00933467	UP	78010599	78283879
AC_000158.1-78502335	1	78502350	1.34	0.47	0.47	2.95	7.31	2.36	-2.37565	0.000711414	Down	78447590	78593549
AC_000158.1-78618089	1	78618104	5.35	5.64	2.8	2.46	0.91	0	2.00724	0.000489511	UP	78604072	78773779
AC_000158.1-78866858	1	78866873	0	1.41	0.47	2.46	2.74	1.89	-1.84577	0.0192751	Down	78773780	79038428
AC_000158.1-78932484	1	78932499	0.89	2.82	2.34	6.89	4.11	4.25	-1.3089	0.00935587	Down	78773780	79038428
AC_000158.1-79756964	1	79756979	3.12	2.82	4.67	0.98	1.37	1.89	1.28459	0.0201749	UP	79038429	79783240
AC_000158.1-79774446	1	79774461	3.57	2.82	2.8	0.98	0.91	1.42	1.4328	0.0192494	UP	79038429	79783240
AC_000158.1-79891480	1	79891495	2.23	1.88	3.27	0.49	1.83	0	1.57433	0.0266937	UP	79784283	79952152
AC_000158.1-80023520	1	80023535	1.78	1.41	2.34	5.9	5.48	1.89	-1.22943	0.0290913	Down	80017324	80149136
AC_000158.1-80110371	1	80110386	3.12	4.23	3.74	0.98	1.83	1.42	1.34503	0.0136185	UP	80017324	80149136
AC_000158.1-80150973	1	80150988	4.91	2.82	1.87	0.98	0.91	1.89	1.31832	0.0242364	UP	80149137	80179347
AC_000158.1-80857851	1	80857866	0.45	1.41	0	1.97	4.11	2.36	-2.10298	0.0043672	Down	80785733	80937439
AC_000158.1-80918928	1	80918943	4.02	1.88	2.8	0.49	0.46	0.94	2.11416	0.00261578	UP	80785733	80937439
AC_000158.1-80935624	1	80935639	2.68	3.29	2.34	0.49	1.37	0.47	1.74052	0.0106723	UP	80785733	80937439
AC_000158.1-80952123	1	80952138	2.68	4.23	1.87	0	0.91	1.42	1.81695	0.00664707	UP	80942118	81005164
AC_000158.1-81015133	1	81015148	3.57	5.17	4.2	2.95	0.91	1.89	1.16348	0.0167129	UP	81005165	81018422
AC_000158.1-8129992	1	8130007	3.12	2.35	2.34	0.98	0	0	2.83962	0.000733115	UP	7298698	8328027
AC_000158.1-81658300	1	81658315	4.02	1.88	2.34	0.98	0.46	1.89	1.28375	0.0434348	UP	81463981	81690482
AC_000158.1-82058540	1	82058555	9.37	3.76	5.61	2.95	4.11	1.89	1.05664	0.024932	UP	81992382	82161528
AC_000158.1-82099506	1	82099521	1.78	2.35	2.8	0.49	0.46	1.42	1.48342	0.0415052	UP	81992382	82161528
AC_000158.1-82128203	1	82128218	1.34	0.47	0.93	1.97	4.11	4.25	-1.84454	0.00374606	Down	81992382	82161528
AC_000158.1-82133463	1	82133478	3.12	2.35	2.34	0	0.46	0	3.63012	0.000145976	UP	81992382	82161528
AC_000158.1-82267186	1	82267201	3.12	3.29	4.67	1.48	1.37	2.36	1.06592	0.0411624	UP	82226125	82279679
AC_000158.1-82580397	1	82580412	4.46	1.88	1.87	0	1.37	0.94	1.74047	0.0106723	UP	82573990	82694776
AC_000158.1-83024575	1	83024590	0	2.35	1.4	1.97	3.2	4.25	-1.31597	0.0358458	Down	82997453	83052645
AC_000158.1-83115347	1	83115362	1.78	3.76	3.74	0.98	1.37	1.42	1.24931	0.0358458	UP	83105476	83159549
AC_000158.1-83142550	1	83142565	2.68	4.7	3.27	2.46	1.37	0.94	1.13831	0.0352545	UP	83105476	83159549
AC_000158.1-83180437	1	83180452	2.23	2.35	2.34	1.48	0.46	0	1.78066	0.0192751	UP	83160091	83201762
AC_000158.1-83189197	1	83189212	3.12	2.35	2.8	0.49	1.37	0.47	1.7405	0.0106723	UP	83160091	83201762
AC_000158.1-83240419	1	83240434	4.46	2.35	2.34	1.48	0.91	1.42	1.24922	0.0358458	UP	83212914	83316636
AC_000158.1-83304948	1	83304963	0.45	0.94	0	4.92	4.57	2.36	-2.94273	2.78137e-05	Down	83212914	83316636
AC_000158.1-83403419	1	83403434	4.46	5.17	2.8	0.49	1.37	3.78	1.11063	0.0414839	UP	83342795	83416493
AC_000158.1-83555261	1	83555276	3.57	2.35	1.4	5.9	3.2	6.14	-1.02078	0.0418024	Down	83546022	83558689
AC_000158.1-83678589	1	83678604	6.69	6.58	7.94	2.46	3.66	3.78	1.08343	0.00312187	UP	83676971	83683796
AC_000158.1-84431559	1	84431574	0	0.47	0	4.92	2.74	3.78	-4.17743	1.57265e-06	Down	84366238	84441945
AC_000158.1-85120153	1	85120168	1.78	1.88	3.74	0	1.37	0.47	1.87159	0.0118651	UP	85115324	85628637
AC_000158.1-8582599	1	8582614	3.12	2.35	0.93	5.41	4.57	3.78	-1.06485	0.0317494	Down	8328358	8705848
AC_000158.1-87053454	1	87053469	4.46	7.99	5.61	0.98	4.57	2.36	1.15407	0.014032	UP	87017271	87645961
AC_000158.1-87556934	1	87556949	1.78	1.88	1.87	0.49	0.46	0.47	1.84245	0.0352335	UP	87017271	87645961
AC_000158.1-89375009	1	89375024	0.89	0.94	0.93	1.97	4.11	1.89	-1.47956	0.0348083	Down	89259819	89695674
AC_000158.1-90078971	1	90078986	1.78	2.82	2.34	0	0.91	0.94	1.78069	0.0192751	UP	89711424	90120033
AC_000158.1-90237538	1	90237553	5.8	6.11	2.8	0.98	1.37	3.31	1.35147	0.00912532	UP	90199209	90428332
AC_000158.1-90425291	1	90425306	7.14	5.17	4.2	1.97	1.37	2.36	1.52158	0.000756418	UP	90199209	90428332
AC_000158.1-90705034	1	90705049	10.26	9.4	8.41	1.48	4.57	4.25	1.42256	0.00025741	UP	90694803	90798187
AC_000158.1-93148001	1	93148016	0.89	1.88	1.4	2.95	3.66	3.31	-1.22248	0.0429524	Down	93140450	93149065
AC_000158.1-93323324	1	93323339	3.57	2.35	3.74	1.97	0	2.36	1.15552	0.0429524	UP	93149066	93470384
AC_000158.1-93717324	1	93717339	1.34	0.47	1.4	2.95	4.11	3.78	-1.69756	0.00526086	Down	93655642	93789198
AC_000158.1-94698156	1	94698171	1.78	0.47	0	2.95	2.29	2.36	-1.64006	0.0266937	Down	94257573	94742072
AC_000158.1-95581209	1	95581224	2.23	1.41	0.93	3.94	5.48	2.36	-1.32386	0.0167824	Down	95536138	95585444
AC_000158.1-9610527	1	9610542	5.8	2.82	5.61	0.98	2.29	2.36	1.30791	0.00760594	UP	9607340	9921258
AC_000158.1-96438564	1	96438579	6.25	5.64	6.07	1.48	3.2	1.89	1.41989	0.000816896	UP	96417721	96454627
AC_000158.1-96719729	1	96719744	4.02	4.23	4.67	1.48	3.2	1.42	1.05137	0.0277154	UP	96454628	96730632
AC_000158.1-9685850	1	9685865	4.91	3.29	6.07	0.49	0.91	0	3.18432	7.83063e-07	UP	9607340	9921258
AC_000158.1-96886110	1	96886125	2.23	2.35	3.27	0	0.91	1.89	1.41345	0.0348083	UP	96789072	97196575
AC_000158.1-98289370	1	98289385	0.45	1.88	0	3.44	2.74	2.36	-1.80631	0.0106723	Down	98256355	98302766
AC_000158.1-9863781	1	9863796	5.35	4.7	5.61	1.97	2.74	2.36	1.12693	0.00949876	UP	9607340	9921258
AC_000158.1-98906250	1	98906265	2.68	6.58	2.34	0	1.83	1.42	1.7574	0.00773047	UP	98516739	99144550
AC_000158.1-99225487	1	99225502	1.78	3.29	1.87	0.49	0.46	0.94	1.78068	0.0192751	UP	99194450	99332093
AC_000158.1-99388693	1	99388708	4.91	3.29	4.2	0.98	0.91	2.36	1.5124	0.00396971	UP	99373027	99421591
AC_000158.1-99456819	1	99456834	2.68	2.35	1.87	0.49	1.37	0	1.78068	0.0192751	UP	99421592	99501946
AC_000159.1-100051976	2	100051991	0.89	1.41	2.34	2.95	5.03	2.83	-1.20537	0.0352545	Down	99659384	100481971
AC_000159.1-102069507	2	102069522	1.78	3.29	1.87	5.9	5.48	2.83	-1.01517	0.0441316	Down	101854354	102508880
AC_000159.1-102533275	2	102533290	3.57	2.35	1.87	4.43	6.86	4.72	-1.01818	0.0255123	Down	102508881	102924079
AC_000159.1-102576514	2	102576529	4.46	2.35	4.2	2.46	1.83	0	1.34499	0.0136185	UP	102508881	102924079
AC_000159.1-103649303	2	103649318	3.12	2.35	4.2	0	1.37	0.94	1.95865	0.00251185	UP	103519170	103721213
AC_000159.1-104875796	2	104875811	2.68	1.88	2.34	0.98	0.46	0.94	1.48339	0.0415052	UP	104819729	104975963
AC_000159.1-105105750	2	105105765	3.57	2.35	3.27	0.98	0.91	0.94	1.64316	0.00940707	UP	105087270	105135338
AC_000159.1-105606718	2	105606733	2.68	2.82	0.93	4.92	4.11	4.72	-1.06484	0.0317494	Down	105577159	105622225
AC_000159.1-106113913	2	106113928	1.34	0.94	0.93	3.94	4.57	2.36	-1.69755	0.00526086	Down	105639937	106483575
AC_000159.1-106215755	2	106215770	7.59	6.11	6.54	3.44	1.83	3.31	1.23799	0.00190233	UP	105639937	106483575
AC_000159.1-106613612	2	106613627	1.78	3.76	1.4	4.92	6.4	4.25	-1.15121	0.0157363	Down	106587655	106627005
AC_000159.1-106664714	2	106664729	2.23	2.82	5.61	1.97	0.91	1.89	1.13904	0.043197	UP	106627006	106773157
AC_000159.1-106833950	2	106833965	2.23	2.35	2.34	0.98	0	0.94	1.78065	0.0192751	UP	106773158	106877084
AC_000159.1-1072081	2	1072096	9.37	5.17	9.34	1.48	4.57	1.89	1.5592	0.000402817	UP	996056	1104771
AC_000159.1-107646297	2	107646312	0.89	0	0.47	2.46	3.66	1.89	-2.39622	0.00259077	Down	107624743	107646741
AC_000159.1-107791549	2	107791564	5.35	3.29	7.01	1.97	2.74	2.36	1.12711	0.0136151	UP	107742904	107834965
AC_000159.1-108069630	2	108069645	3.12	3.29	0.93	5.9	5.03	5.67	-1.14515	0.0110902	Down	108042895	108075459
AC_000159.1-108105549	2	108105564	1.78	2.35	4.67	7.87	6.86	5.67	-1.19605	0.00442702	Down	108089075	108148195
AC_000159.1-108121368	2	108121383	3.57	2.35	4.2	8.86	4.57	7.56	-1.02455	0.0127742	Down	108089075	108148195
AC_000159.1-108254025	2	108254040	0.45	1.88	0.93	5.9	1.83	2.36	-1.57041	0.02198	Down	108245938	108262523
AC_000159.1-108274770	2	108274785	2.68	7.99	2.8	7.38	8.23	11.81	-1.02039	0.0188779	Down	108272246	108286895
AC_000159.1-108459309	2	108459324	2.23	0.94	1.4	3.44	3.2	5.2	-1.32392	0.0167824	Down	108286896	108891116
AC_000159.1-108740711	2	108740726	2.23	0.47	0.47	1.97	2.74	4.25	-1.42677	0.0290781	Down	108286896	108891116
AC_000159.1-109218187	2	109218202	5.35	8.93	3.27	0.49	3.66	3.78	1.11631	0.0374698	UP	108998022	109514148
AC_000159.1-110252051	2	110252066	6.25	6.11	7.01	2.46	2.29	2.83	1.33781	0.000878774	UP	110252162	110269224
AC_000159.1-110675426	2	110675441	3.57	3.29	0.93	6.89	6.4	3.31	-1.06047	0.0349563	Down	110405364	110846597
AC_000159.1-110837196	2	110837211	4.91	3.29	7.01	0.49	2.74	2.36	1.39984	0.0065051	UP	110405364	110846597
AC_000159.1-111493336	2	111493351	4.02	7.05	4.67	1.48	4.11	1.42	1.13267	0.0196627	UP	111348073	111495744
AC_000159.1-111737160	2	111737175	2.68	1.88	4.2	0	1.83	1.42	1.36026	0.0290781	UP	111631565	111739744
AC_000159.1-112759495	2	112759510	0.45	1.41	0.93	5.9	2.29	3.78	-2.0267	0.00107227	Down	112747207	112793507
AC_000159.1-112759767	2	112759782	0.45	4.7	0.47	7.87	6.4	3.31	-1.61725	0.0121844	Down	112747207	112793507
AC_000159.1-112879128	2	112879143	3.57	3.29	6.07	1.48	2.29	0.94	1.41842	0.0058072	UP	112869807	112940143
AC_000159.1-112912279	2	112912294	8.48	5.64	3.27	0.98	1.83	2.83	1.59346	0.00250325	UP	112869807	112940143
AC_000159.1-113522310	2	113522325	4.91	2.35	3.27	0.98	2.29	0.94	1.28456	0.0201749	UP	113487280	113649873
AC_000159.1-113588575	2	113588590	4.91	4.7	3.74	1.97	2.74	1.42	1.1013	0.019667	UP	113487280	113649873
AC_000159.1-113982351	2	113982366	2.23	1.88	1.87	0	0.91	0.47	1.95452	0.0213287	UP	113891426	114326294
AC_000159.1-114731528	2	114731543	2.23	2.35	2.8	0.98	1.37	0	1.57431	0.0266937	UP	114596795	115113539
AC_000159.1-116224822	2	116224837	4.02	3.29	2.34	7.38	8.23	5.2	-1.08779	0.00659379	Down	116131000	116291205
AC_000159.1-116880186	2	116880201	0.45	1.41	0.93	3.44	2.74	3.31	-1.70943	0.00940707	Down	116839532	116896774
AC_000159.1-117972869	2	117972884	1.78	1.41	2.8	2.95	5.03	4.72	-1.06704	0.0387001	Down	117836404	118104230
AC_000159.1-118360895	2	118360910	4.91	3.76	5.61	2.46	1.37	0.47	1.70915	0.000688975	UP	118193386	118581892
AC_000159.1-118437605	2	118437620	1.78	2.82	4.2	4.43	6.4	7.56	-1.05544	0.0184518	Down	118193386	118581892
AC_000159.1-118987692	2	118987707	0.89	1.88	0	2.46	2.29	3.78	-1.56035	0.022748	Down	118927739	119091504
AC_000159.1-118987727	2	118987742	1.78	1.41	0.93	6.4	4.57	6.14	-1.98969	6.71236e-05	Down	118927739	119091504
AC_000159.1-119156235	2	119156250	2.68	2.35	2.34	4.92	5.94	4.72	-1.06113	0.0214764	Down	119135751	119159458
AC_000159.1-119345252	2	119345267	1.78	2.35	0.93	8.36	7.31	8.03	-2.18062	4.79217e-07	Down	119311793	119348117
AC_000159.1-119487531	2	119487546	1.34	0.94	3.27	4.92	2.74	5.67	-1.23255	0.0271382	Down	119476496	119490381
AC_000159.1-119606890	2	119606905	9.82	7.99	6.54	1.97	4.11	5.67	1.03704	0.0100026	UP	119539522	119614003
AC_000159.1-120214115	2	120214130	3.57	2.35	3.27	0.49	1.37	1.89	1.24926	0.0358458	UP	120198651	120215287
AC_000159.1-120222770	2	120222785	0.89	5.17	0.47	5.41	9.6	6.61	-1.71038	0.00218478	Down	120215288	120225481
AC_000159.1-120275411	2	120275426	2.68	2.82	2.34	0.49	1.37	0.47	1.6598	0.0169686	UP	120250516	120305878
AC_000159.1-120393900	2	120393915	3.12	2.82	0.93	2.95	5.94	5.67	-1.06248	0.0402935	Down	120392626	120397268
AC_000159.1-120430235	2	120430250	8.03	4.23	7.94	2.95	3.66	1.89	1.23742	0.00399536	UP	120397269	120486065
AC_000159.1-120431207	2	120431222	0.45	1.41	0.93	2.95	2.74	2.36	-1.47958	0.0348083	Down	120397269	120486065
AC_000159.1-120706213	2	120706228	4.46	3.76	3.74	1.48	1.37	1.89	1.31245	0.0114147	UP	120486066	120794558
AC_000159.1-120710769	2	120710784	2.23	3.76	1.87	5.41	6.86	5.2	-1.13894	0.00918029	Down	120486066	120794558
AC_000159.1-120719220	2	120719235	3.57	1.88	6.07	0.98	1.37	1.42	1.5664	0.00795499	UP	120486066	120794558
AC_000159.1-120767333	2	120767348	4.02	2.82	3.27	1.48	0.46	0.94	1.7782	0.00374606	UP	120486066	120794558
AC_000159.1-120844946	2	120844961	9.82	4.23	5.61	3.94	1.83	2.36	1.27736	0.00674081	UP	120845393	120849174
AC_000159.1-120957002	2	120957017	2.68	3.29	1.87	0.49	0.91	0.94	1.65979	0.0169686	UP	120934450	120968800
AC_000159.1-120976508	2	120976523	3.12	2.82	0.47	4.92	3.66	4.72	-1.01554	0.0476576	Down	120975092	120982351
AC_000159.1-121002379	2	121002394	2.68	3.29	3.74	1.48	1.83	0.94	1.15559	0.0429524	UP	120995006	121027675
AC_000159.1-121034316	2	121034331	0.45	1.41	0	1.97	3.2	2.83	-2.02225	0.00723116	Down	121036047	121066901
AC_000159.1-121207809	2	121207824	5.35	6.11	7.01	3.44	2.74	2.83	1.02531	0.00875424	UP	121090049	121226347
AC_000159.1-121753243	2	121753258	3.12	4.23	5.61	2.46	2.29	0.94	1.16352	0.0167129	UP	121744985	121760768
AC_000159.1-122086765	2	122086780	3.12	4.7	2.8	1.97	0.91	0.94	1.4474	0.0107425	UP	122055987	122087845
AC_000159.1-122098901	2	122098916	2.68	1.88	3.27	1.97	0.46	0.47	1.41342	0.0348083	UP	122092887	122113858
AC_000159.1-122400174	2	122400189	5.35	5.64	2.8	2.95	2.29	1.42	1.04515	0.0266728	UP	122361684	122436194
AC_000159.1-122596394	2	122596409	1.78	4.23	3.74	1.48	0.46	2.36	1.15558	0.0429524	UP	122555816	122611965
AC_000159.1-122629707	2	122629722	6.69	4.23	5.61	1.97	0.46	2.83	1.64186	0.000531984	UP	122620933	122638735
AC_000159.1-122698204	2	122698219	10.71	1.88	7.47	1.48	0.91	2.83	1.91157	0.00209328	UP	122696180	122719794
AC_000159.1-122713270	2	122713285	2.23	0.94	1.4	3.44	5.48	2.36	-1.26584	0.0244447	Down	122696180	122719794
AC_000159.1-122808720	2	122808735	6.69	3.76	8.88	0.98	1.83	4.25	1.42692	0.00549555	UP	122784528	122889698
AC_000159.1-122862900	2	122862915	1.34	0	0.93	2.46	3.2	2.83	-1.80632	0.0106723	Down	122861905	122867340
AC_000159.1-123218204	2	123218219	1.78	4.23	4.2	1.97	0.46	1.89	1.22154	0.0295931	UP	123199753	123221290
AC_000159.1-123293674	2	123293689	3.12	3.29	2.34	1.48	0.46	1.42	1.36021	0.0290781	UP	123245514	123350419
AC_000159.1-123351265	2	123351280	0.45	0	0	3.94	4.11	1.89	-3.98788	1.10891e-05	Down	123350420	123376541
AC_000159.1-123404137	2	123404152	2.68	3.29	1.87	0	0.91	0.94	1.95705	0.00723116	UP	123401325	124819575
AC_000159.1-124134236	2	124134251	5.35	1.88	2.8	0.49	1.83	1.42	1.38351	0.0181305	UP	123401325	124819575
AC_000159.1-124144426	2	124144441	8.03	2.82	5.61	1.97	0.91	1.89	1.76854	0.00134016	UP	123401325	124819575
AC_000159.1-124183032	2	124183047	4.02	3.29	1.87	1.48	0.46	0.94	1.64313	0.00940707	UP	123401325	124819575
AC_000159.1-124197001	2	124197016	2.23	3.29	0.47	9.35	7.77	2.83	-1.69625	0.00302052	Down	123401325	124819575
AC_000159.1-124844986	2	124845001	1.78	1.41	1.87	4.92	4.57	5.2	-1.49745	0.00292058	Down	124819576	124906954
AC_000159.1-125167047	2	125167062	0.89	3.29	1.87	2.95	8.68	6.61	-1.58007	0.0041206	Down	125109544	125213836
AC_000159.1-125208034	2	125208049	0	1.41	0.47	2.46	2.74	2.83	-2.02225	0.00723116	Down	125109544	125213836
AC_000159.1-125376916	2	125376931	4.02	3.29	2.34	0	0	1.42	2.63069	0.000279665	UP	125343513	125375974
AC_000159.1-125903904	2	125903919	4.91	7.52	5.14	3.94	1.37	2.83	1.109	0.0102663	UP	125877774	125972972
AC_000159.1-125998591	2	125998606	7.14	6.58	4.67	1.97	3.66	3.31	1.02528	0.0123086	UP	125983556	126015679
AC_000159.1-126025118	2	126025133	7.14	10.81	7.01	3.44	4.57	0.94	1.45911	0.000399302	UP	126015680	126030986
AC_000159.1-126029345	2	126029360	3.57	1.88	4.2	1.97	1.83	0.47	1.15556	0.0429524	UP	126015680	126030986
AC_000159.1-126079971	2	126079986	0.45	3.29	0.93	3.94	5.94	4.25	-1.58035	0.00383057	Down	126070776	126098612
AC_000159.1-126250386	2	126250401	5.35	5.64	6.54	0.98	0.91	0.94	2.5564	9.70763e-07	UP	126250184	126273018
AC_000159.1-126521711	2	126521726	5.35	5.17	8.88	0.49	3.66	3.78	1.25765	0.00793037	UP	126519060	126528427
AC_000159.1-126568709	2	126568724	0	0.47	0.93	2.95	2.29	2.36	-2.31068	0.00444564	Down	126528210	126622543
AC_000159.1-126691048	2	126691063	7.14	3.29	7.94	3.94	2.29	2.83	1.02208	0.0261134	UP	126676550	126727482
AC_000159.1-126699514	2	126699529	3.12	2.82	2.34	1.48	0.46	0	2.03774	0.0043672	UP	126676550	126727482
AC_000159.1-126709366	2	126709381	4.91	4.23	3.27	2.46	1.83	1.42	1.1117	0.0238587	UP	126676550	126727482
AC_000159.1-126752418	2	126752433	3.57	1.88	3.27	0.49	0.91	1.42	1.57057	0.0147031	UP	126733497	126791313
AC_000159.1-126769274	2	126769289	0.89	0.47	0.47	4.43	3.66	1.89	-2.32126	0.000917881	Down	126733497	126791313
AC_000159.1-127161316	2	127161331	0.45	0	1.4	1.97	3.66	1.89	-1.9367	0.0118651	Down	127130120	127164649
AC_000159.1-127204703	2	127204718	6.69	7.99	4.2	1.97	1.37	2.83	1.59454	0.000430581	UP	127202560	127251764
AC_000159.1-127429758	2	127429773	1.78	2.35	4.2	1.48	1.37	0.47	1.28383	0.0434348	UP	127429584	127431038
AC_000159.1-127790304	2	127790319	1.34	0.94	0.93	3.44	2.74	3.31	-1.49937	0.0192494	Down	127779443	127808103
AC_000159.1-127802713	2	127802728	6.25	3.29	3.74	2.95	0.46	2.36	1.20792	0.0197792	UP	127779443	127808103
AC_000159.1-127904145	2	127904160	4.46	2.82	4.67	1.48	0.91	1.42	1.62154	0.0029622	UP	127888230	128008287
AC_000159.1-128042962	2	128042977	4.02	2.82	4.67	0.49	3.2	1.42	1.12394	0.0289815	UP	128016480	128052001
AC_000159.1-128086685	2	128086700	2.68	3.76	7.01	1.97	1.37	2.36	1.21617	0.0237772	UP	128078918	128103325
AC_000159.1-128356818	2	128356833	3.57	2.82	5.61	0.98	0.46	1.89	1.80511	0.00133226	UP	128326052	128629675
AC_000159.1-128546815	2	128546830	0.89	2.82	0.47	3.44	3.66	3.78	-1.35155	0.0201749	Down	128326052	128629675
AC_000159.1-129167709	2	129167724	3.57	5.64	2.8	0.98	0.91	0.94	2.01549	0.000541116	UP	129159982	129196130
AC_000159.1-129176280	2	129176295	4.91	4.23	5.14	1.48	2.29	2.36	1.19631	0.00965021	UP	129159982	129196130
AC_000159.1-129228138	2	129228153	2.68	1.41	0.93	4.92	5.03	4.72	-1.49746	0.00292058	Down	129204840	129315173
AC_000159.1-129376917	2	129376932	2.23	2.82	1.4	3.44	5.03	5.67	-1.11311	0.0227995	Down	129351698	129378160
AC_000159.1-129389530	2	129389545	3.12	3.76	3.74	0.98	2.29	1.42	1.13832	0.0352545	UP	129386312	129438822
AC_000159.1-129415718	2	129415733	4.02	1.88	5.61	0.49	1.37	2.83	1.25595	0.0314819	UP	129386312	129438822
AC_000159.1-129528850	2	129528865	2.23	3.29	2.34	0.98	1.37	0	1.65981	0.0169686	UP	129522622	129535770
AC_000159.1-129925736	2	129925751	0.45	0	0.47	1.97	2.74	1.89	-2.62885	0.00419727	Down	129920945	129928959
AC_000159.1-129992314	2	129992329	0	2.35	0	1.97	5.03	1.89	-1.87116	0.016215	Down	129969269	130013690
AC_000159.1-130241304	2	130241319	1.78	1.88	3.74	0.49	0.46	0.94	1.87157	0.0118651	UP	130212884	130244520
AC_000159.1-130469188	2	130469203	0.45	2.35	0	2.46	5.03	5.67	-2.18408	0.000681728	Down	130461408	130479452
AC_000159.1-130564402	2	130564417	1.78	3.76	2.34	0.49	0.46	0	2.83968	0.000733115	UP	130498486	130638771
AC_000159.1-130593341	2	130593356	3.57	5.17	2.8	2.46	1.83	0.94	1.12391	0.0289815	UP	130498486	130638771
AC_000159.1-130603767	2	130603782	4.02	2.35	5.14	0	1.83	0.94	1.95974	0.000886882	UP	130498486	130638771
AC_000159.1-130753960	2	130753975	2.68	2.82	5.14	1.48	1.83	1.42	1.13832	0.0352545	UP	130638772	130763198
AC_000159.1-131024077	2	131024092	0.89	0	0	1.97	1.83	2.36	-2.52482	0.00740941	Down	130980264	131288476
AC_000159.1-131063600	2	131063615	4.02	3.76	2.34	0.49	1.37	1.42	1.56787	0.00818203	UP	130980264	131288476
AC_000159.1-131126312	2	131126327	0	0.94	0.47	2.46	1.83	2.36	-2.1227	0.012768	Down	130980264	131288476
AC_000159.1-131155100	2	131155115	3.57	3.76	4.67	0.98	1.83	1.89	1.31249	0.0114147	UP	130980264	131288476
AC_000159.1-131293738	2	131293753	2.23	2.35	3.74	2.46	0.46	0.47	1.28379	0.0434348	UP	131288477	131318292
AC_000159.1-131454538	2	131454553	0	0.94	0.93	2.95	1.83	3.31	-2.02228	0.00723116	Down	131438542	131462791
AC_000159.1-131489663	2	131489678	2.68	3.29	3.27	1.97	1.37	0.47	1.24928	0.0358458	UP	131478258	131588307
AC_000159.1-131537984	2	131537999	1.34	0.94	0	3.94	3.2	2.36	-1.95542	0.00410305	Down	131478258	131588307
AC_000159.1-131564681	2	131564696	0.45	0	0.93	1.97	2.74	1.89	-2.12269	0.012768	Down	131478258	131588307
AC_000159.1-131662498	2	131662513	2.68	1.88	2.34	0.49	0.46	0.94	1.78065	0.0192751	UP	131624099	131696588
AC_000159.1-131662509	2	131662524	2.68	1.88	2.34	0.49	0.46	0.94	1.78065	0.0192751	UP	131624099	131696588
AC_000159.1-131699528	2	131699543	1.34	3.76	1.87	3.94	5.48	6.14	-1.15084	0.0175391	Down	131696589	131706237
AC_000159.1-131821716	2	131821731	9.37	6.58	6.54	2.46	2.29	3.78	1.39145	0.000372228	UP	131791668	131857687
AC_000159.1-131823060	2	131823075	4.02	6.11	6.54	1.48	2.29	0.47	1.92382	0.000101627	UP	131791668	131857687
AC_000159.1-13192507	2	13192522	1.78	2.82	1.4	2.46	6.4	4.72	-1.16532	0.031662	Down	13000071	13420452
AC_000159.1-131929949	2	131929964	0.89	0.94	0.93	3.94	3.66	2.36	-1.77857	0.00596225	Down	131857688	131930673
AC_000159.1-131941146	2	131941161	1.78	5.17	3.27	0.98	0.91	1.42	1.56792	0.00818203	UP	131935370	132060212
AC_000159.1-131958926	2	131958941	2.23	1.88	1.87	0.98	0.91	0	1.57968	0.0491512	UP	131935370	132060212
AC_000159.1-131986711	2	131986726	4.46	2.82	3.27	0.98	0	1.89	1.84125	0.00233462	UP	131935370	132060212
AC_000159.1-131998462	2	131998477	4.46	4.23	9.34	1.97	2.29	3.78	1.14898	0.0170275	UP	131935370	132060212
AC_000159.1-132014238	2	132014253	1.78	2.35	2.8	0	0	1.89	1.78067	0.0192751	UP	131935370	132060212
AC_000159.1-132016149	2	132016164	4.02	2.35	3.27	1.97	1.37	0.94	1.15554	0.0429524	UP	131935370	132060212
AC_000159.1-132549505	2	132549520	8.03	7.05	10.74	3.94	2.29	4.72	1.23488	0.00189707	UP	132533707	132584710
AC_000159.1-132584515	2	132584530	4.02	2.82	3.27	0.49	1.37	1.42	1.56787	0.00818203	UP	132533707	132584710
AC_000159.1-132633266	2	132633281	6.69	6.11	3.27	1.97	4.11	1.42	1.07812	0.0225518	UP	132621739	132636461
AC_000159.1-132662966	2	132662981	2.68	3.76	3.74	0.49	1.83	1.89	1.22155	0.0295931	UP	132657393	132690657
AC_000159.1-132774516	2	132774531	4.91	4.7	2.34	0.98	1.37	0.47	2.01546	0.000541116	UP	132754810	132874709
AC_000159.1-132825668	2	132825683	1.78	2.35	1.4	3.94	3.66	4.72	-1.12544	0.0337455	Down	132754810	132874709
AC_000159.1-132842018	2	132842033	3.12	5.17	2.34	8.36	8.23	5.67	-1.05256	0.008004	Down	132754810	132874709
AC_000159.1-133044171	2	133044186	3.12	4.23	3.74	0.98	0.91	2.83	1.19872	0.0244447	UP	132929842	133065694
AC_000159.1-133118690	2	133118705	2.68	2.35	2.34	0.49	0	1.42	1.87153	0.0118651	UP	133111281	133124161
AC_000159.1-133310740	2	133310755	0.45	0.47	0.93	4.43	2.29	3.31	-2.32128	0.000917881	Down	133307414	133318036
AC_000159.1-133372087	2	133372102	7.59	3.29	7.94	0.98	5.03	0.94	1.40158	0.0141105	UP	133373263	133376607
AC_000159.1-13376548	2	13376563	3.57	1.88	2.34	0.49	1.83	0	1.65979	0.0169686	UP	13000071	13420452
AC_000159.1-133806029	2	133806044	4.91	5.17	1.87	1.48	1.83	0.47	1.62125	0.00437996	UP	133789485	133926415
AC_000159.1-133820089	2	133820104	0.89	0.47	0.47	2.95	1.83	2.83	-1.93676	0.0118651	Down	133789485	133926415
AC_000159.1-133878896	2	133878911	4.46	2.82	4.67	1.48	2.74	1.42	1.05806	0.0337455	UP	133789485	133926415
AC_000159.1-133885287	2	133885302	3.57	4.23	5.14	1.48	0.91	1.89	1.56419	0.00258973	UP	133789485	133926415
AC_000159.1-133916808	2	133916823	2.68	1.88	2.34	0.49	0.46	0.94	1.78065	0.0192751	UP	133789485	133926415
AC_000159.1-133925578	2	133925593	0.45	0.47	0.47	1.97	2.74	2.83	-2.31068	0.00444564	Down	133789485	133926415
AC_000159.1-133925592	2	133925607	0.45	0.47	0.47	1.97	2.74	2.83	-2.31068	0.00444564	Down	133789485	133926415
AC_000159.1-133953122	2	133953137	1.34	1.88	1.4	2.95	3.2	4.72	-1.20542	0.0352545	Down	133953070	133956670
AC_000159.1-134008908	2	134008923	1.78	2.35	1.87	0.98	0	0.94	1.57967	0.0491512	UP	133998596	134022760
AC_000159.1-134203497	2	134203512	5.8	1.88	1.87	0.49	1.83	0.47	1.70725	0.0132874	UP	134201937	134204342
AC_000159.1-134397530	2	134397545	4.02	2.82	3.27	0.98	0.46	2.36	1.38429	0.0162153	UP	134390907	134404755
AC_000159.1-134500849	2	134500864	0.89	1.88	0.93	1.97	3.2	4.25	-1.316	0.0358458	Down	134404756	134508841
AC_000159.1-134659551	2	134659566	3.57	5.64	4.67	1.97	2.29	1.89	1.14962	0.0138341	UP	134616321	134774523
AC_000159.1-134715829	2	134715844	8.03	5.17	3.27	3.44	1.83	0.47	1.51454	0.00602928	UP	134616321	134774523
AC_000159.1-134794567	2	134794582	4.91	9.87	6.07	3.94	2.29	1.42	1.4398	0.00162423	UP	134782147	134864752
AC_000159.1-134867024	2	134867039	7.14	8.46	8.88	1.97	4.57	3.78	1.22059	0.000530695	UP	134864753	135048590
AC_000159.1-134977143	2	134977158	2.68	2.82	1.87	0.49	0	0.47	2.75414	0.0013193	UP	134864753	135048590
AC_000159.1-135220193	2	135220208	1.78	2.35	1.87	0.49	0.46	0	2.46229	0.00740941	UP	135197093	135342006
AC_000159.1-135233518	2	135233533	2.68	1.88	3.74	0.49	1.37	1.42	1.28381	0.0434348	UP	135197093	135342006
AC_000159.1-135281176	2	135281191	4.02	1.88	4.67	2.95	0.46	0.94	1.28251	0.026366	UP	135197093	135342006
AC_000159.1-135395606	2	135395621	5.8	1.88	3.27	1.48	1.37	0.94	1.50566	0.00926949	UP	135343861	135418076
AC_000159.1-135528621	2	135528636	0.45	0	1.4	1.97	1.83	2.83	-1.74875	0.0309691	Down	135422225	135557007
AC_000159.1-135528628	2	135528643	0.45	0	1.4	1.97	1.83	2.83	-1.74875	0.0309691	Down	135422225	135557007
AC_000159.1-135739822	2	135739837	5.35	4.7	3.74	0.49	1.37	2.36	1.66242	0.00107848	UP	135672134	135748827
AC_000159.1-135830011	2	135830026	0.89	0.47	1.87	3.44	3.2	1.89	-1.35025	0.0434348	Down	135812549	135832791
AC_000159.1-135864097	2	135864112	0	0.94	1.4	3.94	3.66	5.67	-2.43331	6.71796e-05	Down	135836619	135864755
AC_000159.1-135876512	2	135876527	3.57	6.11	3.74	0	3.66	2.36	1.1102	0.0481363	UP	135864756	135890419
AC_000159.1-135921934	2	135921949	2.23	3.29	1.4	4.92	5.48	8.03	-1.39081	0.00267059	Down	135920610	135922928
AC_000159.1-136013821	2	136013836	1.34	2.82	4.2	6.4	5.94	4.72	-1.01847	0.0229344	Down	135967600	136049635
AC_000159.1-136093254	2	136093269	6.25	6.11	6.54	2.95	3.2	2.83	1.0606	0.00630644	UP	136049636	136106203
AC_000159.1-136175143	2	136175158	2.68	2.35	2.8	0.49	0.91	0.94	1.65979	0.0169686	UP	136162616	136182586
AC_000159.1-13632742	2	13632757	3.12	1.88	4.2	0.98	0	0.47	2.5616	0.000492207	UP	13574025	13666597
AC_000159.1-136446072	2	136446087	4.02	2.82	4.67	0.49	0	1.42	2.5033	0.000105004	UP	136338452	136447732
AC_000159.1-136530266	2	136530281	0	0.94	0.47	4.43	4.11	6.61	-3.29428	4.27687e-07	Down	136525537	136552381
AC_000159.1-136533223	2	136533238	1.78	4.7	1.87	1.48	0	0.94	1.74073	0.0118179	UP	136525537	136552381
AC_000159.1-136575543	2	136575558	2.68	2.35	0	3.94	5.48	4.72	-1.45083	0.00523327	Down	136552382	136582888
AC_000159.1-136592732	2	136592747	2.23	1.88	3.74	0.49	0.91	0	2.3319	0.00259077	UP	136587470	136595571
AC_000159.1-136786086	2	136786101	1.78	1.88	2.34	5.9	3.2	5.67	-1.26416	0.0103542	Down	136779586	137007743
AC_000159.1-14600045	2	14600060	2.68	2.82	2.34	3.44	6.4	7.08	-1.09909	0.0183311	Down	14598462	14600461
AC_000159.1-14897955	2	14897970	1.78	1.88	4.2	0	2.29	0	1.66452	0.0231276	UP	14794940	14951858
AC_000159.1-15280754	2	15280769	2.23	3.29	3.27	5.9	5.48	7.56	-1.09323	0.00875424	Down	15207509	15361617
AC_000159.1-16068936	2	16068951	0	1.41	0.47	2.46	2.29	4.25	-2.17949	0.00261578	Down	15949683	16820454
AC_000159.1-17302829	2	17302844	1.34	2.35	0.93	4.43	2.74	4.25	-1.26588	0.0244447	Down	16965803	17449870
AC_000159.1-17330975	2	17330990	7.59	5.17	9.34	1.48	2.29	2.36	1.82093	3.84012e-05	UP	16965803	17449870
AC_000159.1-17596156	2	17596171	0.89	0.94	0.93	4.43	3.2	2.83	-1.84456	0.00374606	Down	17476720	17626647
AC_000159.1-17635882	2	17635897	11.16	7.52	3.27	2.95	3.66	3.31	1.13717	0.0144342	UP	17626648	17731390
AC_000159.1-17715364	2	17715379	0.45	1.41	0	2.95	2.74	2.83	-2.10302	0.0043672	Down	17626648	17731390
AC_000159.1-1772559	2	1772574	8.92	7.05	7.01	5.9	2.29	1.89	1.20018	0.00272447	UP	1765543	1792906
AC_000159.1-1787522	2	1787537	3.57	1.88	2.8	0.49	0.91	0.47	2.03774	0.0043672	UP	1765543	1792906
AC_000159.1-1791141	2	1791156	3.57	3.76	2.8	0.98	1.37	1.42	1.38433	0.0162153	UP	1765543	1792906
AC_000159.1-18047475	2	18047490	4.91	4.7	3.27	2.95	1.83	0.94	1.16346	0.0167129	UP	18014520	18054920
AC_000159.1-18597945	2	18597960	5.35	0.94	2.34	2.95	8.68	6.61	-1.06018	0.0467492	Down	18476153	18693728
AC_000159.1-18607265	2	18607280	0.45	0	0	2.46	2.74	3.31	-3.76967	7.69006e-05	Down	18476153	18693728
AC_000159.1-18607275	2	18607290	0.45	0	0	2.46	2.74	3.31	-3.76967	7.69006e-05	Down	18476153	18693728
AC_000159.1-18657418	2	18657433	1.78	1.88	1.87	2.46	4.57	5.2	-1.12542	0.0337455	Down	18476153	18693728
AC_000159.1-18823562	2	18823577	2.23	2.82	1.87	0.49	1.37	0.47	1.48343	0.0415052	UP	18823638	19247879
AC_000159.1-1884557	2	1884572	1.78	2.82	0.47	3.94	5.03	4.25	-1.3524	0.00955462	Down	1850025	1899292
AC_000159.1-20162354	2	20162369	4.02	2.82	4.2	2.46	0.91	1.89	1.06588	0.0411624	UP	20160188	20275147
AC_000159.1-20671189	2	20671204	3.12	3.76	3.27	0	1.37	2.36	1.38434	0.0162153	UP	20603382	20678885
AC_000159.1-20899565	2	20899580	1.34	0.47	0.93	2.46	3.2	3.31	-1.63682	0.0147031	Down	20856064	20918841
AC_000159.1-21849979	2	21849994	1.78	2.82	2.8	4.43	5.48	6.61	-1.1451	0.0110902	Down	21830563	21880322
AC_000159.1-22133960	2	22133975	4.02	2.82	3.27	0	0.46	1.89	2.02456	0.00152602	UP	22120291	22139878
AC_000159.1-22592350	2	22592365	1.78	3.76	1.87	0.98	1.37	0	1.57433	0.0266937	UP	22564518	22728763
AC_000159.1-23340314	2	23340329	3.57	1.41	4.67	7.87	6.86	6.61	-1.12026	0.00531086	Down	23331472	23377561
AC_000159.1-24386920	2	24386935	7.14	2.82	4.2	1.48	2.74	2.36	1.08898	0.038558	UP	24256011	24483162
AC_000159.1-24500037	2	24500052	2.68	3.76	0.93	7.87	6.86	4.72	-1.37116	0.00260994	Down	24491348	24502907
AC_000159.1-25773111	2	25773126	0.89	1.41	0.47	2.95	2.29	2.83	-1.4796	0.0348083	Down	25772944	25778170
AC_000159.1-26236614	2	26236629	3.12	4.7	4.2	1.97	1.83	0.94	1.3125	0.0114147	UP	25824304	26260849
AC_000159.1-27060326	2	27060341	2.68	2.82	3.74	0	1.37	2.36	1.24928	0.0358458	UP	26901595	27079662
AC_000159.1-27376860	2	27376875	7.59	2.82	5.14	0.49	2.29	1.42	1.83782	0.00133876	UP	27317633	27380677
AC_000159.1-27983574	2	27983589	1.78	2.82	1.87	0	0.91	0	2.5663	0.00419727	UP	27924668	28017775
AC_000159.1-28035385	2	28035400	6.69	6.58	5.61	2.46	2.74	1.42	1.49135	0.000362802	UP	28017776	28093733
AC_000159.1-28486383	2	28486398	4.46	5.17	1.87	0.98	1.83	1.89	1.25661	0.0190845	UP	28280370	29029519
AC_000159.1-28629363	2	28629378	5.35	4.7	2.34	0	2.29	0.94	1.85899	0.00140972	UP	28280370	29029519
AC_000159.1-28955181	2	28955196	4.46	4.7	5.61	3.44	1.83	1.42	1.13751	0.0114593	UP	28280370	29029519
AC_000159.1-30081952	2	30081967	5.8	2.35	3.27	0.98	2.29	1.89	1.12267	0.0346709	UP	30020943	30187710
AC_000159.1-30694860	2	30694875	3.12	2.82	2.34	7.87	4.57	5.67	-1.09702	0.0122669	Down	30667112	30704488
AC_000159.1-31600788	2	31600803	3.12	2.35	3.74	1.48	0.91	0.47	1.64317	0.00940707	UP	31531270	31699847
AC_000159.1-31847335	2	31847350	5.8	4.23	6.54	1.97	2.29	3.78	1.03193	0.0135001	UP	31783357	31912200
AC_000159.1-34307949	2	34307964	1.78	2.35	2.8	5.9	5.03	4.72	-1.15202	0.0134098	Down	34297699	34376829
AC_000159.1-3523257	2	3523272	1.78	0	0.47	3.94	2.74	4.25	-2.15367	0.000920555	Down	3375710	4111870
AC_000159.1-3571410	2	3571425	2.23	1.41	1.4	4.92	9.6	4.25	-1.8568	0.00046721	Down	3375710	4111870
AC_000159.1-36067355	2	36067370	3.12	2.35	2.34	0.49	1.83	0	1.6598	0.0169686	UP	35959878	36178796
AC_000159.1-36078265	2	36078280	3.57	1.88	2.34	0.98	0	0.94	1.957	0.00723116	UP	35959878	36178796
AC_000159.1-36078275	2	36078290	3.57	1.88	2.34	0.98	0	0.94	1.957	0.00723116	UP	35959878	36178796
AC_000159.1-37745040	2	37745055	1.34	0.94	0.47	3.44	2.74	2.36	-1.56036	0.022748	Down	37704475	37814941
AC_000159.1-38017787	2	38017802	1.34	1.88	0.93	2.95	3.66	3.31	-1.22249	0.0429524	Down	38004146	38303713
AC_000159.1-3808039	2	3808054	2.68	2.35	1.87	0.49	0.91	0.94	1.48341	0.0415052	UP	3375710	4111870
AC_000159.1-3838148	2	3838163	1.78	2.35	3.74	2.95	8.23	6.61	-1.16977	0.0211246	Down	3375710	4111870
AC_000159.1-38671106	2	38671121	5.8	1.88	2.34	1.97	0.91	0.94	1.37851	0.0249747	UP	38629855	38713950
AC_000159.1-3888907	2	3888922	0.89	1.88	0	3.94	1.83	2.36	-1.47961	0.0348083	Down	3375710	4111870
AC_000159.1-39107969	2	39107984	4.46	2.82	3.27	1.97	1.83	0.94	1.13827	0.0352545	UP	39071809	39287888
AC_000159.1-39587620	2	39587635	1.78	2.35	5.61	0.49	1.37	0.94	1.71615	0.00978695	UP	39572287	39762794
AC_000159.1-39773538	2	39773553	2.68	4.23	2.8	0.98	1.83	1.42	1.15559	0.0429524	UP	39762795	39913639
AC_000159.1-39873810	2	39873825	1.78	0.94	2.34	1.97	4.57	4.72	-1.13297	0.0429459	Down	39762795	39913639
AC_000159.1-40002279	2	40002294	3.57	2.82	3.74	1.48	0.91	1.42	1.38431	0.0162153	UP	39999679	40017692
AC_000159.1-40018953	2	40018968	0	2.35	0.93	3.44	2.74	3.31	-1.49933	0.0192494	Down	40017693	41361136
AC_000159.1-43475051	2	43475066	2.23	1.88	3.74	0	0.91	1.89	1.41345	0.0348083	UP	43382660	43529671
AC_000159.1-44275286	2	44275301	5.8	3.76	5.14	0.98	3.66	1.89	1.13778	0.0135917	UP	44185984	44460875
AC_000159.1-44329425	2	44329440	2.68	2.35	2.34	0.98	0.91	0.47	1.57429	0.0266937	UP	44185984	44460875
AC_000159.1-44478580	2	44478595	5.35	5.17	5.14	0	1.83	2.36	1.8409	0.000173207	UP	44468905	44491787
AC_000159.1-4449143	2	4449158	3.12	4.7	3.27	1.48	0.91	1.42	1.50783	0.00705156	UP	4384059	4461737
AC_000159.1-44941248	2	44941263	1.78	5.17	2.8	9.35	7.31	3.78	-1.05032	0.0292849	Down	44930030	44950486
AC_000159.1-4591883	2	4591898	2.23	1.88	1.87	5.41	6.4	7.56	-1.66305	0.000179106	Down	4565804	4608386
AC_000159.1-46271034	2	46271049	2.68	1.88	3.74	0.98	0.91	0.47	1.7405	0.0106723	UP	45822010	46411920
AC_000159.1-46287356	2	46287371	7.14	4.7	5.14	3.44	1.83	1.89	1.24745	0.00332406	UP	45822010	46411920
AC_000159.1-46364044	2	46364059	4.46	3.29	3.74	1.48	2.74	1.42	1.0023	0.0472655	UP	45822010	46411920
AC_000159.1-46759117	2	46759132	2.23	2.35	1.87	6.4	3.66	4.72	-1.1599	0.0162309	Down	46723000	46852826
AC_000159.1-47231186	2	47231201	1.78	1.88	0	1.97	7.31	2.36	-1.62208	0.0248105	Down	47068536	47302228
AC_000159.1-47265204	2	47265219	4.02	3.76	2.34	1.48	0	0.47	2.3218	0.000538365	UP	47068536	47302228
AC_000159.1-47492548	2	47492563	2.23	2.82	1.87	7.38	1.37	7.08	-1.164	0.0489048	Down	47472005	47524098
AC_000159.1-48634858	2	48634873	2.23	1.41	3.27	4.43	5.03	4.72	-1.01612	0.0359366	Down	48560431	49523579
AC_000159.1-4868958	2	4868973	4.02	6.58	2.34	0.49	2.74	1.42	1.42304	0.0143317	UP	4819743	4922640
AC_000159.1-4881904	2	4881919	4.46	9.87	6.07	4.92	3.2	1.89	1.02425	0.0208641	UP	4819743	4922640
AC_000159.1-4987288	2	4987303	1.34	1.41	1.4	5.41	3.66	5.2	-1.72958	0.00107848	Down	4945241	4991306
AC_000159.1-49927079	2	49927094	5.8	4.23	4.67	12.3	8.23	12.28	-1.13798	0.00115886	Down	49736424	50015154
AC_000159.1-50549319	2	50549334	2.23	0	0.47	2.46	2.74	2.83	-1.47963	0.0348083	Down	50197449	50561663
AC_000159.1-50600371	2	50600386	0.89	0.94	0.47	1.97	2.29	3.78	-1.72558	0.0169686	Down	50592199	51440154
AC_000159.1-51450135	2	51450150	2.23	3.29	2.34	1.48	1.37	0	1.41346	0.0348083	UP	51440155	51726205
AC_000159.1-52049686	2	52049701	3.57	0.47	3.74	5.41	5.94	6.14	-1.14004	0.0142111	Down	51858042	52164119
AC_000159.1-52142518	2	52142533	2.23	4.7	2.8	0.98	0.46	2.36	1.31839	0.0242364	UP	51858042	52164119
AC_000159.1-52151953	2	52151968	1.78	0.94	1.4	4.43	4.11	3.31	-1.47005	0.00910766	Down	51858042	52164119
AC_000159.1-52941454	2	52941469	0.89	2.82	1.4	6.4	4.11	4.72	-1.54272	0.00207961	Down	52897806	53065402
AC_000159.1-53031932	2	53031947	0	4.7	0	3.94	7.31	4.72	-1.73722	0.0201138	Down	52897806	53065402
AC_000159.1-53537617	2	53537632	1.78	3.29	1.87	0.98	1.37	0	1.48344	0.0415052	UP	53065403	53764906
AC_000159.1-53731920	2	53731935	0.89	0.94	0.93	2.46	6.86	4.72	-2.28198	0.000217284	Down	53065403	53764906
AC_000159.1-53765385	2	53765400	0.45	2.35	0.93	4.43	2.74	2.36	-1.316	0.0358458	Down	53764907	53843867
AC_000159.1-5642724	2	5642739	0	0.94	0.47	1.97	2.74	1.89	-2.12267	0.012768	Down	5616135	5663874
AC_000159.1-57581468	2	57581483	1.78	2.82	2.34	4.92	4.11	5.2	-1.01613	0.0359366	Down	57213281	57777004
AC_000159.1-5829103	2	5829118	0.45	2.82	0.47	3.94	4.57	4.72	-1.79389	0.00120687	Down	5751363	5840878
AC_000159.1-58539885	2	58539900	9.37	5.64	7.01	3.44	5.03	2.36	1.01472	0.00912438	UP	58022388	58551434
AC_000159.1-58716740	2	58716755	4.02	3.29	5.14	1.97	2.29	1.42	1.11174	0.0238587	UP	58712392	58794169
AC_000159.1-58737407	2	58737422	0	0.47	1.4	2.46	1.83	1.89	-1.64468	0.0491512	Down	58712392	58794169
AC_000159.1-60480218	2	60480233	9.82	4.23	5.14	1.97	2.29	2.83	1.42212	0.00326514	UP	59749000	60547037
AC_000159.1-60844339	2	60844354	0.89	1.41	0.93	1.97	2.29	4.25	-1.35027	0.0434348	Down	60617137	61040435
AC_000159.1-61384032	2	61384047	5.8	4.23	4.67	1.97	1.83	2.36	1.24153	0.00667828	UP	61366090	61497140
AC_000159.1-61558134	2	61558149	1.78	1.88	4.2	1.48	1.37	0	1.41347	0.0348083	UP	61506106	61582124
AC_000159.1-61911672	2	61911687	3.57	1.88	3.74	5.41	7.77	6.14	-1.05589	0.010261	Down	61888711	61915814
AC_000159.1-6196529	2	6196544	2.23	1.41	1.4	4.92	5.94	5.67	-1.67058	0.00054448	Down	6113009	6213565
AC_000159.1-62407689	2	62407704	1.78	0.47	1.87	5.41	3.2	3.31	-1.47007	0.00910766	Down	62131399	62433913
AC_000159.1-62671868	2	62671883	7.14	5.17	10.74	3.44	3.66	3.78	1.07433	0.00760032	UP	62649168	62681245
AC_000159.1-62854260	2	62854275	1.78	0.47	0.93	3.44	4.57	2.83	-1.69756	0.00526086	Down	62843283	63111815
AC_000159.1-63053566	2	63053581	0.45	1.41	1.87	3.44	2.29	4.25	-1.38515	0.0242364	Down	62843283	63111815
AC_000159.1-631102	2	631117	3.12	2.35	5.61	0.49	1.83	2.36	1.19992	0.0324253	UP	347040	631226
AC_000159.1-63270179	2	63270194	4.46	7.52	7.47	1.97	2.74	4.72	1.02486	0.0145091	UP	63113205	63511913
AC_000159.1-63327919	2	63327934	0.45	1.41	0.93	2.95	2.74	2.36	-1.47958	0.0348083	Down	63113205	63511913
AC_000159.1-63875228	2	63875243	5.35	5.64	8.41	0.49	1.37	1.42	2.49019	9.94536e-07	UP	63511914	64102624
AC_000159.1-6453451	2	6453466	9.82	4.7	4.67	1.48	3.2	3.78	1.16563	0.0146977	UP	6395004	6511175
AC_000159.1-64675219	2	64675234	0.45	0.47	1.4	3.44	2.74	2.36	-1.80631	0.0106723	Down	64102625	65215458
AC_000159.1-64951363	2	64951378	2.23	0.47	1.87	3.94	3.66	3.31	-1.20544	0.0352545	Down	64102625	65215458
AC_000159.1-65393936	2	65393951	3.57	2.35	4.67	1.48	2.29	0.94	1.13831	0.0352545	UP	65280985	65526207
AC_000159.1-65746059	2	65746074	2.23	0.47	0.47	2.95	3.66	2.83	-1.49937	0.0192494	Down	65719365	65768348
AC_000159.1-68534522	2	68534537	0.89	0.94	1.4	5.9	2.29	3.31	-1.75863	0.00382817	Down	68323099	69013141
AC_000159.1-686512	2	686527	0.45	2.35	0.47	2.95	3.66	2.36	-1.4267	0.0290781	Down	646022	879189
AC_000159.1-69872719	2	69872734	4.46	1.88	1.87	1.48	0.91	0.94	1.28374	0.0434348	UP	69859770	69876428
AC_000159.1-70027696	2	70027711	2.23	2.35	3.27	0.49	0.91	0	2.3319	0.00259077	UP	69924668	70029514
AC_000159.1-70666375	2	70666390	10.26	5.17	8.41	1.97	4.11	3.31	1.32661	0.00115081	UP	70587169	70691656
AC_000159.1-70855061	2	70855076	4.91	3.76	6.54	3.44	2.29	1.42	1.0843	0.016385	UP	70691912	70972268
AC_000159.1-71244475	2	71244490	0.89	1.88	0.93	3.44	1.83	4.25	-1.31603	0.0358458	Down	71134085	71283118
AC_000159.1-71299118	2	71299133	5.35	2.35	3.27	1.48	0.91	2.36	1.19865	0.0244447	UP	71285351	71308940
AC_000159.1-71939081	2	71939096	6.69	3.76	3.27	2.46	1.37	2.36	1.14686	0.0187981	UP	71894869	71992464
AC_000159.1-72650420	2	72650435	4.91	4.23	3.74	2.46	1.37	1.89	1.16345	0.0167129	UP	72592435	72832527
AC_000159.1-72666985	2	72667000	3.57	3.29	7.01	1.97	1.37	0.94	1.66397	0.00249015	UP	72592435	72832527
AC_000159.1-72796814	2	72796829	4.46	6.11	7.94	2.95	0.91	2.36	1.56074	0.000704461	UP	72592435	72832527
AC_000159.1-72884761	2	72884776	0.89	2.82	0.47	2.46	4.11	3.78	-1.28845	0.0295931	Down	72852654	72977018
AC_000159.1-72951156	2	72951171	4.02	1.41	4.2	9.84	5.48	5.2	-1.0595	0.0181849	Down	72852654	72977018
AC_000159.1-73050500	2	73050515	0	0.47	0	2.46	1.83	2.36	-3.41538	0.000981026	Down	72977019	73170170
AC_000159.1-73070912	2	73070927	2.68	4.23	6.07	0.98	2.29	0.47	1.73106	0.00230918	UP	72977019	73170170
AC_000159.1-73217034	2	73217049	2.23	3.29	1.87	0.49	0.46	1.42	1.5743	0.0266937	UP	73170171	73293821
AC_000159.1-73559296	2	73559311	1.34	2.35	1.87	3.94	5.48	2.83	-1.12539	0.0337455	Down	73488191	73762495
AC_000159.1-73561331	2	73561346	2.68	2.82	0	5.9	9.6	6.14	-1.93777	9.72519e-05	Down	73488191	73762495
AC_000159.1-73869194	2	73869209	8.92	5.64	6.54	2.95	3.2	3.78	1.08306	0.00477357	UP	73857736	73870224
AC_000159.1-73872359	2	73872374	8.48	5.64	9.81	5.41	0.91	2.83	1.39479	0.00252563	UP	73870297	74044203
AC_000159.1-76307435	2	76307450	4.02	5.64	2.34	1.97	1.83	1.89	1.05807	0.0350554	UP	75408602	76541397
AC_000159.1-76888167	2	76888182	2.23	0.94	1.4	4.92	5.48	8.03	-1.9589	8.2948e-05	Down	76541398	77292930
AC_000159.1-774175	2	774190	3.12	4.7	5.61	1.48	1.37	2.36	1.33508	0.0064868	UP	646022	879189
AC_000159.1-78225361	2	78225376	4.46	3.29	2.34	0.49	0.46	0.94	2.3218	0.000538365	UP	77950401	78580300
AC_000159.1-79662555	2	79662570	1.78	3.76	3.74	7.87	5.03	7.56	-1.12418	0.00582505	Down	79304416	79798180
AC_000159.1-80187763	2	80187778	1.78	2.35	4.2	1.48	1.37	0	1.49419	0.022748	UP	80166217	80369689
AC_000159.1-80296984	2	80296999	3.12	3.29	4.67	0	0	0	6.00552	1.21129e-07	UP	80166217	80369689
AC_000159.1-80334904	2	80334919	1.78	1.88	3.74	0.49	0.91	0.47	1.87158	0.0118651	UP	80166217	80369689
AC_000159.1-80336427	2	80336442	5.8	2.82	4.67	0.98	0.46	1.89	1.96046	0.000316859	UP	80166217	80369689
AC_000159.1-81877009	2	81877024	0.89	0.47	0.93	2.95	2.29	2.36	-1.64004	0.0266937	Down	81640496	82928192
AC_000159.1-8371414	2	8371429	0.89	0.47	2.34	2.46	3.2	3.78	-1.316	0.0358458	Down	8068231	8786392
AC_000159.1-84299897	2	84299912	2.68	3.29	1.4	6.89	5.03	3.78	-1.0615	0.0265489	Down	83625792	84413212
AC_000159.1-84702055	2	84702070	4.02	2.82	2.34	0	0.91	0.94	2.18676	0.00155492	UP	84610678	84773232
AC_000159.1-86166848	2	86166863	4.91	3.76	2.34	0.98	1.83	2.36	1.06588	0.0411624	UP	86152302	86302703
AC_000159.1-86208942	2	86208957	4.91	4.23	5.14	1.97	3.2	1.42	1.09227	0.0162309	UP	86152302	86302703
AC_000159.1-86757389	2	86757404	7.14	5.64	4.2	3.44	2.74	1.89	1.07083	0.013785	UP	86717862	87087608
AC_000159.1-86855541	2	86855556	2.68	2.35	2.34	0.98	0.46	0.47	1.87154	0.0118651	UP	86717862	87087608
AC_000159.1-87002432	2	87002447	2.23	4.23	3.74	7.38	7.77	6.14	-1.05399	0.00684734	Down	86717862	87087608
AC_000159.1-8701694	2	8701709	0.89	1.41	1.87	4.43	4.57	3.31	-1.52578	0.00603777	Down	8068231	8786392
AC_000159.1-87800707	2	87800722	3.12	3.29	3.27	2.46	0.91	0.94	1.15555	0.0429524	UP	87087609	88246039
AC_000159.1-8808824	2	8808839	2.68	3.29	2.34	8.36	6.4	4.72	-1.20503	0.00488934	Down	8786393	8884005
AC_000159.1-8817601	2	8817616	0.45	0.94	0.93	2.95	2.29	1.89	-1.54908	0.0415052	Down	8786393	8884005
AC_000159.1-88742297	2	88742312	2.23	2.82	1.87	0.98	0	0.94	1.78066	0.0192751	UP	88734774	88851806
AC_000159.1-89271192	2	89271207	3.57	2.35	3.27	0.98	0.91	1.42	1.4328	0.0192494	UP	89247891	89439610
AC_000159.1-8945713	2	8945728	5.35	2.35	5.14	1.97	1.83	2.36	1.05072	0.0308281	UP	8901432	9031000
AC_000159.1-89765475	2	89765490	4.91	2.82	2.8	2.46	1.37	0.94	1.13825	0.0352545	UP	89698915	89771427
AC_000159.1-89823739	2	89823754	4.46	4.7	3.74	0.49	1.37	1.89	1.727	0.00120687	UP	89783382	89856886
AC_000159.1-89889706	2	89889721	2.68	4.7	4.2	0.49	2.29	0.94	1.56587	0.00458894	UP	89886238	89901613
AC_000159.1-90278948	2	90278963	4.02	1.88	6.54	0	2.29	0.94	1.86458	0.00466146	UP	90277881	90301821
AC_000159.1-90412741	2	90412756	3.12	5.17	2.8	1.97	1.37	1.42	1.19873	0.0244447	UP	90354891	90424763
AC_000159.1-90940679	2	90940694	4.02	4.23	5.61	0.49	0.46	0	3.64538	2.51806e-07	UP	90848416	90966296
AC_000159.1-91114107	2	91114122	1.34	0.47	1.4	4.92	2.29	1.89	-1.42677	0.0290781	Down	91026864	91153917
AC_000159.1-91598856	2	91598871	3.12	0.94	2.34	2.46	5.48	7.56	-1.25122	0.0270776	Down	91555430	91614181
AC_000159.1-91826121	2	91826136	4.91	2.82	2.8	0	2.29	1.89	1.28457	0.0201749	UP	91731855	91888293
AC_000159.1-92255489	2	92255504	1.78	2.35	2.34	0.49	1.37	0	1.6837	0.0309691	UP	92167767	92325179
AC_000159.1-92647654	2	92647669	3.12	1.41	0.93	4.92	4.11	3.78	-1.17918	0.0238587	Down	92589914	92993508
AC_000159.1-94408127	2	94408142	2.23	1.88	2.8	0.49	1.37	0.47	1.48343	0.0415052	UP	94387194	94455123
AC_000159.1-94502714	2	94502729	5.35	3.76	6.07	0.49	1.37	2.36	1.79829	0.000276025	UP	94455124	94576706
AC_000159.1-94528087	2	94528102	3.57	4.23	6.54	2.46	2.74	1.42	1.09335	0.019785	UP	94455124	94576706
AC_000159.1-95169887	2	95169902	1.34	1.41	0.47	3.44	3.2	1.89	-1.35026	0.0434348	Down	95144895	95342298
AC_000159.1-95538690	2	95538705	2.23	1.88	2.34	0.49	0	1.42	1.68366	0.0309691	UP	95519765	95604058
AC_000159.1-95612486	2	95612501	7.59	5.64	8.88	1.48	3.2	1.42	1.82147	2.68554e-05	UP	95604521	95668824
AC_000159.1-95717110	2	95717125	1.34	0	0.47	2.95	4.11	3.78	-2.45033	0.000313897	Down	95700855	95777484
AC_000159.1-95889901	2	95889916	4.91	2.82	1.87	0	1.37	0.47	2.25586	0.000917881	UP	95777485	95903649
AC_000159.1-96217128	2	96217143	11.16	7.52	8.88	4.43	5.94	3.31	1.00459	0.00657001	UP	96105369	96252212
AC_000159.1-96691864	2	96691879	4.46	1.88	3.74	1.48	1.37	0.94	1.3843	0.0162153	UP	96532557	96749397
AC_000159.1-96904878	2	96904893	6.69	5.64	6.07	10.33	11.43	15.59	-1.01096	0.0022915	Down	96892217	96941042
AC_000159.1-96930398	2	96930413	4.91	3.29	2.8	0	1.37	2.36	1.50779	0.00705156	UP	96892217	96941042
AC_000159.1-97086910	2	97086925	0.89	0.94	0.47	3.94	2.29	2.83	-1.88281	0.00664707	Down	97072156	97098842
AC_000159.1-97298365	2	97298380	3.12	1.88	3.27	5.9	5.94	6.14	-1.09638	0.0105785	Down	97182876	97501491
AC_000159.1-97883203	2	97883218	1.78	2.35	1.87	5.9	2.74	4.25	-1.0673	0.040058	Down	97693561	97991789
AC_000160.1-100066452	3	100066467	4.46	2.35	5.61	0.98	1.37	2.36	1.36576	0.0097393	UP	100065227	100092626
AC_000160.1-10019951	3	10019966	2.23	2.35	2.8	0.98	0.46	0.94	1.57429	0.0266937	UP	9998130	10029473
AC_000160.1-100210434	3	100210449	6.25	5.17	4.67	2.46	0.91	3.78	1.1673	0.00807845	UP	100183070	100217681
AC_000160.1-100318014	3	100318029	0.45	1.88	0.93	2.46	2.29	3.78	-1.35026	0.0434348	Down	100317421	100341506
AC_000160.1-100347751	3	100347766	0.89	3.76	1.4	7.87	5.94	4.25	-1.55225	0.00223094	Down	100341507	100351374
AC_000160.1-101070535	3	101070550	3.12	5.64	4.67	0.98	2.74	1.42	1.33569	0.00702531	UP	101061881	101090570
AC_000160.1-101272411	3	101272426	1.78	3.76	0.47	2.46	7.31	5.2	-1.30002	0.0307911	Down	101181295	101320780
AC_000160.1-101279271	3	101279286	0	0.94	0.93	1.97	2.74	2.83	-1.93671	0.0118651	Down	101181295	101320780
AC_000160.1-101279833	3	101279848	0	3.29	0.93	3.94	4.57	3.78	-1.52453	0.0072839	Down	101181295	101320780
AC_000160.1-101613642	3	101613657	4.46	3.76	9.81	0.49	4.11	1.89	1.43408	0.0125882	UP	101564003	101616082
AC_000160.1-102643390	3	102643405	4.91	2.82	3.27	1.48	2.29	1.42	1.06589	0.0411624	UP	102623517	102655402
AC_000160.1-102681090	3	102681105	1.78	1.88	2.34	0	0	1.42	1.95451	0.0213287	UP	102676689	102680240
AC_000160.1-102994829	3	102994844	4.91	2.82	5.14	0.49	1.37	0.47	2.36725	6.71796e-05	UP	102966090	102997102
AC_000160.1-103064025	3	103064040	3.12	1.88	3.27	0	0.46	0.47	2.92035	0.000405293	UP	102997103	103081863
AC_000160.1-103082194	3	103082209	4.46	6.11	7.94	2.95	2.74	2.83	1.10266	0.00710309	UP	102997103	103081863
AC_000160.1-103250696	3	103250711	3.57	1.88	1.87	0	1.37	0.47	1.87154	0.0118651	UP	103247671	103261435
AC_000160.1-103261046	3	103261061	0.89	1.88	1.4	4.43	3.66	3.31	-1.41201	0.0136185	Down	103247671	103261435
AC_000160.1-103268057	3	103268072	1.78	4.7	1.87	6.89	7.31	3.31	-1.0529	0.0367507	Down	103262340	103278177
AC_000160.1-103290275	3	103290290	3.57	1.88	4.2	0.98	2.74	0.47	1.15559	0.0429524	UP	103278178	103297710
AC_000160.1-103316930	3	103316945	7.14	3.76	2.34	0	1.83	1.89	1.77119	0.00599345	UP	103297711	103318832
AC_000160.1-103402300	3	103402315	1.78	1.88	3.74	6.89	5.03	3.31	-1.01663	0.0427825	Down	103374995	103422533
AC_000160.1-103559759	3	103559774	2.23	2.35	2.34	0.98	0	0.94	1.78065	0.0192751	UP	103556415	103570951
AC_000160.1-104656311	3	104656326	3.57	3.76	3.74	1.48	1.83	1.42	1.19873	0.0244447	UP	104619284	104704929
AC_000160.1-1049476	3	1049491	3.57	4.7	6.54	1.97	2.29	2.36	1.13792	0.0124764	UP	1012802	1051358
AC_000160.1-105257400	3	105257415	6.25	4.7	8.88	2.46	4.57	2.36	1.05832	0.0110916	UP	104704930	105272682
AC_000160.1-105265560	3	105265575	3.57	0.94	3.74	5.41	5.94	5.67	-1.01931	0.0217114	Down	104704930	105272682
AC_000160.1-105301504	3	105301519	4.91	6.58	3.74	0	1.83	1.89	1.96207	0.000210263	UP	105277653	105305263
AC_000160.1-105425235	3	105425250	4.02	5.64	6.07	0.98	2.74	2.83	1.22457	0.00629637	UP	105305264	105622431
AC_000160.1-105954117	3	105954132	2.23	2.82	1.87	0	0.91	0	2.66329	0.00236069	UP	105950926	105975376
AC_000160.1-106012245	3	106012260	2.68	2.82	6.07	1.48	1.37	2.36	1.12518	0.0400367	UP	106004297	106046668
AC_000160.1-106402701	3	106402716	2.23	0.47	3.27	3.94	4.11	5.2	-1.11904	0.0301641	Down	106396680	106411482
AC_000160.1-106711404	3	106711419	1.78	0.94	1.4	5.9	9.14	3.78	-2.13664	8.37982e-05	Down	106667879	106724607
AC_000160.1-106846207	3	106846222	7.59	5.17	4.67	2.95	2.74	2.36	1.1091	0.00936896	UP	106806510	106850315
AC_000160.1-106915942	3	106915957	2.68	3.76	1.87	0.49	1.83	0	1.74053	0.0106723	UP	106898147	106916151
AC_000160.1-106933651	3	106933666	3.57	2.82	7.47	1.48	2.74	0.47	1.52348	0.0103344	UP	106917944	106934216
AC_000160.1-107132852	3	107132867	2.23	4.23	3.74	0.98	1.37	1.42	1.38436	0.0162153	UP	107097491	107133807
AC_000160.1-107135825	3	107135840	1.78	2.35	1.4	5.41	3.66	2.83	-1.06967	0.0472655	Down	107133808	107174162
AC_000160.1-107308033	3	107308048	2.68	2.82	1.87	4.92	6.4	3.78	-1.01723	0.0295281	Down	107179186	107518531
AC_000160.1-107380710	3	107380725	4.91	6.58	7.47	2.46	2.29	3.78	1.13736	0.00444788	UP	107179186	107518531
AC_000160.1-107671425	3	107671440	2.23	3.76	0.47	4.43	5.48	4.72	-1.15936	0.0210809	Down	107634806	107692940
AC_000160.1-107693863	3	107693878	5.8	2.35	4.67	0.98	1.83	1.89	1.41695	0.00661526	UP	107693812	107699424
AC_000160.1-108373971	3	108373986	5.8	2.82	5.14	0.98	1.83	2.36	1.38282	0.00521328	UP	107931186	108508757
AC_000160.1-108430093	3	108430108	4.02	2.35	3.74	0.49	2.29	1.42	1.22152	0.0295931	UP	107931186	108508757
AC_000160.1-108434010	3	108434025	5.35	3.76	4.2	0.49	0.91	4.25	1.20886	0.0289233	UP	107931186	108508757
AC_000160.1-108659655	3	108659670	2.23	4.23	1.87	0	1.83	1.42	1.28383	0.0434348	UP	108651258	108691386
AC_000160.1-108974825	3	108974840	1.34	1.41	0.47	4.43	1.83	3.78	-1.56854	0.0126108	Down	108955137	108981651
AC_000160.1-108993946	3	108993961	3.12	2.82	2.34	0	0	0	5.59792	7.69728e-06	UP	108990070	108999453
AC_000160.1-109033705	3	109033720	0.89	0.47	0	4.43	2.29	2.36	-2.55349	0.000861524	Down	108999708	109156248
AC_000160.1-109510095	3	109510110	2.23	2.35	2.34	0.49	0.91	0.94	1.48342	0.0415052	UP	109422556	109667304
AC_000160.1-109655899	3	109655914	0.45	0	2.34	1.97	4.57	1.89	-1.55664	0.0301275	Down	109422556	109667304
AC_000160.1-109677271	3	109677286	2.23	1.41	1.87	4.92	5.48	3.31	-1.28087	0.0116046	Down	109667305	109847494
AC_000160.1-109972246	3	109972261	0	0.47	1.4	2.95	3.2	1.89	-2.02224	0.00723116	Down	109927440	109982240
AC_000160.1-110094253	3	110094268	3.57	3.29	6.54	0.98	2.29	1.42	1.4697	0.00530564	UP	110073724	110111825
AC_000160.1-110150662	3	110150677	4.46	1.88	3.27	0.49	1.83	1.89	1.15554	0.0429524	UP	110135909	110208556
AC_000160.1-110244045	3	110244060	0	0.94	0.47	2.46	3.66	2.36	-2.47695	0.00149892	Down	110233085	110255004
AC_000160.1-11066537	3	11066552	3.12	4.23	2.8	1.48	0.91	1.42	1.38433	0.0162153	UP	11058393	11068657
AC_000160.1-110689385	3	110689400	1.78	2.35	2.34	0.49	0.46	0.94	1.68368	0.0309691	UP	110650991	110720221
AC_000160.1-111000513	3	111000528	3.12	1.88	2.8	6.4	6.4	3.31	-1.01812	0.030314	Down	110910676	111074213
AC_000160.1-111214274	3	111214289	2.23	1.41	1.87	2.95	3.2	5.67	-1.06969	0.0472655	Down	111205936	111231151
AC_000160.1-11130549	3	11130564	1.78	2.82	2.34	1.97	0	0.47	1.4834	0.0415052	UP	11113086	11143026
AC_000160.1-111365665	3	111365680	1.78	1.88	1.87	4.92	4.11	4.72	-1.28089	0.0116046	Down	111357616	111419569
AC_000160.1-111398636	3	111398651	2.68	4.23	5.61	0.98	1.37	0.94	1.85884	0.00083074	UP	111357616	111419569
AC_000160.1-111541109	3	111541124	3.12	5.17	3.74	0.98	1.83	2.83	1.05808	0.0337455	UP	111523841	111541177
AC_000160.1-111573900	3	111573915	6.69	10.81	9.34	2.46	5.03	1.42	1.56513	0.000203794	UP	111541178	111968758
AC_000160.1-111613097	3	111613112	3.57	2.35	3.27	1.48	0.46	1.89	1.24923	0.0358458	UP	111541178	111968758
AC_000160.1-111922800	3	111922815	1.34	2.35	3.27	4.92	5.03	5.2	-1.10811	0.0187826	Down	111541178	111968758
AC_000160.1-112057059	3	112057074	0.89	0.47	2.34	2.95	3.2	3.31	-1.316	0.0358458	Down	111968832	112103478
AC_000160.1-112197243	3	112197258	3.12	2.35	3.74	0.98	1.83	0.94	1.24928	0.0358458	UP	112196760	112213115
AC_000160.1-112208935	3	112208950	0.89	1.88	0.47	3.44	2.29	2.83	-1.35027	0.0434348	Down	112196760	112213115
AC_000160.1-112547719	3	112547734	4.02	2.82	3.27	0.98	0.46	0.94	2.02455	0.00152602	UP	112213116	112903372
AC_000160.1-112749668	3	112749683	5.8	4.7	6.07	1.97	0.91	0.94	2.08526	2.6021e-05	UP	112213116	112903372
AC_000160.1-112953149	3	112953164	4.46	2.35	2.8	0.98	0.46	0.47	2.25585	0.000917881	UP	112947702	112970664
AC_000160.1-113039045	3	113039060	0.89	0.94	0.47	2.95	1.83	5.67	-2.0926	0.00234674	Down	113006125	113050193
AC_000160.1-113249454	3	113249469	2.68	3.29	2.8	0.49	0.46	0.94	2.1142	0.00261578	UP	113218912	113266323
AC_000160.1-11340890	3	11340905	3.57	3.76	4.67	1.48	1.37	1.89	1.31247	0.0114147	UP	11340064	11341072
AC_000160.1-113478079	3	113478094	2.68	1.88	3.74	0.98	1.37	0.94	1.2838	0.0434348	UP	113403950	113541893
AC_000160.1-113649873	3	113649888	1.34	0.94	0	1.97	2.29	2.83	-1.54911	0.0415052	Down	113633691	113664313
AC_000160.1-113667828	3	113667843	5.8	2.35	7.01	1.48	2.74	2.83	1.08359	0.0309255	UP	113664314	113703381
AC_000160.1-114492296	3	114492311	2.23	1.88	2.8	0.49	0	0	3.45375	0.000521563	UP	114489225	114555670
AC_000160.1-114973652	3	114973667	6.69	6.11	8.88	3.94	3.66	1.89	1.18367	0.00177903	UP	114716813	115132545
AC_000160.1-115072204	3	115072219	7.14	5.64	7.01	1.48	3.66	1.42	1.5595	0.000163621	UP	114716813	115132545
AC_000160.1-115148709	3	115148724	5.8	4.7	4.2	1.48	3.2	2.36	1.04045	0.0187826	UP	115132546	115232304
AC_000160.1-115158222	3	115158237	4.91	2.35	6.07	0	0.46	2.83	1.95662	0.00244371	UP	115132546	115232304
AC_000160.1-115166912	3	115166927	4.46	9.4	2.8	1.97	4.11	1.42	1.12868	0.0424075	UP	115132546	115232304
AC_000160.1-115225666	3	115225681	9.37	8.46	7.01	1.48	5.48	4.72	1.06694	0.00822648	UP	115132546	115232304
AC_000160.1-115377665	3	115377680	0.45	0.94	0.93	3.44	1.83	1.89	-1.5491	0.0415052	Down	115232305	115654505
AC_000160.1-115382565	3	115382580	2.23	2.82	0.93	7.38	3.2	4.72	-1.31292	0.0143244	Down	115232305	115654505
AC_000160.1-115403618	3	115403633	1.78	0.47	0.93	2.46	4.11	2.36	-1.42673	0.0290781	Down	115232305	115654505
AC_000160.1-115620617	3	115620632	0.89	0.47	0	3.44	2.29	2.36	-2.39625	0.00259077	Down	115232305	115654505
AC_000160.1-115655729	3	115655744	5.35	5.17	7.94	1.97	3.2	2.83	1.18305	0.00400596	UP	115654506	115671321
AC_000160.1-115750135	3	115750150	3.12	1.88	4.67	0.98	1.83	0.47	1.50195	0.0126108	UP	115671322	115843720
AC_000160.1-115801744	3	115801759	0.45	0.94	0.93	1.97	1.83	3.78	-1.64003	0.0266937	Down	115671322	115843720
AC_000160.1-115841967	3	115841982	8.03	4.7	10.28	1.97	0.91	1.89	2.24378	5.84747e-06	UP	115843721	115925817
AC_000160.1-115858687	3	115858702	3.12	4.23	3.27	0	2.74	1.42	1.28463	0.0201749	UP	115843721	115925817
AC_000160.1-115972233	3	115972248	4.91	3.29	3.27	0.49	1.83	0.94	1.74935	0.00212176	UP	115925818	116023477
AC_000160.1-116123611	3	116123626	5.8	4.23	6.07	1.97	1.37	2.36	1.48152	0.00110519	UP	116023478	116226780
AC_000160.1-116599569	3	116599584	2.23	0.94	1.4	3.44	4.11	3.78	-1.26588	0.0244447	Down	116592493	116650277
AC_000160.1-116616868	3	116616883	3.57	3.29	3.27	1.97	0.46	1.89	1.22148	0.0295931	UP	116592493	116650277
AC_000160.1-116738520	3	116738535	0.45	0.47	0	3.44	1.83	1.89	-2.72593	0.00236069	Down	116662503	116771510
AC_000160.1-116840158	3	116840173	5.35	3.76	2.34	0	0.46	2.36	1.95763	0.00137805	UP	116832718	117179568
AC_000160.1-11698796	3	11698811	5.35	3.76	3.74	1.48	4.11	0.47	1.05346	0.0465418	UP	11693385	11724330
AC_000160.1-117296966	3	117296981	4.02	1.88	3.74	0.49	1.37	1.42	1.50191	0.0126108	UP	117209204	117408827
AC_000160.1-117372187	3	117372202	3.12	1.88	1.87	0.98	0	1.42	1.48337	0.0415052	UP	117209204	117408827
AC_000160.1-117495812	3	117495827	4.91	1.88	2.8	0	1.37	0	2.6307	0.000279665	UP	117408828	117500175
AC_000160.1-117693856	3	117693871	4.02	5.17	2.34	1.97	2.74	0.94	1.00246	0.0491686	UP	117690756	117707633
AC_000160.1-117712442	3	117712457	2.68	4.23	3.74	0.98	2.29	1.42	1.13834	0.0352545	UP	117707634	117869820
AC_000160.1-117768386	3	117768401	2.23	0.94	3.27	5.9	2.29	6.61	-1.16682	0.0332766	Down	117707634	117869820
AC_000160.1-117768482	3	117768497	1.78	1.88	0.47	5.41	3.66	3.31	-1.52583	0.00603777	Down	117707634	117869820
AC_000160.1-117939311	3	117939326	4.02	2.82	3.27	1.48	0.46	0.94	1.7782	0.00374606	UP	117913713	117955248
AC_000160.1-118068433	3	118068448	1.78	3.29	2.34	5.41	4.11	5.67	-1.01726	0.0295281	Down	118043295	118073851
AC_000160.1-118108240	3	118108255	1.34	1.88	0	2.46	3.2	2.83	-1.35026	0.0434348	Down	118105135	118112080
AC_000160.1-118243056	3	118243071	11.16	7.05	10.28	4.92	4.11	5.2	1.0012	0.00578937	UP	118223082	118273100
AC_000160.1-118478991	3	118479006	2.68	5.17	3.27	1.97	1.83	0.94	1.19875	0.0244447	UP	118414217	118630616
AC_000160.1-118511616	3	118511631	0.89	1.88	1.4	6.4	3.2	5.67	-1.82244	0.00065976	Down	118414217	118630616
AC_000160.1-118668583	3	118668598	2.23	2.35	3.27	0.49	0	1.89	1.65978	0.0169686	UP	118630617	118690527
AC_000160.1-118777327	3	118777342	1.34	3.29	1.87	3.94	5.48	4.25	-1.06477	0.0317494	Down	118697725	118932556
AC_000160.1-118822726	3	118822741	1.78	2.35	3.27	0.49	0.91	0.94	1.57432	0.0266937	UP	118697725	118932556
AC_000160.1-118910553	3	118910568	9.37	7.52	5.14	3.44	2.74	2.83	1.28469	0.00130821	UP	118697725	118932556
AC_000160.1-118997397	3	118997412	3.57	4.23	2.34	0.49	1.83	1.42	1.38434	0.0162153	UP	118932557	119412942
AC_000160.1-119189957	3	119189972	1.78	0.47	2.34	2.95	4.11	3.78	-1.20541	0.0352545	Down	118932557	119412942
AC_000160.1-119356182	3	119356197	4.02	1.88	4.2	0.98	0.91	2.36	1.22148	0.0295931	UP	118932557	119412942
AC_000160.1-119356754	3	119356769	10.71	5.64	8.41	2.95	3.2	3.78	1.31081	0.000688411	UP	118932557	119412942
AC_000160.1-119492339	3	119492354	0.45	0.47	1.87	1.97	3.66	3.31	-1.63678	0.0147031	Down	119491885	119629069
AC_000160.1-119590192	3	119590207	0.89	1.41	1.4	3.94	3.66	1.89	-1.31599	0.0358458	Down	119491885	119629069
AC_000160.1-120147815	3	120147830	4.46	1.88	2.34	1.97	1.37	0	1.36019	0.0290781	UP	120134670	120199291
AC_000160.1-120183950	3	120183965	2.68	3.76	3.74	1.97	1.37	0.47	1.38435	0.0162153	UP	120134670	120199291
AC_000160.1-120184188	3	120184203	2.68	2.82	1.87	0.49	0	0	3.54462	0.000276345	UP	120134670	120199291
AC_000160.1-120220617	3	120220632	1.34	1.41	0.93	2.95	3.2	3.78	-1.38516	0.0242364	Down	120199928	120248416
AC_000160.1-120232421	3	120232436	5.35	1.88	2.8	0.98	0.91	1.89	1.38352	0.0173171	UP	120199928	120248416
AC_000160.1-120236389	3	120236404	0.89	1.88	1.87	2.95	1.83	7.08	-1.3268	0.0460986	Down	120199928	120248416
AC_000160.1-120322614	3	120322629	3.12	4.7	3.74	1.48	1.37	0.94	1.56584	0.00458894	UP	120320963	120325131
AC_000160.1-120337749	3	120337764	0.45	1.88	0.47	1.97	5.48	1.89	-1.70266	0.0160619	Down	120332005	120339525
AC_000160.1-120339729	3	120339744	3.12	3.29	1.87	0.98	1.83	0.47	1.2838	0.0434348	UP	120332005	120339525
AC_000160.1-120445939	3	120445954	6.25	2.82	3.27	0.98	1.37	0.94	1.85788	0.00100834	UP	120383537	120476583
AC_000160.1-120491696	3	120491711	2.68	4.23	4.2	0.98	0.46	0.94	2.14809	0.00055167	UP	120488823	120499855
AC_000160.1-120587323	3	120587338	8.48	6.11	5.14	2.95	4.11	2.36	1.05565	0.00904773	UP	120499856	120608703
AC_000160.1-120644573	3	120644588	0.45	0.94	0.93	2.46	2.29	2.36	-1.54908	0.0415052	Down	120634569	120644627
AC_000160.1-120653270	3	120653285	2.23	2.82	1.87	0.49	0	0	3.45375	0.000521563	UP	120646893	120655046
AC_000160.1-120653279	3	120653294	2.23	2.82	1.87	0.49	0	0	3.45375	0.000521563	UP	120646893	120655046
AC_000160.1-120662749	3	120662764	2.23	1.88	4.67	0	0	0.94	2.9968	0.000223022	UP	120661399	120730924
AC_000160.1-120760824	3	120760839	3.12	3.76	4.67	1.97	0.46	0.94	1.74937	0.00212176	UP	120742627	120792299
AC_000160.1-120798684	3	120798699	8.48	8.93	10.28	3.44	7.77	2.36	1.01258	0.0113319	UP	120798593	120809817
AC_000160.1-120859227	3	120859242	3.57	1.88	1.87	0	0.91	0.47	2.24636	0.00444564	UP	120853347	120869617
AC_000160.1-120867983	3	120867998	0	0.47	1.87	2.46	3.2	2.36	-1.72553	0.0169686	Down	120853347	120869617
AC_000160.1-120920933	3	120920948	0.89	3.29	0.47	3.94	3.2	4.25	-1.26586	0.0244447	Down	120904277	120960997
AC_000160.1-120967395	3	120967410	2.23	3.76	5.14	0.49	1.37	0	2.44539	0.000182015	UP	120961236	120989665
AC_000160.1-121024263	3	121024278	5.8	7.05	6.07	0.98	4.11	1.42	1.49345	0.000681835	UP	121003783	121035564
AC_000160.1-121113636	3	121113651	1.78	2.35	2.34	0.49	0	1.42	1.68367	0.0309691	UP	121111325	121118651
AC_000160.1-121134464	3	121134479	0.45	2.82	0.93	3.44	2.29	4.72	-1.28846	0.0317735	Down	121118652	121153702
AC_000160.1-12392571	3	12392586	1.78	2.82	3.74	0.49	2.29	0.47	1.28385	0.0434348	UP	12378027	12409220
AC_000160.1-13731412	3	13731427	2.23	6.58	5.14	0.98	2.29	2.36	1.26926	0.0198888	UP	13671692	13741815
AC_000160.1-13889419	3	13889434	3.12	3.29	0.93	4.43	5.94	5.67	-1.10375	0.0164843	Down	13819050	13904686
AC_000160.1-13926975	3	13926990	10.71	3.29	10.28	1.97	1.37	1.42	2.32168	2.03651e-05	UP	13904687	13942587
AC_000160.1-14054713	3	14054728	6.69	1.88	8.41	0.98	1.37	2.36	1.81077	0.0031745	UP	14039327	14056332
AC_000160.1-14067381	3	14067396	1.34	2.35	2.34	5.9	7.31	4.25	-1.51592	0.0010689	Down	14056333	14075265
AC_000160.1-14102598	3	14102613	5.8	2.82	7.01	2.46	1.37	1.89	1.43806	0.00414301	UP	14090126	14117838
AC_000160.1-14176379	3	14176394	4.46	2.35	6.07	0.98	2.74	1.89	1.16463	0.026693	UP	14173256	14178240
AC_000160.1-1441345	3	1441360	4.46	2.82	1.87	0.98	0	2.83	1.24622	0.043232	UP	1317746	1531450
AC_000160.1-14414677	3	14414692	2.68	2.82	1.87	0	0.91	0.47	2.24639	0.00444564	UP	14413741	14454668
AC_000160.1-14467641	3	14467656	3.12	2.35	2.8	1.48	0.91	0	1.74049	0.0106723	UP	14454669	14477608
AC_000160.1-14590356	3	14590371	0.89	0.47	1.87	2.95	2.74	2.83	-1.35026	0.0434348	Down	14569447	14597121
AC_000160.1-14684063	3	14684078	1.78	3.29	1.4	8.86	7.31	5.2	-1.69184	0.000151129	Down	14659268	14688545
AC_000160.1-1481887	3	1481902	10.71	7.05	7.47	2.95	3.2	5.2	1.14619	0.00362134	UP	1317746	1531450
AC_000160.1-14863331	3	14863346	4.46	2.82	1.87	0.98	0	1.89	1.64311	0.00940707	UP	14819095	14868193
AC_000160.1-14985734	3	14985749	4.46	1.88	2.8	0.49	1.83	0	1.88951	0.00410305	UP	14948074	14993174
AC_000160.1-1535674	3	1535689	1.78	4.7	7.47	1.48	1.37	2.36	1.39179	0.0196013	UP	1531451	1656683
AC_000160.1-15489294	3	15489309	5.8	3.29	1.87	0.98	0.46	2.36	1.50144	0.0133788	UP	15488474	15498217
AC_000160.1-15563695	3	15563710	1.78	3.29	1.4	3.94	6.86	5.2	-1.29022	0.00760018	Down	15548966	15566633
AC_000160.1-15837005	3	15837020	2.23	5.64	2.8	0.98	1.83	0.94	1.44911	0.0130512	UP	15780620	15953733
AC_000160.1-15844590	3	15844605	6.69	5.64	6.54	2.46	3.2	1.89	1.30336	0.00128661	UP	15780620	15953733
AC_000160.1-16579002	3	16579017	5.8	6.11	5.14	1.97	3.2	1.42	1.3447	0.00179641	UP	16565685	16647976
AC_000160.1-16813071	3	16813086	0	1.88	0.47	1.97	2.29	4.25	-1.8063	0.0106723	Down	16801891	16811400
AC_000160.1-16870145	3	16870160	4.46	3.76	2.8	0.49	0	0	4.11838	1.57265e-06	UP	16869284	16872613
AC_000160.1-18303390	3	18303405	4.91	4.23	4.2	1.48	1.37	0.94	1.77695	0.000762379	UP	18288836	18321777
AC_000160.1-1854736	3	1854751	5.35	1.88	3.74	0.98	1.83	2.36	1.06469	0.0472613	UP	1779670	1881225
AC_000160.1-18866134	3	18866149	5.8	2.35	2.34	2.46	0.46	0.94	1.44015	0.0187732	UP	18845915	18881346
AC_000160.1-18993320	3	18993335	5.8	4.7	4.67	2.46	2.29	0.47	1.51919	0.00127762	UP	18991492	19017092
AC_000160.1-19283045	3	19283060	4.46	3.76	4.67	1.48	2.29	1.89	1.16349	0.0167129	UP	19238258	19289328
AC_000160.1-19590240	3	19590255	1.78	0.47	0.47	2.46	4.11	3.31	-1.77858	0.00596225	Down	19585462	19598420
AC_000160.1-19603127	3	19603142	2.68	5.64	4.67	0.98	1.83	2.36	1.28621	0.011307	UP	19598421	19607568
AC_000160.1-19848490	3	19848505	3.12	3.76	2.8	0.49	0.91	2.36	1.31837	0.0242364	UP	19843583	19876000
AC_000160.1-20087139	3	20087154	2.68	7.05	4.2	0.98	3.2	2.36	1.05395	0.0487608	UP	20087012	20088198
AC_000160.1-21105321	3	21105336	0.89	1.41	0	6.89	4.11	2.36	-2.43481	0.000262907	Down	21094152	21112049
AC_000160.1-21330794	3	21330809	2.23	1.41	0.93	4.92	4.57	2.83	-1.37967	0.0114147	Down	21326962	21350555
AC_000160.1-2137863	3	2137878	3.12	3.76	2.34	0.49	1.37	0.47	1.88954	0.00410305	UP	2126334	2231536
AC_000160.1-21454298	3	21454313	2.68	1.88	2.34	5.41	5.03	4.25	-1.06287	0.0260923	Down	21450872	21457742
AC_000160.1-21565939	3	21565954	0.45	2.82	0.47	4.43	4.57	2.36	-1.57367	0.00835803	Down	21567426	21584444
AC_000160.1-21591086	3	21591101	3.12	2.82	2.34	8.36	5.94	5.67	-1.23946	0.00271558	Down	21587282	21605287
AC_000160.1-21617116	3	21617131	4.46	3.76	3.27	1.97	1.37	2.36	1.00227	0.0472655	UP	21611876	21639438
AC_000160.1-22144482	3	22144497	2.68	3.76	3.74	0.98	1.37	0.94	1.5679	0.00818203	UP	22131385	22310517
AC_000160.1-22214595	3	22214610	1.34	0.94	0.47	1.97	4.11	3.31	-1.70942	0.00940707	Down	22131385	22310517
AC_000160.1-22255727	3	22255742	5.35	3.29	5.61	0	2.74	0	2.2691	0.000198497	UP	22131385	22310517
AC_000160.1-22368591	3	22368606	0.89	1.41	1.87	3.44	3.66	2.83	-1.22248	0.0429524	Down	22349704	22440322
AC_000160.1-22660398	3	22660413	0.89	1.41	2.8	3.44	5.48	3.31	-1.2469	0.0202052	Down	22650878	22702725
AC_000160.1-22916184	3	22916199	1.78	0.94	1.4	3.44	4.11	4.72	-1.52582	0.00603777	Down	22854530	22916541
AC_000160.1-22947853	3	22947868	3.12	6.11	7.01	1.48	3.2	0.47	1.61328	0.00302433	UP	22916542	23176759
AC_000160.1-23363439	3	23363454	5.35	2.82	5.61	0.98	1.83	3.78	1.04367	0.0389101	UP	23306901	23481480
AC_000160.1-23600502	3	23600517	1.34	0.47	0	1.97	2.74	2.36	-1.84581	0.0192751	Down	23593202	23615213
AC_000160.1-23812770	3	23812785	3.12	1.88	4.67	0.98	1.37	0	1.95865	0.00251185	UP	23810982	23814034
AC_000160.1-249843	3	249858	2.68	2.82	5.14	0.98	0.46	1.89	1.63095	0.00526086	UP	209511	250256
AC_000160.1-25046770	3	25046785	2.68	0.94	1.87	5.9	2.74	3.78	-1.12721	0.0395678	Down	24981666	25111110
AC_000160.1-25557719	3	25557734	4.46	3.29	5.14	1.97	2.29	1.42	1.16348	0.0167129	UP	25465320	25664369
AC_000160.1-25741553	3	25741568	5.35	1.41	1.87	8.36	5.48	4.25	-1.02906	0.033428	Down	25722992	25782782
AC_000160.1-25953307	3	25953322	4.46	3.76	5.61	1.48	3.2	0.94	1.26177	0.00799039	UP	25782783	25970129
AC_000160.1-26284990	3	26285005	1.78	1.88	2.8	4.92	4.11	4.72	-1.06482	0.0317494	Down	26244067	26297632
AC_000160.1-26752979	3	26752994	3.57	4.23	5.14	0.98	1.83	2.83	1.1635	0.0167129	UP	26691142	26820550
AC_000160.1-26781309	3	26781324	0.45	3.29	0.93	5.41	4.57	3.78	-1.53435	0.00432124	Down	26691142	26820550
AC_000160.1-27171996	3	27172011	6.25	5.17	5.14	0.98	3.2	1.42	1.52177	0.000729213	UP	27165496	27259844
AC_000160.1-27213257	3	27213272	1.34	1.41	2.34	3.44	3.66	5.67	-1.30065	0.0139559	Down	27165496	27259844
AC_000160.1-27779263	3	27779278	2.68	1.88	4.67	0.49	0.46	1.42	1.88952	0.00410305	UP	27739888	27794565
AC_000160.1-28691074	3	28691089	2.23	3.76	3.27	0	1.37	1.42	1.64321	0.00940707	UP	28688089	28723726
AC_000160.1-28861228	3	28861243	4.46	4.7	2.34	2.46	1.83	1.42	1.00228	0.0472655	UP	28771098	28864301
AC_000160.1-29190915	3	29190930	3.57	2.82	3.74	0.98	0.46	0.94	2.02457	0.00152602	UP	29170925	29343262
AC_000160.1-29368656	3	29368671	0.45	2.35	0.93	3.44	3.66	2.36	-1.31598	0.0358458	Down	29343263	29409158
AC_000160.1-29456182	3	29456197	2.23	2.35	2.8	0.98	0.91	0.47	1.5743	0.0266937	UP	29409159	29495892
AC_000160.1-29492459	3	29492474	4.02	2.82	2.34	6.89	7.31	7.56	-1.22058	0.00189518	Down	29409159	29495892
AC_000160.1-30254193	3	30254208	3.57	4.23	5.14	0.98	1.37	1.42	1.72702	0.00120687	UP	30157999	30318789
AC_000160.1-30777674	3	30777689	5.35	4.7	7.01	3.94	2.29	0.94	1.24769	0.00522403	UP	30776855	30804323
AC_000160.1-31397515	3	31397530	2.68	1.41	2.34	4.43	5.03	3.78	-1.01484	0.0438122	Down	31039309	31457814
AC_000160.1-31465842	3	31465857	3.57	5.17	7.94	1.48	3.2	2.83	1.12265	0.0179614	UP	31457815	31690198
AC_000160.1-32357060	3	32357075	4.91	3.29	5.14	2.46	1.37	0.94	1.46784	0.00341294	UP	32339823	32376292
AC_000160.1-32357293	3	32357308	3.57	3.76	2.8	1.48	0.91	1.42	1.38431	0.0162153	UP	32339823	32376292
AC_000160.1-32936801	3	32936816	4.46	1.88	5.14	0.98	0.91	2.36	1.40188	0.0119778	UP	32873646	32939892
AC_000160.1-33378268	3	33378283	1.78	4.7	4.2	0.49	1.83	2.36	1.1408	0.0431184	UP	33373482	33424619
AC_000160.1-33474115	3	33474130	1.78	3.29	0.47	5.9	5.03	3.78	-1.37579	0.00741604	Down	33469022	33478299
AC_000160.1-33498515	3	33498530	2.23	5.64	2.34	6.4	7.77	6.61	-1.02006	0.0144739	Down	33482959	33503809
AC_000160.1-33641853	3	33641868	1.78	2.35	1.87	4.92	3.2	5.2	-1.11886	0.0277154	Down	33621527	33702815
AC_000160.1-34021187	3	34021202	4.46	2.82	2.34	1.97	1.37	0	1.5019	0.0126108	UP	34015242	34023506
AC_000160.1-34390350	3	34390365	9.82	5.64	9.81	6.4	1.83	3.78	1.08401	0.0141207	UP	34388588	34392860
AC_000160.1-3459911	3	3459926	5.8	6.11	5.61	1.48	2.74	2.36	1.38278	0.00121512	UP	3446916	3464392
AC_000160.1-35355113	3	35355128	5.35	2.82	5.61	2.46	1.37	1.89	1.26137	0.00868842	UP	35210450	35428045
AC_000160.1-35439259	3	35439274	0.89	1.88	0	4.43	2.74	3.78	-1.90766	0.00233462	Down	35428046	35862958
AC_000160.1-35459429	3	35459444	0.45	0.47	0.47	2.46	1.83	3.31	-2.31071	0.00444564	Down	35428046	35862958
AC_000160.1-37025710	3	37025725	0.45	0.47	0	2.95	2.74	1.89	-2.81684	0.0013193	Down	36547290	37261959
AC_000160.1-37871138	3	37871153	3.12	2.35	2.8	0.49	1.83	0.94	1.2838	0.0434348	UP	37262032	37907193
AC_000160.1-3853749	3	3853764	0.89	1.41	0.47	3.94	2.29	1.89	-1.4796	0.0348083	Down	3692343	3865786
AC_000160.1-39231002	3	39231017	2.68	1.88	3.27	6.4	5.94	4.72	-1.09985	0.0127954	Down	39120954	39265868
AC_000160.1-39284690	3	39284705	2.68	2.82	1.87	2.95	5.94	6.14	-1.0165	0.038393	Down	39266513	39513802
AC_000160.1-42324659	3	42324674	0	0.94	0	2.46	1.83	2.36	-2.62886	0.00419727	Down	42315435	42407540
AC_000160.1-43144575	3	43144590	4.02	4.23	3.74	7.87	8.23	8.5	-1.02373	0.0069282	Down	43138869	43156836
AC_000160.1-436060	3	436075	2.68	4.23	1.87	8.36	4.57	6.61	-1.13015	0.00862208	Down	400027	472282
AC_000160.1-43620139	3	43620154	6.69	5.17	5.14	0.49	2.74	1.42	1.8153	0.000100556	UP	43610972	43620391
AC_000160.1-43653196	3	43653211	10.71	4.7	6.07	3.44	1.83	3.78	1.24699	0.00548884	UP	43651195	43677134
AC_000160.1-43745812	3	43745827	3.57	2.82	1.87	0	1.37	0	2.41259	0.00149892	UP	43688097	43748131
AC_000160.1-44368655	3	44368670	0.89	2.35	1.4	2.46	5.48	3.78	-1.32368	0.017031	Down	44131120	44372796
AC_000160.1-45959279	3	45959294	4.46	2.82	4.67	1.48	2.74	1.42	1.05806	0.0337455	UP	45563732	46487165
AC_000160.1-45989763	3	45989778	1.78	1.41	0.93	3.44	2.29	5.2	-1.35161	0.0201749	Down	45563732	46487165
AC_000160.1-46937919	3	46937934	2.23	1.88	4.2	0	0.91	0.47	2.41262	0.00149892	UP	46910657	47267915
AC_000160.1-48782322	3	48782337	4.02	2.82	6.07	0.49	0.46	1.89	2.1208	0.000291069	UP	48763975	48794137
AC_000160.1-49065432	3	49065447	0	0.47	0.93	4.43	1.83	1.89	-2.39624	0.00259077	Down	48882674	49105135
AC_000160.1-49797951	3	49797966	2.23	3.29	3.27	0	0.46	0.47	2.99682	0.000223022	UP	49797207	49850608
AC_000160.1-50804522	3	50804537	5.8	7.52	6.07	3.44	2.74	2.83	1.09506	0.00451329	UP	50795989	50844065
AC_000160.1-51750528	3	51750543	5.8	3.76	2.34	1.97	1.37	1.42	1.31188	0.0122715	UP	51660798	51870036
AC_000160.1-51807393	3	51807408	3.57	3.76	5.14	0.49	1.37	0.94	2.06918	0.000328116	UP	51660798	51870036
AC_000160.1-51940121	3	51940136	4.02	3.29	2.8	2.95	9.6	8.97	-1.08169	0.0248198	Down	51895419	52014637
AC_000160.1-52065929	3	52065944	0.89	1.41	1.4	3.44	4.57	6.61	-1.93884	0.00036967	Down	52039749	52138792
AC_000160.1-52297854	3	52297869	1.34	2.82	0.47	6.4	5.03	8.03	-2.03032	4.86016e-05	Down	52249727	52390516
AC_000160.1-52299329	3	52299344	0.45	0.47	2.34	2.95	2.29	3.78	-1.42673	0.0290781	Down	52249727	52390516
AC_000160.1-53660683	3	53660698	3.12	5.64	3.74	0	2.29	1.42	1.67653	0.00233259	UP	53606815	53717829
AC_000160.1-53666199	3	53666214	0.45	0.94	0.47	1.97	2.29	2.36	-1.74874	0.0309691	Down	53606815	53717829
AC_000160.1-53835668	3	53835683	8.03	5.17	9.81	1.48	2.74	5.2	1.27085	0.00365823	UP	53810702	53849112
AC_000160.1-53997471	3	53997486	1.78	3.76	0.93	6.4	10.51	4.25	-1.68342	0.00120514	Down	53926671	54031895
AC_000160.1-55671340	3	55671355	0	0.94	1.4	3.94	1.83	1.89	-1.64002	0.0266937	Down	55619045	55796712
AC_000160.1-56434893	3	56434908	2.68	0	1.4	3.94	4.11	2.36	-1.28851	0.0295931	Down	56180430	56729868
AC_000160.1-56986020	3	56986035	1.78	1.41	3.27	4.43	6.86	3.31	-1.15712	0.0247076	Down	56940989	57094673
AC_000160.1-57054437	3	57054452	4.91	2.82	4.67	0.98	0.91	1.89	1.67521	0.00189758	UP	56940989	57094673
AC_000160.1-57171	3	57186	0.45	1.41	0.47	2.46	1.83	2.83	-1.54909	0.0415052	Down	39373	95331
AC_000160.1-57489439	3	57489454	2.23	0	0.93	3.44	2.74	2.36	-1.3503	0.0434348	Down	57457440	57499183
AC_000160.1-57538478	3	57538493	2.68	2.82	1.87	0	0.91	0.94	1.87155	0.0118651	UP	57531729	57564083
AC_000160.1-57908780	3	57908795	0.89	0.47	0.47	1.97	3.2	1.89	-1.84578	0.0192751	Down	57857025	58124239
AC_000160.1-58360750	3	58360765	0.89	0.47	0.47	2.46	1.83	3.31	-1.93676	0.0118651	Down	58124240	58418171
AC_000160.1-58679243	3	58679258	2.23	3.29	4.67	0	0.46	1.89	2.02461	0.00152602	UP	58678777	58681686
AC_000160.1-58679623	3	58679638	3.57	1.88	2.8	0.98	0.46	1.42	1.49412	0.022748	UP	58678777	58681686
AC_000160.1-58808520	3	58808535	3.57	4.23	3.74	1.48	1.37	2.36	1.1239	0.0289815	UP	58781006	58808969
AC_000160.1-59427801	3	59427816	1.78	0.94	1.4	3.44	3.66	3.78	-1.35158	0.0201749	Down	59376988	59460693
AC_000160.1-59456919	3	59456934	0.45	2.35	0	2.95	4.11	1.89	-1.63677	0.0147031	Down	59376988	59460693
AC_000160.1-59992439	3	59992454	0.45	1.88	0.93	4.92	5.03	2.83	-1.92546	0.00083074	Down	59963581	60016326
AC_000160.1-60509768	3	60509783	1.78	3.29	1.4	2.95	5.48	4.72	-1.01413	0.0481276	Down	60453445	61240414
AC_000160.1-60753622	3	60753637	1.78	1.41	2.8	4.43	4.57	5.2	-1.21711	0.0138341	Down	60453445	61240414
AC_000160.1-60913597	3	60913612	3.57	2.35	2.34	0	0.91	0.94	2.03774	0.0043672	UP	60453445	61240414
AC_000160.1-62192112	3	62192127	5.35	3.76	6.54	3.44	1.83	2.36	1.03568	0.0173306	UP	61396314	62644404
AC_000160.1-62219748	3	62219763	1.34	3.29	0.93	5.41	5.94	5.2	-1.54903	0.00110519	Down	61396314	62644404
AC_000160.1-62304500	3	62304515	2.68	3.29	2.8	1.48	0.46	0.47	1.81693	0.00664707	UP	61396314	62644404
AC_000160.1-63202129	3	63202144	1.34	3.29	0.93	7.38	3.66	2.36	-1.23157	0.0473848	Down	62644405	63355165
AC_000160.1-64580415	3	64580430	2.68	2.35	1.4	4.92	5.94	4.72	-1.24902	0.00802652	Down	63668877	65280563
AC_000160.1-65598887	3	65598902	2.23	5.64	6.07	1.97	0.91	2.83	1.26536	0.0201328	UP	65342109	65921131
AC_000160.1-66011383	3	66011398	4.91	5.17	2.8	1.97	2.29	1.42	1.16348	0.0167129	UP	65921132	66062041
AC_000160.1-66022639	3	66022654	2.68	4.7	1.87	0.98	1.83	0.94	1.2493	0.0358458	UP	65921132	66062041
AC_000160.1-66229806	3	66229821	1.78	0.47	0.47	3.94	1.83	2.36	-1.47964	0.0348083	Down	66062042	66277614
AC_000160.1-6778830	3	6778845	3.57	5.17	6.07	1.48	1.37	1.42	1.75446	0.000437391	UP	6665895	6847801
AC_000160.1-6829036	3	6829051	2.23	1.88	1.87	0.49	0.91	0.47	1.57968	0.0491512	UP	6665895	6847801
AC_000160.1-70961250	3	70961265	2.68	3.29	2.34	0.49	0.91	1.42	1.49416	0.022748	UP	70887242	70997130
AC_000160.1-7122078	3	7122093	1.78	1.41	1.87	2.95	5.03	4.25	-1.24693	0.0202052	Down	7121479	7463616
AC_000160.1-7147073	3	7147088	10.71	6.58	5.61	3.44	3.66	4.25	1.01017	0.00944929	UP	7121479	7463616
AC_000160.1-7218907	3	7218922	3.57	2.35	3.27	1.97	0.46	0	1.8895	0.00410305	UP	7121479	7463616
AC_000160.1-7251854	3	7251869	7.14	4.7	8.88	1.97	2.74	2.83	1.43649	0.000870342	UP	7121479	7463616
AC_000160.1-7254063	3	7254078	3.57	3.29	4.67	0.49	2.29	2.36	1.12393	0.0289815	UP	7121479	7463616
AC_000160.1-7255266	3	7255281	3.57	4.7	4.2	0.98	1.37	2.36	1.36616	0.00769566	UP	7121479	7463616
AC_000160.1-7419112	3	7419127	4.91	2.82	3.27	1.48	2.29	0.94	1.1987	0.0244447	UP	7121479	7463616
AC_000160.1-76847712	3	76847727	4.46	6.58	7.01	1.97	2.29	2.36	1.41992	0.000816896	UP	75968005	77051289
AC_000160.1-77838366	3	77838381	8.03	5.64	5.14	1.97	2.29	3.31	1.30282	0.00220098	UP	77573845	77948148
AC_000160.1-77922509	3	77922524	1.78	1.41	0.93	5.41	6.86	4.25	-1.94941	0.000108103	Down	77573845	77948148
AC_000160.1-78412452	3	78412467	5.35	3.76	3.27	0.98	2.74	0.47	1.51243	0.00396971	UP	78398866	78474998
AC_000160.1-79001787	3	79001802	2.68	4.23	3.27	0.49	3.2	0.47	1.22158	0.0295931	UP	78908436	79140055
AC_000160.1-79199365	3	79199380	6.25	5.64	4.67	2.46	3.66	0.94	1.20856	0.00491365	UP	79140056	79233342
AC_000160.1-79337000	3	79337015	3.12	2.35	1.87	5.41	7.31	8.5	-1.50444	0.000356865	Down	79284892	79734387
AC_000160.1-7948594	3	7948609	7.14	10.34	6.54	4.92	3.66	3.31	1.01229	0.00836609	UP	7944646	7996457
AC_000160.1-80430889	3	80430904	1.34	1.41	4.67	3.94	5.48	6.61	-1.10054	0.0341425	Down	80257907	80438068
AC_000160.1-8102377	3	8102392	1.78	1.88	4.2	0	0.91	1.89	1.41346	0.0348083	UP	8102947	8103029
AC_000160.1-81096986	3	81097001	0.89	0.94	0.93	3.94	3.2	2.83	-1.77858	0.00596225	Down	81052216	81119065
AC_000160.1-81272084	3	81272099	2.68	2.82	2.8	0.49	2.29	0	1.49419	0.022748	UP	81119066	81354126
AC_000160.1-81910705	3	81910720	1.34	3.29	1.87	3.94	5.48	5.67	-1.20509	0.0114593	Down	81876483	82250290
AC_000160.1-82252220	3	82252235	2.23	1.41	0.93	3.94	5.48	2.83	-1.37964	0.0114147	Down	82250291	82315999
AC_000160.1-8307576	3	8307591	2.23	3.29	0.93	6.4	3.66	7.56	-1.41579	0.00397178	Down	8305543	8309231
AC_000160.1-83192421	3	83192436	2.68	0.47	1.87	4.43	5.48	1.89	-1.19111	0.0456326	Down	82585218	83298912
AC_000160.1-8340711	3	8340726	4.46	4.7	4.67	2.46	2.29	1.89	1.04553	0.0227995	UP	8339724	8345533
AC_000160.1-84631205	3	84631220	3.57	2.82	2.34	0.49	1.83	0.94	1.36023	0.0290781	UP	84573016	84711475
AC_000160.1-85051462	3	85051477	2.68	1.88	4.2	0.49	0.91	1.42	1.57059	0.0147031	UP	84742991	85167847
AC_000160.1-85078275	3	85078290	4.46	3.76	3.27	0.49	0.91	2.83	1.40297	0.00910766	UP	84742991	85167847
AC_000160.1-85080571	3	85080586	3.12	3.76	4.2	0.98	3.2	0.94	1.06596	0.0411624	UP	84742991	85167847
AC_000160.1-8554448	3	8554463	2.23	3.29	0.47	5.9	5.94	8.5	-1.73213	0.000258724	Down	8529710	8577842
AC_000160.1-85560997	3	85561012	2.23	2.35	1.4	3.94	5.03	4.25	-1.11882	0.0277154	Down	85524704	85590545
AC_000160.1-85778713	3	85778728	1.34	0.94	0	2.46	2.29	2.83	-1.64005	0.0266937	Down	85607670	85974268
AC_000160.1-85778723	3	85778738	1.34	0.94	0	2.46	2.29	2.83	-1.64005	0.0266937	Down	85607670	85974268
AC_000160.1-86880911	3	86880926	0.45	2.35	0.93	2.46	4.57	4.25	-1.57462	0.00705156	Down	86765051	87294180
AC_000160.1-87001421	3	87001436	5.8	5.17	2.8	1.97	1.37	2.36	1.2612	0.00889403	UP	86765051	87294180
AC_000160.1-87015712	3	87015727	2.68	2.82	3.27	0.98	1.37	0.94	1.36024	0.0290781	UP	86765051	87294180
AC_000160.1-87753485	3	87753500	1.78	2.35	1.4	7.87	2.74	4.25	-1.38088	0.0114192	Down	87691988	87755214
AC_000160.1-87808331	3	87808346	1.78	0.47	0.93	2.95	4.57	2.83	-1.63446	0.00818203	Down	87803439	87839771
AC_000160.1-87868453	3	87868468	1.78	1.88	1.87	0	0.91	0	2.35023	0.0129742	UP	87843090	87924680
AC_000160.1-88526914	3	88526929	3.12	4.7	4.67	7.87	9.14	9.45	-1.07462	0.00413588	Down	88490937	89254043
AC_000160.1-89148258	3	89148273	9.37	1.88	7.47	2.46	1.83	2.36	1.47947	0.00866037	UP	88490937	89254043
AC_000160.1-89317997	3	89318012	0.89	1.88	2.34	3.94	4.11	4.25	-1.24693	0.0202052	Down	89254044	89715656
AC_000160.1-89330137	3	89330152	3.57	1.41	1.87	3.94	6.86	4.72	-1.15192	0.0181654	Down	89254044	89715656
AC_000160.1-89640729	3	89640744	2.23	3.76	6.07	1.48	2.74	0.94	1.18543	0.0339358	UP	89254044	89715656
AC_000160.1-90227136	3	90227151	4.91	2.35	4.2	0.49	1.37	2.36	1.40297	0.00910766	UP	90185369	90272886
AC_000160.1-90237709	3	90237724	4.02	2.82	2.8	0.98	0.91	1.42	1.5019	0.0126108	UP	90185369	90272886
AC_000160.1-90527546	3	90527561	3.57	1.88	5.61	0.98	0.91	1.42	1.6913	0.00407776	UP	90403655	90870841
AC_000160.1-9082706	3	9082721	1.34	1.88	0.47	3.44	1.83	5.2	-1.45216	0.0186763	Down	9053382	9090440
AC_000160.1-90941212	3	90941227	2.23	1.88	3.27	5.41	4.57	5.2	-1.01726	0.0295281	Down	90873548	90983731
AC_000160.1-91354250	3	91354265	2.68	1.88	3.74	0.98	0.46	0.94	1.74049	0.0106723	UP	90985948	91539043
AC_000160.1-91425552	3	91425567	4.91	3.76	3.27	0.98	2.74	1.89	1.05805	0.0337455	UP	90985948	91539043
AC_000160.1-92443548	3	92443563	1.78	3.29	1.4	4.92	7.77	6.14	-1.52286	0.000757401	Down	92411756	92576787
AC_000160.1-92457764	3	92457779	3.12	2.35	3.27	0	1.37	1.89	1.36023	0.0290781	UP	92411756	92576787
AC_000160.1-92458462	3	92458477	2.23	3.76	5.14	1.48	2.29	1.42	1.06596	0.0411624	UP	92411756	92576787
AC_000160.1-92685773	3	92685788	0	0.47	0	2.95	4.11	1.89	-3.8461	4.04125e-05	Down	92667122	92701176
AC_000160.1-92726390	3	92726405	3.12	3.29	4.2	0.98	0.46	0.94	2.08765	0.000920555	UP	92701177	92745905
AC_000160.1-9290418	3	9290433	0.89	0.94	1.87	5.41	4.57	2.36	-1.68844	0.0029622	Down	9272187	9293450
AC_000160.1-93187202	3	93187217	3.12	2.82	2.8	1.48	1.37	0.47	1.36023	0.0290781	UP	93047520	93309301
AC_000160.1-93260858	3	93260873	3.57	3.76	4.67	2.46	1.83	0.94	1.17967	0.0202052	UP	93047520	93309301
AC_000160.1-93291326	3	93291341	3.57	2.82	3.27	6.4	8.23	5.2	-1.02127	0.0112876	Down	93047520	93309301
AC_000160.1-94183395	3	94183410	7.59	6.58	5.61	3.94	3.2	1.42	1.2051	0.0028145	UP	94123285	94197943
AC_000160.1-94286469	3	94286484	3.57	2.82	3.74	0	1.83	1.89	1.38434	0.0162153	UP	94277544	94309112
AC_000160.1-9510456	3	9510471	4.91	2.35	5.14	1.97	0.46	2.36	1.36426	0.0104242	UP	9468410	9512490
AC_000160.1-9518673	3	9518688	4.91	2.35	4.2	0.98	2.29	0	1.74936	0.00212176	UP	9517705	9523145
AC_000160.1-95307693	3	95307708	1.34	3.29	1.87	4.43	4.57	5.2	-1.1131	0.0227995	Down	95288436	95345479
AC_000160.1-95369196	3	95369211	2.68	1.41	5.14	6.89	6.4	5.67	-1.02036	0.0200333	Down	95357570	95388556
AC_000160.1-96024753	3	96024768	6.25	6.58	2.8	1.97	2.74	0.94	1.44019	0.0044952	UP	95937279	96434764
AC_000160.1-96485919	3	96485934	1.34	0.94	0.47	3.94	3.2	2.36	-1.70945	0.00940707	Down	96457315	96658068
AC_000160.1-9687553	3	9687568	0.89	4.23	0.47	4.92	4.57	4.72	-1.32654	0.0183465	Down	9670497	9695043
AC_000160.1-9746351	3	9746366	7.14	5.17	7.01	3.44	4.11	1.89	1.02242	0.00998239	UP	9720672	9755814
AC_000160.1-97906865	3	97906880	0.89	0.94	1.87	2.95	3.2	3.31	-1.316	0.0358458	Down	97092529	98316202
AC_000160.1-98552653	3	98552668	3.12	4.23	2.34	1.48	1.37	0.94	1.31838	0.0242364	UP	98544067	98555600
AC_000160.1-98850597	3	98850612	1.34	1.88	4.2	6.4	5.03	3.78	-1.01593	0.0426337	Down	98847558	98872165
AC_000160.1-98922904	3	98922919	3.57	1.88	6.07	0.49	1.83	0.47	1.96242	0.00224483	UP	98872166	99095334
AC_000160.1-9945251	3	9945266	1.78	0.94	0	4.43	5.03	1.89	-1.96807	0.00156931	Down	9942873	9950904
AC_000160.1-99607365	3	99607380	0	2.35	0.47	3.94	2.29	2.83	-1.63681	0.0147031	Down	99603651	99620511
AC_000160.1-9981205	3	9981220	1.34	2.35	2.34	6.4	4.11	6.14	-1.437	0.00211743	Down	9977168	9986511
AC_000161.1-100263482	4	100263497	3.57	1.88	3.74	0	1.37	0.94	1.88952	0.00410305	UP	100261072	100277953
AC_000161.1-100345550	4	100345565	4.02	2.35	3.27	1.48	0.91	1.42	1.31834	0.0242364	UP	100345468	100435401
AC_000161.1-100378447	4	100378462	0.89	0.94	1.87	3.94	1.83	3.78	-1.31604	0.0358458	Down	100345468	100435401
AC_000161.1-100451651	4	100451666	3.12	2.82	1.87	0.49	1.83	0.47	1.41345	0.0348083	UP	100437648	100547894
AC_000161.1-100812140	4	100812155	2.23	3.29	3.74	4.92	8.23	5.67	-1.01913	0.017295	Down	100800789	100836594
AC_000161.1-102473085	4	102473100	4.91	3.29	3.74	0	2.29	2.36	1.31246	0.0114147	UP	102401898	102529709
AC_000161.1-102510164	4	102510179	2.23	2.35	1.87	0.49	1.37	0	1.68369	0.0309691	UP	102401898	102529709
AC_000161.1-102519745	4	102519760	8.03	3.29	5.14	0.49	2.29	1.42	1.91935	0.000608493	UP	102401898	102529709
AC_000161.1-102744195	4	102744210	4.91	2.82	2.8	0	0.91	1.89	1.84126	0.00233462	UP	102627067	102770285
AC_000161.1-103204031	4	103204046	3.12	0.94	3.74	7.38	5.94	4.72	-1.17786	0.0100223	Down	103199640	103271448
AC_000161.1-103206815	4	103206830	3.57	4.23	6.07	7.87	12.34	9.45	-1.09054	0.00441341	Down	103199640	103271448
AC_000161.1-103389834	4	103389849	3.57	2.35	3.27	0.98	1.37	1.42	1.24926	0.0358458	UP	103312337	103450266
AC_000161.1-103405474	4	103405489	2.23	2.35	1.4	5.41	5.48	4.25	-1.30912	0.00667828	Down	103312337	103450266
AC_000161.1-103501965	4	103501980	8.92	3.76	5.14	2.46	1.83	3.31	1.22493	0.011269	UP	103469603	103520848
AC_000161.1-103822644	4	103822659	4.91	4.7	3.74	2.46	0.46	0	2.17084	0.000118598	UP	103814777	103844976
AC_000161.1-103862544	4	103862559	0.45	0.47	0.93	2.95	1.83	1.89	-1.74875	0.0309691	Down	103844977	103863184
AC_000161.1-104023961	4	104023976	3.12	3.76	1.4	7.38	8.23	9.45	-1.57246	3.25696e-05	Down	104017708	104133783
AC_000161.1-104178792	4	104178807	3.12	4.23	4.2	2.95	1.83	0.94	1.00231	0.0472655	UP	104133784	104307006
AC_000161.1-104462632	4	104462647	3.57	4.7	4.67	0.98	1.37	1.42	1.72702	0.00120687	UP	104417388	104568119
AC_000161.1-104805258	4	104805273	4.91	2.82	3.27	1.97	1.37	1.42	1.19868	0.0244447	UP	104803829	104807631
AC_000161.1-104805999	4	104806014	2.23	2.35	3.74	0.49	0.46	1.89	1.49416	0.022748	UP	104803829	104807631
AC_000161.1-105430961	4	105430976	5.8	4.23	8.41	0.98	0.91	2.83	1.92609	0.000159231	UP	105152511	105566206
AC_000161.1-105655698	4	105655713	7.14	4.23	5.14	1.97	2.29	0.47	1.77561	0.000233362	UP	105639484	105740171
AC_000161.1-105906208	4	105906223	4.46	5.17	2.8	2.46	1.83	0.94	1.23333	0.0139559	UP	105900551	105909790
AC_000161.1-106614589	4	106614604	3.57	1.88	2.8	1.48	0.46	0.47	1.74047	0.0106723	UP	106615736	106616987
AC_000161.1-10682449	4	10682464	1.34	5.64	3.74	6.4	8.68	7.08	-1.04831	0.0128955	Down	10614458	10724579
AC_000161.1-107113263	4	107113278	1.78	4.23	3.74	0	1.83	2.36	1.15656	0.0460042	UP	107094734	107163765
AC_000161.1-107569295	4	107569310	3.12	0.94	2.8	6.89	5.03	6.14	-1.35364	0.00231678	Down	107567860	107597702
AC_000161.1-107623252	4	107623267	2.68	3.76	4.67	2.46	1.37	0.47	1.34503	0.0136185	UP	107608325	107623794
AC_000161.1-107633048	4	107633063	3.57	1.41	3.74	6.89	4.57	7.56	-1.09557	0.0106322	Down	107623795	107659927
AC_000161.1-107801047	4	107801062	4.91	5.17	5.61	0.49	2.74	3.31	1.22421	0.0060556	UP	107742119	107804448
AC_000161.1-108684585	4	108684600	1.78	2.35	2.34	0.49	0	0.94	2.05851	0.012768	UP	108539465	108922231
AC_000161.1-108911872	4	108911887	2.23	4.7	4.67	2.46	0.91	1.42	1.25682	0.0170627	UP	108539465	108922231
AC_000161.1-110011473	4	110011488	1.78	2.82	3.74	0.98	0.91	0.94	1.49418	0.022748	UP	108922232	110897399
AC_000161.1-110102066	4	110102081	4.02	5.17	3.74	0.49	3.2	1.89	1.16353	0.0167129	UP	108922232	110897399
AC_000161.1-111659256	4	111659271	0.45	0.94	0.93	2.95	1.83	2.83	-1.64003	0.0266937	Down	110897400	112540152
AC_000161.1-111838957	4	111838972	1.78	1.88	1.87	0.49	0	0.94	1.84244	0.0352335	UP	110897400	112540152
AC_000161.1-112043806	4	112043821	5.35	3.29	1.87	2.46	0.91	1.42	1.13625	0.0407667	UP	110897400	112540152
AC_000161.1-112523579	4	112523594	1.78	1.88	0.93	4.92	4.11	4.25	-1.48514	0.00514521	Down	110897400	112540152
AC_000161.1-112987813	4	112987828	1.78	1.88	2.8	1.48	0	0.47	1.68367	0.0309691	UP	112986395	112989510
AC_000161.1-113082714	4	113082729	8.03	5.17	9.81	1.48	0	3.78	2.10699	5.35964e-05	UP	113083208	113105103
AC_000161.1-113200967	4	113200982	3.57	3.76	1.87	1.48	1.37	0.47	1.43281	0.0192494	UP	113198385	113211856
AC_000161.1-113225290	4	113225305	3.57	2.35	3.74	0.49	1.37	0.94	1.71228	0.00596225	UP	113224088	113224159
AC_000161.1-113711316	4	113711331	9.82	11.28	10.28	3.94	7.77	3.31	1.04954	0.00396962	UP	113698367	113720857
AC_000161.1-114064367	4	114064382	3.12	2.35	2.34	0.49	0.91	0.94	1.65978	0.0169686	UP	114062315	114066694
AC_000161.1-114411238	4	114411253	3.12	2.35	5.14	0.49	0.46	1.89	1.8413	0.00233462	UP	114404751	114422141
AC_000161.1-114452858	4	114452873	2.68	2.82	2.8	1.97	0	0.94	1.49413	0.022748	UP	114451861	114451945
AC_000161.1-114516834	4	114516849	3.12	2.82	3.74	0	1.37	1.42	1.7123	0.00596225	UP	114460894	114517867
AC_000161.1-114623689	4	114623704	3.12	1.88	4.67	0.49	1.37	1.42	1.50194	0.0126108	UP	114621742	114689684
AC_000161.1-114724023	4	114724038	3.12	3.29	2.34	7.38	5.94	9.45	-1.35478	0.000562049	Down	114689685	114726565
AC_000161.1-114819258	4	114819273	1.78	2.82	1.87	5.9	4.57	2.83	-1.01477	0.0454052	Down	114803152	114855336
AC_000161.1-115204846	4	115204861	1.78	1.88	2.34	5.41	5.03	5.67	-1.39561	0.00312722	Down	115184348	115246101
AC_000161.1-115243376	4	115243391	0.45	3.76	2.34	4.92	5.94	7.08	-1.44735	0.00300461	Down	115184348	115246101
AC_000161.1-115903307	4	115903322	3.12	4.7	2.8	0.98	2.29	1.42	1.13833	0.0352545	UP	115880518	115956682
AC_000161.1-115906577	4	115906592	1.78	3.29	3.27	0.98	1.37	0.94	1.28383	0.0434348	UP	115880518	115956682
AC_000161.1-116252052	4	116252067	2.23	2.82	1.87	7.38	3.2	5.2	-1.15453	0.0164127	Down	116238341	116299433
AC_000161.1-116766972	4	116766987	0.89	0.94	0.47	2.46	2.29	3.78	-1.80633	0.0106723	Down	116399639	116891030
AC_000161.1-116768464	4	116768479	8.48	4.23	7.94	2.46	3.2	4.25	1.05009	0.0117734	UP	116399639	116891030
AC_000161.1-116882359	4	116882374	2.68	5.64	6.07	1.97	2.29	1.42	1.31172	0.00897509	UP	116399639	116891030
AC_000161.1-117236251	4	117236266	4.02	1.88	1.87	0.98	0.46	0.47	1.957	0.00723116	UP	116891031	117804092
AC_000161.1-117280427	4	117280442	2.68	4.7	3.27	0.98	0.91	0.94	1.84132	0.00233462	UP	116891031	117804092
AC_000161.1-117323600	4	117323615	9.82	6.58	3.74	1.97	2.74	3.31	1.31344	0.00508598	UP	116891031	117804092
AC_000161.1-117430100	4	117430115	2.23	3.76	1.87	0.49	0.46	1.42	1.6598	0.0169686	UP	116891031	117804092
AC_000161.1-117450362	4	117450377	0	0	1.4	2.46	2.74	3.78	-2.55344	0.000861524	Down	116891031	117804092
AC_000161.1-117480613	4	117480628	4.46	4.7	5.14	1.48	1.83	2.83	1.19631	0.00965021	UP	116891031	117804092
AC_000161.1-117893662	4	117893677	3.57	3.76	4.2	1.48	1.83	1.42	1.25673	0.0167824	UP	117851232	117906738
AC_000161.1-117964337	4	117964352	6.25	3.76	4.67	2.95	2.29	1.89	1.04041	0.0187826	UP	117920024	118001609
AC_000161.1-118086341	4	118086356	7.14	8.46	7.01	4.43	3.2	3.31	1.04476	0.00300165	UP	118049624	118138670
AC_000161.1-118391541	4	118391556	0.89	1.88	2.34	3.44	5.03	4.25	-1.30061	0.0139559	Down	118275329	118823443
AC_000161.1-118414475	4	118414490	4.46	4.23	4.2	0	2.74	2.83	1.16366	0.0175702	UP	118275329	118823443
AC_000161.1-118513637	4	118513652	3.12	2.82	3.74	1.48	1.37	1.42	1.15557	0.0429524	UP	118275329	118823443
AC_000161.1-118754381	4	118754396	5.8	4.7	5.14	0.98	3.2	2.36	1.22399	0.00557956	UP	118275329	118823443
AC_000161.1-118777876	4	118777891	2.23	4.7	2.34	1.97	0.46	1.42	1.24927	0.0358458	UP	118275329	118823443
AC_000161.1-119127146	4	119127161	2.23	1.88	1.87	0.49	0.46	0	2.46228	0.00740941	UP	119080459	119132191
AC_000161.1-119367982	4	119367997	2.68	2.35	1.87	0.49	1.37	0	1.78068	0.0192751	UP	119362671	119374225
AC_000161.1-119374365	4	119374380	3.12	5.17	5.14	0.98	1.37	1.42	1.777	0.000762379	UP	119374226	119380360
AC_000161.1-119452310	4	119452325	5.8	4.23	3.74	1.48	0	1.89	2.00874	0.000193957	UP	119447727	119481586
AC_000161.1-119691925	4	119691940	0	1.88	0	3.94	2.74	1.89	-2.10301	0.0043672	Down	119520417	120129052
AC_000161.1-119723145	4	119723160	2.23	4.7	6.54	1.97	1.37	1.89	1.33888	0.0135329	UP	119520417	120129052
AC_000161.1-119724099	4	119724114	1.78	1.88	3.27	1.48	0	0	2.1555	0.00756764	UP	119520417	120129052
AC_000161.1-119760076	4	119760091	0.89	2.82	3.74	2.95	5.03	9.92	-1.25635	0.0310169	Down	119520417	120129052
AC_000161.1-119830200	4	119830215	1.78	3.29	2.34	0.98	0.91	0	1.87158	0.0118651	UP	119520417	120129052
AC_000161.1-119918951	4	119918966	3.57	3.29	1.87	0	0.46	0.94	2.48901	0.000861524	UP	119520417	120129052
AC_000161.1-119984846	4	119984861	4.46	1.88	3.27	0	0.91	2.83	1.3167	0.0297967	UP	119520417	120129052
AC_000161.1-120069091	4	120069106	10.26	8.93	6.54	1.97	3.2	5.2	1.29686	0.00138526	UP	119520417	120129052
AC_000161.1-120095149	4	120095164	3.12	5.64	4.2	1.97	1.37	2.83	1.05139	0.0280341	UP	119520417	120129052
AC_000161.1-120384982	4	120384997	4.91	2.35	2.34	1.97	0	1.89	1.31805	0.0246049	UP	120373338	120427001
AC_000161.1-120428820	4	120428835	2.68	0.47	2.34	6.4	4.11	3.31	-1.28302	0.017567	Down	120427002	120496083
AC_000161.1-120453583	4	120453598	1.34	1.88	0.93	1.97	5.03	2.83	-1.22246	0.0429524	Down	120427002	120496083
AC_000161.1-120466005	4	120466020	0.45	1.88	0	5.41	3.66	1.89	-2.15334	0.00135329	Down	120427002	120496083
AC_000161.1-120468570	4	120468585	5.35	3.76	2.8	0	1.83	1.42	1.8051	0.00133226	UP	120427002	120496083
AC_000161.1-120489638	4	120489653	3.12	3.29	5.61	1.48	2.29	1.89	1.05808	0.0337455	UP	120427002	120496083
AC_000161.1-120825586	4	120825601	5.8	10.34	3.27	2.95	3.2	2.36	1.1749	0.01511	UP	120826577	120827840
AC_000161.1-12465544	4	12465559	3.57	3.29	2.34	1.97	0.91	0.94	1.24924	0.0358458	UP	12441123	12478659
AC_000161.1-12474128	4	12474143	0.45	2.35	0	3.94	5.03	1.89	-1.90469	0.0038938	Down	12441123	12478659
AC_000161.1-13242595	4	13242610	1.78	0.94	0.47	2.95	3.66	2.36	-1.42674	0.0290781	Down	12944375	13323459
AC_000161.1-13290682	4	13290697	0.45	3.29	0	3.44	6.4	3.31	-1.7827	0.00721016	Down	12944375	13323459
AC_000161.1-13390232	4	13390247	1.78	0.47	0.93	3.44	4.57	1.89	-1.56849	0.0126108	Down	13345306	13550008
AC_000161.1-13499000	4	13499015	5.35	3.29	3.74	1.48	0.46	1.89	1.67519	0.00189758	UP	13345306	13550008
AC_000161.1-13768269	4	13768284	0	1.41	0	3.94	1.83	4.72	-2.76121	0.000158101	Down	13589524	13938834
AC_000161.1-14103007	4	14103022	2.68	3.76	3.27	0.98	1.37	1.42	1.3184	0.0242364	UP	14101279	14163491
AC_000161.1-14384521	4	14384536	7.59	4.23	7.47	2.46	2.29	3.78	1.17009	0.00628989	UP	14364655	14452243
AC_000161.1-15092398	4	15092413	4.02	4.23	5.61	1.48	3.66	0.94	1.15076	0.016313	UP	15035753	15183476
AC_000161.1-15542324	4	15542339	4.91	2.35	1.87	0.49	0.91	0.47	2.18673	0.00155492	UP	15515343	15543203
AC_000161.1-15715831	4	15715846	6.25	6.11	5.61	2.95	0.91	3.78	1.23162	0.00292249	UP	15604208	16934521
AC_000161.1-17148426	4	17148441	0.45	1.41	2.34	4.92	1.83	3.31	-1.22263	0.044452	Down	16994252	17170620
AC_000161.1-17849667	4	17849682	0.45	1.41	1.87	2.95	3.2	3.78	-1.38513	0.0242364	Down	17509342	17884255
AC_000161.1-19523340	4	19523355	1.34	1.88	1.4	5.41	4.57	2.83	-1.43334	0.00769566	Down	19451228	19727594
AC_000161.1-19723862	4	19723877	0.45	1.41	1.4	2.46	2.74	3.31	-1.35025	0.0434348	Down	19451228	19727594
AC_000161.1-20555057	4	20555072	1.78	2.35	0.93	5.9	3.66	2.83	-1.24714	0.0215344	Down	20299309	20621539
AC_000161.1-20878468	4	20878483	5.35	3.29	2.34	1.97	1.37	1.89	1.06585	0.0411624	UP	20622450	21071488
AC_000161.1-24005229	4	24005244	1.78	1.41	0.47	3.94	2.29	3.31	-1.31605	0.0358458	Down	23943514	24019359
AC_000161.1-24140806	4	24140821	2.23	1.88	0.93	2.95	3.66	4.72	-1.13318	0.0411624	Down	24030924	24216045
AC_000161.1-24342781	4	24342796	4.46	2.82	5.14	1.97	1.37	2.36	1.1117	0.0238587	UP	24216368	24413936
AC_000161.1-24694254	4	24694269	1.34	0.94	2.34	5.9	2.74	4.25	-1.43399	0.00886226	Down	24491820	24886539
AC_000161.1-24824518	4	24824533	3.12	5.64	2.34	9.84	7.31	5.67	-1.02254	0.0106951	Down	24491820	24886539
AC_000161.1-25089202	4	25089217	3.12	2.35	1.87	0.49	0.46	0.94	1.87153	0.0118651	UP	25054682	25097569
AC_000161.1-25189290	4	25189305	2.68	3.29	2.34	8.36	4.57	4.72	-1.05949	0.0217066	Down	25161440	25213087
AC_000161.1-25866971	4	25866986	0.45	3.29	0	2.46	5.48	2.83	-1.50217	0.032786	Down	25835398	26300901
AC_000161.1-25963976	4	25963991	1.78	2.35	1.4	6.4	3.2	2.83	-1.1265	0.0430014	Down	25835398	26300901
AC_000161.1-260708	4	260723	1.78	2.82	1.87	0.98	0.91	0	1.68369	0.0309691	UP	1	388371
AC_000161.1-26171441	4	26171456	1.78	2.35	5.14	0	0.91	1.42	1.89153	0.00560922	UP	25835398	26300901
AC_000161.1-2739152	4	2739167	4.46	4.23	4.67	1.48	0.91	2.83	1.33503	0.0064868	UP	2309094	2819842
AC_000161.1-29214246	4	29214261	4.91	3.29	3.27	0.49	1.37	0.47	2.20605	0.000328582	UP	29124581	29221372
AC_000161.1-29385743	4	29385758	2.68	2.35	2.8	1.97	0.46	0.47	1.41342	0.0348083	UP	29221373	29458076
AC_000161.1-29602556	4	29602571	3.57	3.29	1.87	0.98	0.91	1.42	1.36021	0.0290781	UP	29597928	29955319
AC_000161.1-30708134	4	30708149	3.57	2.35	2.8	0.49	0	1.89	1.8169	0.00664707	UP	30645967	30796004
AC_000161.1-30834077	4	30834092	2.23	5.17	6.07	0.98	0.91	1.42	1.96422	0.000791209	UP	30796235	31008839
AC_000161.1-30880063	4	30880078	4.46	3.76	2.8	2.46	1.37	1.42	1.06588	0.0411624	UP	30796235	31008839
AC_000161.1-31020113	4	31020128	8.92	3.76	7.94	0.98	4.11	4.25	1.11945	0.0190071	UP	31012850	31264528
AC_000161.1-31252413	4	31252428	9.37	4.23	4.67	2.46	2.74	1.89	1.35362	0.0053649	UP	31012850	31264528
AC_000161.1-31537011	4	31537026	0.89	4.23	1.87	8.86	5.94	5.67	-1.52866	0.000958863	Down	31459398	31576589
AC_000161.1-31803115	4	31803130	2.68	0.94	0.93	3.94	3.2	3.78	-1.20546	0.0352545	Down	31740589	31825471
AC_000161.1-32178627	4	32178642	2.23	2.35	2.34	6.4	5.03	6.61	-1.35348	0.00222397	Down	32077890	32222388
AC_000161.1-32193035	4	32193050	1.78	4.23	2.34	1.97	0	1.42	1.2838	0.0434348	UP	32077890	32222388
AC_000161.1-32473048	4	32473063	0.89	1.41	1.4	3.94	2.74	3.31	-1.38516	0.0242364	Down	32454917	32531664
AC_000161.1-32655484	4	32655499	0.45	2.35	0	3.44	2.74	4.25	-1.84455	0.00374606	Down	32646229	32666252
AC_000161.1-33364629	4	33364644	0.89	1.88	3.27	2.46	6.4	8.5	-1.50861	0.00920371	Down	33347179	33368794
AC_000161.1-3611348	4	3611363	0	1.41	1.4	1.97	2.74	3.78	-1.56032	0.022748	Down	2820521	3842580
AC_000161.1-36589188	4	36589203	3.57	3.76	3.74	0.49	1.83	2.36	1.19873	0.0244447	UP	36260076	36812558
AC_000161.1-38176384	4	38176399	3.12	1.88	2.34	0.49	1.83	0	1.5743	0.0266937	UP	38105865	38338652
AC_000161.1-38418667	4	38418682	1.78	1.88	1.4	3.44	2.74	5.67	-1.19121	0.0289815	Down	38338653	38860701
AC_000161.1-38839609	4	38839624	1.34	1.41	0.47	2.46	3.2	3.31	-1.42673	0.0290781	Down	38338653	38860701
AC_000161.1-39772480	4	39772495	5.35	4.7	9.34	1.48	2.29	4.25	1.25392	0.00706696	UP	39525894	40140493
AC_000161.1-42055142	4	42055157	4.46	2.82	2.34	9.35	6.86	6.61	-1.21296	0.0013835	Down	41642042	42479588
AC_000161.1-42879119	4	42879134	4.02	6.11	3.74	2.46	1.37	1.89	1.26174	0.00799039	UP	42669413	43498504
AC_000161.1-43222623	4	43222638	5.8	1.88	2.8	0	2.29	1.89	1.28072	0.0416119	UP	42669413	43498504
AC_000161.1-43802086	4	43802101	6.69	1.88	1.87	0.49	0.91	0.94	2.07614	0.00588303	UP	43782637	43821515
AC_000161.1-44524733	4	44524748	2.68	3.76	3.27	0	2.29	0.47	1.71233	0.00596225	UP	44383309	44601568
AC_000161.1-44636530	4	44636545	3.12	4.23	4.2	0.98	1.83	1.42	1.40303	0.00910766	UP	44601612	44722804
AC_000161.1-44735954	4	44735969	4.02	4.7	1.87	4.92	8.23	8.97	-1.05252	0.0131933	Down	44730463	44743018
AC_000161.1-4485867	4	4485882	1.78	2.35	2.34	0.49	0.91	0.47	1.68369	0.0309691	UP	3845993	4494924
AC_000161.1-45274487	4	45274502	0	1.41	0.47	2.95	1.83	1.89	-1.74874	0.0309691	Down	44891363	45475746
AC_000161.1-45654934	4	45654949	4.91	3.29	2.8	10.33	6.4	6.61	-1.0547	0.00622499	Down	45594205	45682229
AC_000161.1-4618131	4	4618146	0.89	1.41	2.34	4.43	4.57	2.83	-1.32385	0.0167824	Down	4494925	4795904
AC_000161.1-46977645	4	46977660	2.68	2.35	2.8	0	1.37	0	2.3319	0.00259077	UP	46972157	47228658
AC_000161.1-47063778	4	47063793	3.12	3.76	2.8	0.49	1.37	0.47	1.95865	0.00251185	UP	46972157	47228658
AC_000161.1-47195401	4	47195416	4.02	3.29	4.2	0.98	0.91	2.83	1.25669	0.0167824	UP	46972157	47228658
AC_000161.1-48583532	4	48583547	4.02	4.23	5.61	0.49	0	0	4.43585	3.05121e-08	UP	48575991	48852680
AC_000161.1-48850692	4	48850707	3.57	2.82	4.67	2.46	1.37	0.94	1.19871	0.0244447	UP	48575991	48852680
AC_000161.1-49344918	4	49344933	3.57	3.76	4.2	0.98	2.74	0.94	1.25675	0.0167824	UP	49340001	49520882
AC_000161.1-49640664	4	49640679	3.57	3.29	4.2	1.48	1.37	1.42	1.34501	0.0136185	UP	49520883	49840662
AC_000161.1-49670768	4	49670783	7.59	3.29	7.94	1.48	2.29	3.78	1.30023	0.00784156	UP	49520883	49840662
AC_000161.1-49734409	4	49734424	10.71	6.58	8.41	1.97	0.91	2.36	2.27337	1.61626e-07	UP	49520883	49840662
AC_000161.1-49742453	4	49742468	4.46	4.7	2.34	0.49	0.46	2.83	1.56462	0.00629341	UP	49520883	49840662
AC_000161.1-49842544	4	49842559	2.23	1.41	1.87	4.43	4.57	3.78	-1.17914	0.0238587	Down	49520883	49840662
AC_000161.1-50055224	4	50055239	2.68	3.76	2.8	1.48	0.46	1.89	1.24926	0.0358458	UP	50028936	50066473
AC_000161.1-50206559	4	50206574	2.23	2.35	2.8	0.49	0.46	0.94	1.87155	0.0118651	UP	50079780	50267153
AC_000161.1-50635946	4	50635961	7.59	7.05	4.67	1.48	3.66	2.83	1.25228	0.00323541	UP	50562531	50757813
AC_000161.1-51114542	4	51114557	1.34	2.35	1.4	6.89	2.74	5.67	-1.54578	0.00342554	Down	51035771	51249562
AC_000161.1-51417190	4	51417205	2.23	1.41	4.2	6.89	7.77	3.78	-1.21135	0.0120698	Down	51398056	51441973
AC_000161.1-51699650	4	51699665	0.45	2.35	0	2.95	3.2	1.89	-1.47957	0.0348083	Down	51479794	51748393
AC_000161.1-5175819	4	5175834	0.45	0.47	0	2.95	2.29	1.89	-2.72592	0.00236069	Down	5062316	5245263
AC_000161.1-51999113	4	51999128	9.37	7.05	5.14	3.44	2.74	2.36	1.33081	0.00114976	UP	51912651	52042198
AC_000161.1-52024285	4	52024300	4.91	2.82	6.07	2.95	1.37	1.89	1.14858	0.018416	UP	51912651	52042198
AC_000161.1-52524286	4	52524301	2.23	3.76	4.67	0.49	1.83	1.89	1.28463	0.0201749	UP	52476243	52532254
AC_000161.1-52778016	4	52778031	2.68	3.76	2.34	0.98	2.29	0	1.36027	0.0290781	UP	52589574	52814056
AC_000161.1-5285356	4	5285371	3.12	2.82	3.27	1.48	0.91	0	1.88952	0.00410305	UP	5276966	5347715
AC_000161.1-54734692	4	54734707	0.89	1.88	0.47	4.43	1.83	2.36	-1.35029	0.0434348	Down	54709325	54866420
AC_000161.1-5572734	4	5572749	5.8	4.7	5.61	2.46	2.74	0.94	1.3694	0.00211743	UP	5517429	5660810
AC_000161.1-56162832	4	56162847	3.57	2.35	3.27	0.98	1.37	0.47	1.64317	0.00940707	UP	56128935	56912745
AC_000161.1-56277553	4	56277568	0.89	1.41	0.47	2.95	2.74	3.31	-1.63682	0.0147031	Down	56128935	56912745
AC_000161.1-56683945	4	56683960	4.46	2.82	5.61	2.95	1.83	1.42	1.05123	0.0289147	UP	56128935	56912745
AC_000161.1-5672995	4	5673010	3.12	2.35	4.67	0.98	1.83	0.94	1.38435	0.0162153	UP	5660811	5724601
AC_000161.1-56910531	4	56910546	1.34	0	0.47	2.95	1.83	3.31	-2.02231	0.00723116	Down	56128935	56912745
AC_000161.1-5727456	4	5727471	6.25	2.35	6.07	0.98	0.91	1.42	2.09784	0.000260415	UP	5727483	5879140
AC_000161.1-59410044	4	59410059	0.89	1.88	0.47	3.94	2.29	3.31	-1.49937	0.0192494	Down	58989026	59919907
AC_000161.1-6022534	4	6022549	2.23	3.76	2.34	0.49	0.46	1.42	1.74051	0.0106723	UP	5908453	6039495
AC_000161.1-60452326	4	60452341	4.91	4.7	4.2	0.98	1.37	3.78	1.14939	0.0149276	UP	60257518	60838993
AC_000161.1-60932744	4	60932759	0.45	1.88	0.47	3.44	2.29	2.36	-1.47959	0.0348083	Down	60917363	60940604
AC_000161.1-61121319	4	61121334	1.78	0.94	0.93	5.41	3.2	5.2	-1.84395	0.000762379	Down	60940605	61125665
AC_000161.1-61490025	4	61490040	3.12	3.29	3.74	0	2.74	1.42	1.22156	0.0295931	UP	61354612	61546699
AC_000161.1-61561923	4	61561938	0.89	1.41	1.87	3.94	2.74	3.31	-1.22251	0.0429524	Down	61546700	61611419
AC_000161.1-61913972	4	61913987	4.02	3.76	5.14	0.98	1.37	2.83	1.28509	0.00955462	UP	61846317	62069541
AC_000161.1-62370508	4	62370523	2.23	2.35	4.67	0	1.37	1.42	1.64321	0.00940707	UP	62349342	62384897
AC_000161.1-63408266	4	63408281	4.91	2.35	4.2	0	1.37	0	2.87815	2.78137e-05	UP	63305410	63430382
AC_000161.1-6374221	4	6374236	0.89	2.35	0.47	1.97	4.57	2.83	-1.31596	0.0358458	Down	6071416	6574499
AC_000161.1-63878996	4	63879011	2.68	2.35	2.34	0.49	1.37	0.47	1.5743	0.0266937	UP	63649808	64127749
AC_000161.1-64074686	4	64074701	2.23	0	0.93	3.94	1.83	3.31	-1.4268	0.0290781	Down	63649808	64127749
AC_000161.1-64167646	4	64167661	5.35	3.76	5.61	3.44	2.29	0	1.35324	0.00826457	UP	64165645	64205033
AC_000161.1-64421696	4	64421711	2.23	1.88	5.61	0.49	0.91	0.94	1.96068	0.00415366	UP	64415415	64482710
AC_000161.1-64598892	4	64598907	3.57	4.23	7.01	0.49	3.66	0.47	1.6212	0.00661195	UP	64573510	64698867
AC_000161.1-64740147	4	64740162	2.23	3.76	2.8	9.35	4.57	5.67	-1.13007	0.0106791	Down	64698868	64779699
AC_000161.1-65171215	4	65171230	4.91	6.11	4.67	2.46	3.2	1.89	1.03601	0.0154935	UP	65151706	65175549
AC_000161.1-6520458	4	6520473	1.78	3.29	0.47	6.89	6.86	3.78	-1.62679	0.0016593	Down	6071416	6574499
AC_000161.1-65472235	4	65472250	1.78	6.11	3.27	1.48	0.91	1.89	1.34888	0.0251314	UP	65321480	65489179
AC_000161.1-65802187	4	65802202	3.57	1.88	3.27	0.49	0.91	1.42	1.57057	0.0147031	UP	65793051	65809041
AC_000161.1-65865194	4	65865209	2.68	2.35	2.8	1.48	0.46	0.94	1.41343	0.0348083	UP	65845187	65865695
AC_000161.1-66280748	4	66280763	2.68	2.82	1.87	0.98	0	1.42	1.57427	0.0266937	UP	66220279	66312455
AC_000161.1-66511386	4	66511401	4.46	2.35	3.74	0.98	0.46	1.42	1.84126	0.00233462	UP	66477902	66610953
AC_000161.1-66580628	4	66580643	9.37	3.29	8.41	0.49	1.83	3.31	1.86604	0.000633496	UP	66477902	66610953
AC_000161.1-66801526	4	66801541	1.34	2.82	0.47	4.92	5.03	4.25	-1.58339	0.00224699	Down	66785069	66851329
AC_000161.1-67017782	4	67017797	6.69	6.58	4.67	4.92	0.46	2.83	1.13963	0.0224125	UP	66882264	67039118
AC_000161.1-67061149	4	67061164	2.68	4.23	4.67	0.98	0.46	2.36	1.56583	0.00458894	UP	67059430	67063888
AC_000161.1-67084413	4	67084428	4.02	2.82	3.74	1.48	1.37	1.89	1.13827	0.0352545	UP	67063889	67401749
AC_000161.1-67366309	4	67366324	6.69	4.23	3.27	2.95	2.29	0.94	1.19399	0.0152613	UP	67063889	67401749
AC_000161.1-67556700	4	67556715	1.78	2.35	0.47	3.44	4.57	4.25	-1.37965	0.0114147	Down	67526414	67605193
AC_000161.1-67781944	4	67781959	4.02	3.76	5.14	0.98	0.91	1.42	1.91055	0.000514639	UP	67761538	68200948
AC_000161.1-68183484	4	68183499	2.23	4.23	2.34	7.87	5.03	8.97	-1.29431	0.00200968	Down	67761538	68200948
AC_000161.1-68941949	4	68941964	1.34	1.88	1.87	5.41	4.11	7.56	-1.71154	0.000606367	Down	68926598	69034392
AC_000161.1-69272082	4	69272097	1.78	5.17	3.27	0.49	0	0.94	2.69699	0.000170419	UP	69255794	69297198
AC_000161.1-70112758	4	70112773	0.45	4.7	1.87	8.36	7.77	6.14	-1.65281	0.000433446	Down	70049636	70117451
AC_000161.1-70179014	4	70179029	4.91	5.64	2.8	1.48	2.29	2.36	1.10129	0.0199385	UP	70138894	70184736
AC_000161.1-70949493	4	70949508	4.46	2.35	2.8	0.49	1.83	1.89	1.15554	0.0429524	UP	70617969	71038582
AC_000161.1-7103188	4	7103203	4.46	3.76	7.01	1.97	1.37	3.78	1.08381	0.0244367	UP	7095106	7197743
AC_000161.1-71059009	4	71059024	3.12	3.76	7.01	0.49	1.37	1.42	2.01215	0.00056284	UP	71038583	71058584
AC_000161.1-7110855	4	7110870	1.78	3.29	2.34	0.49	0.46	0.47	2.2464	0.00444564	UP	7095106	7197743
AC_000161.1-71392891	4	71392906	2.68	5.17	8.41	0.98	1.83	2.83	1.48992	0.007701	UP	71296715	71496373
AC_000161.1-71953320	4	71953335	3.57	5.17	5.14	1.48	1.37	1.89	1.51617	0.00224699	UP	71948683	71970178
AC_000161.1-7280473	4	7280488	4.46	2.35	4.2	0.98	0.91	1.89	1.50779	0.00705156	UP	7224666	7378571
AC_000161.1-73584256	4	73584271	4.46	4.7	4.67	2.46	3.2	0.94	1.04555	0.0227995	UP	73326980	73897041
AC_000161.1-74779521	4	74779536	0.89	0.94	0.47	2.95	3.2	1.89	-1.72556	0.0169686	Down	74548123	74836208
AC_000161.1-74779535	4	74779550	0.89	0.94	0.47	2.95	3.2	1.89	-1.72556	0.0169686	Down	74548123	74836208
AC_000161.1-7510867	4	7510882	0.45	2.82	1.4	3.94	4.11	5.67	-1.53501	0.00350833	Down	7483633	7528093
AC_000161.1-75151571	4	75151586	3.12	3.29	4.67	0.98	1.37	0.47	1.90175	0.00144402	UP	75146873	75159360
AC_000161.1-75203252	4	75203267	5.35	3.29	5.14	1.48	2.29	1.42	1.38333	0.0043691	UP	75159361	75347775
AC_000161.1-75431618	4	75431633	3.12	2.35	3.27	1.48	0.46	0	2.11418	0.00261578	UP	75347776	75570373
AC_000161.1-76510623	4	76510638	0.89	0.94	1.4	2.95	2.74	4.72	-1.63448	0.00818203	Down	76267144	76606177
AC_000161.1-76715306	4	76715321	6.69	2.82	3.27	2.46	1.83	1.42	1.15932	0.0358871	UP	76713512	76720424
AC_000161.1-77126212	4	77126227	5.8	2.82	3.74	0.98	1.83	2.83	1.11074	0.0274441	UP	76969460	77171036
AC_000161.1-77433290	4	77433305	4.91	2.35	3.27	0	1.37	0.94	2.08762	0.000920555	UP	77431854	77448091
AC_000161.1-77441797	4	77441812	2.68	3.29	3.74	0.49	1.37	0.94	1.71231	0.00596225	UP	77431854	77448091
AC_000161.1-77491081	4	77491096	4.46	2.82	7.01	1.48	2.29	1.89	1.30957	0.0105617	UP	77458515	77525639
AC_000161.1-77663114	4	77663129	6.69	4.23	6.07	0.98	1.83	1.42	1.96157	4.14746e-05	UP	77598057	77670088
AC_000161.1-77754777	4	77754792	0.45	2.35	0.93	4.43	4.11	5.67	-1.89219	0.000478513	Down	77706664	77798975
AC_000161.1-77761810	4	77761825	0	0	1.87	1.97	2.29	2.83	-1.84578	0.0192751	Down	77706664	77798975
AC_000161.1-77774540	4	77774555	1.34	2.35	2.8	3.44	5.03	5.2	-1.06478	0.0317494	Down	77706664	77798975
AC_000161.1-78656170	4	78656185	3.12	3.76	2.8	1.48	1.37	1.42	1.15557	0.0429524	UP	78554142	78677409
AC_000161.1-79495092	4	79495107	4.02	2.35	1.87	0.98	0	0.47	2.41254	0.00149892	UP	79443612	79761795
AC_000161.1-79568369	4	79568384	0.89	0	0.93	1.97	1.83	4.72	-2.10315	0.0044434	Down	79443612	79761795
AC_000161.1-79607971	4	79607986	8.03	4.7	6.07	2.46	1.83	4.72	1.05728	0.0157153	UP	79443612	79761795
AC_000161.1-82166776	4	82166791	1.34	4.7	3.74	8.86	6.86	4.72	-1.05146	0.0202836	Down	82104333	82495453
AC_000161.1-8238663	4	8238678	1.78	2.82	2.8	0.49	0.46	1.42	1.57431	0.0266937	UP	7844074	8440697
AC_000161.1-82700011	4	82700026	0.45	1.41	0.93	3.94	3.66	4.25	-2.0261	0.000886882	Down	82495454	82705581
AC_000161.1-86261712	4	86261727	6.69	3.29	7.01	0.98	0.91	1.89	2.12231	6.41667e-05	UP	86249235	86574482
AC_000161.1-86883279	4	86883294	10.71	5.17	3.27	0.98	3.2	0.94	1.8574	0.00166994	UP	86743264	87077522
AC_000161.1-87219714	4	87219729	0.45	2.82	2.34	3.44	6.4	4.25	-1.32429	0.0137542	Down	87077523	87295629
AC_000161.1-88231923	4	88231938	1.34	2.35	1.87	3.44	5.48	7.08	-1.50671	0.00288082	Down	88194753	88250495
AC_000161.1-88854803	4	88854818	5.8	1.88	4.2	0	0	0.94	3.43899	6.61996e-06	UP	88775412	88856721
AC_000161.1-89252580	4	89252595	2.23	3.76	3.74	0.98	0.91	2.36	1.15558	0.0429524	UP	89235919	89805487
AC_000161.1-8951885	4	8951900	4.46	5.64	3.74	3.44	2.29	0.94	1.04556	0.0237232	UP	8845426	9013358
AC_000161.1-90111436	4	90111451	1.78	1.88	2.8	0.49	0.46	0.47	2.05852	0.012768	UP	90067891	90164476
AC_000161.1-90161260	4	90161275	0.89	1.41	0.47	1.97	2.29	5.2	-1.70977	0.0106233	Down	90067891	90164476
AC_000161.1-90240631	4	90240646	5.8	2.35	4.2	0	0.46	1.42	2.61208	4.17415e-05	UP	90166957	90628617
AC_000161.1-90512283	4	90512298	2.23	2.82	4.67	0.98	1.83	0.47	1.50197	0.0126108	UP	90166957	90628617
AC_000161.1-90803008	4	90803023	1.78	1.88	0.93	3.44	3.2	6.61	-1.48679	0.00849447	Down	90630006	90963517
AC_000161.1-92371513	4	92371528	2.23	0.94	0.93	4.43	4.11	1.89	-1.28849	0.0295931	Down	92326850	92385174
AC_000161.1-9248179	4	9248194	1.34	1.41	0	3.44	3.66	1.89	-1.63681	0.0147031	Down	9138831	9303993
AC_000161.1-93060291	4	93060306	1.78	3.76	1.87	0	0.91	0.47	2.24642	0.00444564	UP	92679169	93108508
AC_000161.1-93104350	4	93104365	2.23	3.29	0.93	3.94	7.31	3.31	-1.15519	0.033377	Down	92679169	93108508
AC_000161.1-93278838	4	93278853	4.02	1.88	2.8	0.49	0.46	1.42	1.8169	0.00664707	UP	93266626	93312378
AC_000161.1-93584958	4	93584973	0.89	0.47	0	1.97	1.83	3.78	-2.31072	0.00444564	Down	93574756	93602935
AC_000161.1-93709344	4	93709359	2.23	1.41	3.27	4.92	5.03	5.67	-1.15203	0.0134098	Down	93705028	93717898
AC_000161.1-94300299	4	94300314	6.69	2.82	7.47	2.95	1.37	2.83	1.24292	0.0138116	UP	94264903	94396125
AC_000161.1-94379596	4	94379611	3.12	5.17	4.2	0.98	1.83	0.94	1.67529	0.00189758	UP	94264903	94396125
AC_000161.1-94392486	4	94392501	1.78	1.41	1.87	1.97	5.03	4.72	-1.19089	0.0305586	Down	94264903	94396125
AC_000161.1-94453974	4	94453989	0.45	0	0.93	1.97	2.74	3.31	-2.39623	0.00259077	Down	94432445	94467615
AC_000161.1-9467792	4	9467807	8.48	6.58	7.94	0.98	3.2	3.78	1.5017	0.000145119	UP	9415032	9471569
AC_000161.1-94916081	4	94916096	8.03	7.05	8.41	3.94	3.66	2.36	1.23111	0.000785728	UP	94860079	94932849
AC_000161.1-95003485	4	95003500	4.46	7.05	7.94	2.95	3.66	2.83	1.02406	0.00999806	UP	94956849	95006811
AC_000161.1-95440209	4	95440224	3.12	1.88	1.4	4.92	3.2	5.67	-1.0654	0.0336053	Down	95413601	95489542
AC_000161.1-96079560	4	96079575	0.89	0.94	0.47	2.95	1.83	3.31	-1.72559	0.0169686	Down	96078440	96266795
AC_000161.1-9628489	4	9628504	0.89	0.47	0.93	2.46	2.29	2.36	-1.5491	0.0415052	Down	9627242	9637831
AC_000161.1-96293467	4	96293482	4.46	3.76	6.07	2.95	1.83	1.89	1.09224	0.0162309	UP	96267802	96417189
AC_000161.1-96696342	4	96696357	1.78	4.23	5.14	0.98	0.91	2.83	1.20176	0.0390395	UP	96574369	97120718
AC_000161.1-96696358	4	96696373	1.78	4.23	5.14	0.98	0.91	2.83	1.20176	0.0390387	UP	96574369	97120718
AC_000161.1-96850343	4	96850358	3.12	0.94	3.27	8.36	7.31	2.83	-1.30045	0.0145939	Down	96574369	97120718
AC_000161.1-97139722	4	97139737	0	2.35	0	3.44	2.74	2.36	-1.8063	0.0106723	Down	97120719	97318800
AC_000161.1-97626557	4	97626572	2.23	2.82	1.87	0	1.37	0	2.15553	0.00756764	UP	97612132	97709705
AC_000161.1-97800795	4	97800810	2.68	1.88	2.34	2.95	5.94	6.14	-1.10763	0.0245871	Down	97791584	98596240
AC_000161.1-98371746	4	98371761	0	1.88	0	3.44	3.66	1.89	-2.17946	0.00261578	Down	97791584	98596240
AC_000161.1-98448443	4	98448458	0.89	0	0.47	3.44	2.74	2.36	-2.477	0.00149892	Down	97791584	98596240
AC_000161.1-98591656	4	98591671	3.57	2.82	7.47	2.46	1.37	0.94	1.51784	0.00810023	UP	97791584	98596240
AC_000161.1-98723847	4	98723862	14.28	13.16	9.34	7.87	6.86	2.83	1.06915	0.00293452	UP	98702933	98772693
AC_000161.1-9924580	4	9924595	0.89	3.76	1.87	9.84	9.14	6.14	-1.92431	1.05664e-05	Down	9782342	10042884
AC_000161.1-99439332	4	99439347	1.78	5.17	5.61	1.97	1.37	1.89	1.23766	0.0252798	UP	99377300	99582309
AC_000161.1-99462755	4	99462770	4.46	2.82	4.2	0.98	1.83	0.94	1.56581	0.00458894	UP	99377300	99582309
AC_000161.1-99866733	4	99866748	4.91	1.41	3.27	11.31	4.11	8.03	-1.25583	0.00624395	Down	99834625	99879809
AC_000161.1-9992330	4	9992345	0.89	0.94	0	2.46	4.11	2.36	-2.17947	0.00261578	Down	9782342	10042884
AC_000162.1-100098008	5	100098023	5.8	2.35	1.87	2.46	1.37	0.47	1.21436	0.0499735	UP	100073307	100101257
AC_000162.1-100778882	5	100778897	1.78	2.35	1.4	3.94	3.2	7.08	-1.33104	0.0147657	Down	100762265	100779161
AC_000162.1-101376186	5	101376201	4.91	2.35	3.74	0.49	2.29	1.89	1.1987	0.0244447	UP	101346614	101400963
AC_000162.1-101784393	5	101784408	1.78	2.82	2.8	0	1.83	0.47	1.57434	0.0266937	UP	101761721	101791823
AC_000162.1-103728808	5	103728823	4.02	3.76	2.8	1.97	0.91	0.94	1.44737	0.0107425	UP	103727952	103737083
AC_000162.1-103783125	5	103783140	2.68	2.35	1.87	0	0	0	5.34084	6.14074e-05	UP	103779251	103841289
AC_000162.1-103872022	5	103872037	0	1.41	1.87	2.46	5.03	2.36	-1.56842	0.0126108	Down	103862679	103878358
AC_000162.1-103900164	5	103900179	8.48	5.64	8.88	3.44	3.66	3.31	1.13665	0.00212524	UP	103899877	103908036
AC_000162.1-104115207	5	104115222	10.71	5.17	3.27	1.48	2.29	1.42	1.85391	0.00100572	UP	104114173	104118279
AC_000162.1-104231457	5	104231472	0	0	0	1.97	2.29	1.89	-5.17335	0.000245246	Down	104224709	104236941
AC_000162.1-104325333	5	104325348	3.57	4.23	2.8	0	0.91	2.36	1.63094	0.00526086	UP	104308301	104346659
AC_000162.1-104353372	5	104353387	4.02	2.35	3.27	0	0.46	1.89	1.9586	0.00251185	UP	104346660	104354420
AC_000162.1-104463644	5	104463659	2.68	2.82	4.67	0.49	0	1.89	2.02458	0.00152602	UP	104432632	104505425
AC_000162.1-104620076	5	104620091	3.12	4.23	2.34	0.49	0.91	0.94	1.95864	0.00251185	UP	104603432	104727430
AC_000162.1-104620119	5	104620134	4.46	2.35	3.27	1.48	1.83	0	1.56786	0.00818203	UP	104603432	104727430
AC_000162.1-104635873	5	104635888	3.12	2.82	1.87	0.98	0.46	1.42	1.41342	0.0348083	UP	104632330	104634444
AC_000162.1-104710252	5	104710267	2.68	2.35	0	4.43	5.94	8.97	-1.90033	0.000512135	Down	104603432	104727430
AC_000162.1-104836012	5	104836027	1.78	2.82	3.74	0.49	0.91	1.42	1.49418	0.022748	UP	104729446	105090919
AC_000162.1-104840911	5	104840926	1.78	4.7	2.34	1.48	0	1.42	1.57064	0.0149403	UP	104729446	105090919
AC_000162.1-10488121	5	10488136	0.89	3.76	0.93	5.41	6.86	5.2	-1.62605	0.0010142	Down	10409387	10566010
AC_000162.1-105174525	5	105174540	2.68	2.35	5.14	0.49	1.37	1.89	1.38435	0.0162153	UP	105140257	105217756
AC_000162.1-105225543	5	105225558	1.34	2.35	1.4	4.43	4.57	3.31	-1.24693	0.0202052	Down	105217757	105538143
AC_000162.1-105514192	5	105514207	5.8	2.35	1.87	1.97	0.91	1.42	1.21568	0.042557	UP	105217757	105538143
AC_000162.1-105533659	5	105533674	1.78	5.17	4.2	1.48	2.29	1.42	1.06836	0.0487933	UP	105217757	105538143
AC_000162.1-105703419	5	105703434	4.46	4.7	3.74	0.49	1.37	2.36	1.56418	0.00258973	UP	105664781	105726515
AC_000162.1-105727277	5	105727292	0.89	3.29	1.4	3.94	4.57	3.31	-1.06962	0.0472655	Down	105726516	105764133
AC_000162.1-106161832	5	106161847	4.02	2.82	3.27	6.89	7.77	6.61	-1.05404	0.00684734	Down	106157909	106169922
AC_000162.1-106311722	5	106311737	1.34	1.88	0	3.94	3.66	2.36	-1.56849	0.0126108	Down	106303550	106384018
AC_000162.1-106403459	5	106403474	1.78	0.94	1.4	4.92	2.29	2.83	-1.22255	0.0429524	Down	106392681	106604186
AC_000162.1-106566985	5	106567000	2.68	3.29	3.27	0.98	0.91	0.94	1.64318	0.00940707	UP	106392681	106604186
AC_000162.1-106964695	5	106964710	0	0.47	0	5.41	2.74	5.67	-4.44668	5.90217e-08	Down	106930607	106975915
AC_000162.1-107108742	5	107108757	3.12	3.29	4.67	1.48	2.74	0.94	1.06595	0.0411624	UP	107044038	107237030
AC_000162.1-107190631	5	107190646	4.91	4.23	1.87	0.98	0.91	0.47	2.14804	0.00055167	UP	107044038	107237030
AC_000162.1-107203604	5	107203619	8.48	5.17	7.47	0.49	2.29	1.42	2.27248	2.01598e-06	UP	107044038	107237030
AC_000162.1-107203874	5	107203889	2.68	1.88	1.87	0	0	0	5.24383	0.000122715	UP	107044038	107237030
AC_000162.1-107203887	5	107203902	2.68	1.88	2.34	0	0	0	5.34083	6.14074e-05	UP	107044038	107237030
AC_000162.1-107618508	5	107618523	4.91	3.29	6.07	0.49	0.46	1.89	2.26584	4.33336e-05	UP	107549258	107633238
AC_000162.1-107840316	5	107840331	3.57	3.29	6.07	1.48	1.83	2.36	1.16371	0.0181112	UP	107822817	107865903
AC_000162.1-107862446	5	107862461	2.23	1.41	3.74	2.95	8.68	4.72	-1.13622	0.0380079	Down	107822817	107865903
AC_000162.1-107908312	5	107908327	8.48	10.34	7.47	2.95	5.48	3.78	1.08959	0.00425582	UP	107866313	107911750
AC_000162.1-107979751	5	107979766	3.12	0.47	1.87	2.95	5.94	4.25	-1.23102	0.0260446	Down	107937355	108009841
AC_000162.1-108101460	5	108101475	0.89	1.88	2.34	2.95	3.2	5.2	-1.13315	0.0411624	Down	108079422	108209092
AC_000162.1-108185461	5	108185476	0	1.41	0	2.95	3.2	3.31	-2.62606	0.000492207	Down	108079422	108209092
AC_000162.1-108549890	5	108549905	0.89	0	0.47	2.46	1.83	1.89	-2.01866	0.0213287	Down	108285415	108553867
AC_000162.1-108555231	5	108555246	5.35	1.88	3.27	1.48	0.91	1.42	1.44733	0.0107425	UP	108553868	108598557
AC_000162.1-108592760	5	108592775	1.78	3.29	2.8	0	1.83	0.47	1.65984	0.0169686	UP	108553868	108598557
AC_000162.1-108664121	5	108664136	1.34	2.35	1.87	3.94	5.48	8.03	-1.62762	0.00128413	Down	108650090	108683267
AC_000162.1-108748842	5	108748857	6.25	4.7	2.8	2.46	1.37	1.42	1.3818	0.00584203	UP	108730667	108797272
AC_000162.1-108750811	5	108750826	3.12	2.35	6.07	0.49	1.37	2.36	1.40462	0.0168984	UP	108730667	108797272
AC_000162.1-108850945	5	108850960	0.89	1.41	2.34	2.46	3.66	4.72	-1.2054	0.0352545	Down	108832284	109286582
AC_000162.1-108855604	5	108855619	1.78	4.7	1.87	0	2.29	0.47	1.50079	0.0341212	UP	108832284	109286582
AC_000162.1-108862314	5	108862329	1.78	0.94	0.93	3.44	2.29	3.78	-1.31605	0.0358458	Down	108832284	109286582
AC_000162.1-108906833	5	108906848	5.35	4.7	5.61	0.98	4.11	1.42	1.22534	0.00770279	UP	108832284	109286582
AC_000162.1-109019408	5	109019423	1.78	4.7	2.34	0.49	0.46	0.94	2.11422	0.00261578	UP	108832284	109286582
AC_000162.1-109206789	5	109206804	3.12	3.29	2.34	1.48	0.91	0.47	1.57058	0.0147031	UP	108832284	109286582
AC_000162.1-109268677	5	109268692	11.6	8.93	10.74	3.94	4.11	6.14	1.13465	0.00127471	UP	108832284	109286582
AC_000162.1-109473116	5	109473131	1.34	3.76	0.93	4.43	5.48	4.25	-1.21624	0.0164724	Down	109455107	109515052
AC_000162.1-109533998	5	109534013	3.57	4.23	1.87	1.48	0.91	1.42	1.31836	0.0242364	UP	109515053	109557297
AC_000162.1-109631544	5	109631559	0.45	0	0.47	4.43	2.74	1.89	-3.05962	0.000223022	Down	109584763	109635911
AC_000162.1-109637697	5	109637712	5.8	3.29	6.07	2.46	2.29	1.42	1.28527	0.00510994	UP	109637676	109639502
AC_000162.1-109647491	5	109647506	2.23	2.35	2.34	0.49	0.46	1.42	1.48341	0.0415052	UP	109639245	109656850
AC_000162.1-109681075	5	109681090	3.12	3.76	4.2	1.97	1.37	1.42	1.19873	0.0244447	UP	109661892	109817734
AC_000162.1-109682447	5	109682462	2.23	2.35	4.2	5.9	5.48	6.61	-1.01992	0.0165237	Down	109661892	109817734
AC_000162.1-110185952	5	110185967	4.46	2.82	1.87	0.49	1.37	1.42	1.43279	0.0192494	UP	110166179	110187072
AC_000162.1-110216620	5	110216635	6.69	3.76	6.54	2.46	3.2	1.89	1.15646	0.0069379	UP	110212806	110240434
AC_000162.1-110261527	5	110261542	4.46	7.99	5.61	1.48	3.66	3.31	1.06879	0.0135689	UP	110261032	110280622
AC_000162.1-110278807	5	110278822	2.23	3.76	3.74	0.98	1.83	0.94	1.31842	0.0242364	UP	110261032	110280622
AC_000162.1-110281176	5	110281191	1.78	1.88	1.87	0.49	0	0	3.14069	0.00342901	UP	110282035	110301409
AC_000162.1-110285941	5	110285956	3.57	4.7	5.14	1.97	3.2	0.47	1.2141	0.0126744	UP	110282035	110301409
AC_000162.1-110317749	5	110317764	3.57	2.35	5.61	0.49	0.46	0.47	2.87816	2.78137e-05	UP	110301410	110346152
AC_000162.1-110325112	5	110325127	4.91	3.76	2.8	0.98	0.91	1.89	1.56578	0.00458894	UP	110301410	110346152
AC_000162.1-110446802	5	110446817	0.45	0.94	0.47	3.44	1.83	1.89	-1.84581	0.0192751	Down	110403825	110462695
AC_000162.1-110562913	5	110562928	4.46	4.23	3.27	0.98	1.83	2.36	1.17965	0.0202052	UP	110536784	110564581
AC_000162.1-110982969	5	110982984	5.8	2.35	6.07	1.48	0.46	3.31	1.42252	0.012318	UP	110979034	110987124
AC_000162.1-111220993	5	111221008	0	1.88	0	2.95	6.4	3.31	-2.67246	0.000117016	Down	111196323	111257484
AC_000162.1-111240072	5	111240087	6.25	3.29	3.27	0.49	1.37	0.94	2.12086	0.000197806	UP	111196323	111257484
AC_000162.1-111266345	5	111266360	3.57	3.29	4.2	0	0.91	0.94	2.44534	0.000182015	UP	111261437	111267697
AC_000162.1-111387996	5	111388011	0	1.41	0	2.46	2.74	1.89	-2.21973	0.00756764	Down	111388535	111425618
AC_000162.1-111392628	5	111392643	4.46	4.7	3.27	1.48	3.2	0.94	1.11175	0.0238587	UP	111388535	111425618
AC_000162.1-111508494	5	111508509	0	1.88	0	6.89	2.29	3.78	-2.68145	0.000313234	Down	111504320	111615864
AC_000162.1-111538228	5	111538243	7.14	6.11	5.61	1.97	2.74	3.78	1.13704	0.00385269	UP	111504320	111615864
AC_000162.1-111883675	5	111883690	4.46	5.17	6.07	0.49	4.11	2.36	1.13109	0.0174783	UP	111871405	111907567
AC_000162.1-111907710	5	111907725	3.12	1.88	3.27	0.49	1.37	1.42	1.28379	0.0434348	UP	111907568	111921433
AC_000162.1-111952451	5	111952466	0.89	0	0	3.44	2.29	1.89	-2.81687	0.0013193	Down	111921434	112172928
AC_000162.1-112049432	5	112049447	0.89	2.35	1.4	2.95	4.57	5.2	-1.43332	0.00769566	Down	111921434	112172928
AC_000162.1-112055312	5	112055327	2.23	1.88	2.34	0.49	1.37	0	1.68369	0.0309691	UP	111921434	112172928
AC_000162.1-112130847	5	112130862	4.91	3.76	5.14	0	2.29	0.94	2.00882	0.000193957	UP	111921434	112172928
AC_000162.1-112178003	5	112178018	4.02	4.7	8.41	0	3.2	0.94	1.9749	0.000938109	UP	112172929	112192429
AC_000162.1-112414536	5	112414551	2.23	2.35	1.4	7.38	3.66	3.78	-1.26611	0.0161541	Down	112260976	112472463
AC_000162.1-112498319	5	112498334	0.89	2.82	0.93	6.89	3.2	2.83	-1.43414	0.0188045	Down	112497835	112510410
AC_000162.1-112576180	5	112576195	1.78	2.82	3.74	0.98	0.46	0.94	1.74052	0.0106723	UP	112564968	112607538
AC_000162.1-112717481	5	112717496	3.12	3.29	2.34	5.9	5.48	7.08	-1.05707	0.0120697	Down	112711647	112778433
AC_000162.1-112918998	5	112919013	2.23	4.7	3.74	2.46	1.37	0.47	1.28461	0.0201749	UP	112916422	112945574
AC_000162.1-112928800	5	112928815	4.02	5.17	3.74	1.48	1.37	3.31	1.05133	0.0277154	UP	112916422	112945574
AC_000162.1-112932721	5	112932736	6.25	6.58	3.27	1.48	3.66	0.94	1.37137	0.00614607	UP	112916422	112945574
AC_000162.1-113063226	5	113063241	9.37	5.64	6.54	3.94	2.29	4.25	1.04584	0.00776198	UP	113060933	113071012
AC_000162.1-113113532	5	113113547	4.91	1.41	9.34	1.97	1.83	2.83	1.22273	0.0433939	UP	113089139	113138185
AC_000162.1-113336355	5	113336370	0	0.94	1.4	3.94	3.66	1.89	-1.95538	0.00410305	Down	113335236	113350950
AC_000162.1-113567705	5	113567720	11.16	3.29	7.47	3.44	3.66	2.83	1.13638	0.0142905	UP	113564926	113569979
AC_000162.1-113750117	5	113750132	0.89	0	0.47	2.46	1.83	2.83	-2.21978	0.00756764	Down	113732326	113825112
AC_000162.1-113786794	5	113786809	2.68	2.82	4.2	1.48	1.37	1.42	1.15558	0.0429524	UP	113732326	113825112
AC_000162.1-113880613	5	113880628	0.45	2.82	0	4.43	5.48	5.2	-2.16717	8.62986e-05	Down	113843642	113882376
AC_000162.1-113958769	5	113958784	6.25	4.7	4.67	3.44	1.83	0.94	1.32799	0.00312722	UP	113934870	113972468
AC_000162.1-114029242	5	114029257	4.46	3.76	8.88	1.48	1.83	3.31	1.34677	0.00848752	UP	114024524	114053333
AC_000162.1-114074345	5	114074360	2.23	2.35	2.34	1.48	0.91	0	1.48341	0.0415052	UP	114068777	114096228
AC_000162.1-114074358	5	114074373	2.23	2.35	2.34	1.48	0.91	0	1.48341	0.0415052	UP	114068777	114096228
AC_000162.1-114549003	5	114549018	4.02	2.82	4.67	0	2.74	2.36	1.12445	0.0327498	UP	114545871	114571825
AC_000162.1-114626608	5	114626623	3.12	1.88	4.2	0.98	1.37	0.47	1.64318	0.00940707	UP	114610664	114627819
AC_000162.1-114660037	5	114660052	0.45	0.94	1.4	2.95	4.57	2.83	-1.84451	0.00374606	Down	114639815	114768715
AC_000162.1-114684799	5	114684814	3.12	2.35	1.4	5.9	6.4	4.72	-1.27623	0.00466061	Down	114639815	114768715
AC_000162.1-114717480	5	114717495	1.78	2.82	2.8	0.49	0.91	0.94	1.57432	0.0266937	UP	114639815	114768715
AC_000162.1-114731271	5	114731286	1.78	0.47	2.34	6.89	6.86	7.56	-2.1625	2.13029e-06	Down	114639815	114768715
AC_000162.1-114732479	5	114732494	0.89	2.82	3.74	6.4	5.03	6.61	-1.26205	0.00534517	Down	114639815	114768715
AC_000162.1-114774050	5	114774065	1.34	0.47	2.8	4.43	5.03	2.83	-1.37963	0.0114147	Down	114768716	114835619
AC_000162.1-114814870	5	114814885	1.78	4.23	1.87	0	1.37	0.94	1.65983	0.0169686	UP	114768716	114835619
AC_000162.1-114814880	5	114814895	1.78	4.23	1.87	0	1.37	0.94	1.65983	0.0169686	UP	114768716	114835619
AC_000162.1-114944749	5	114944764	1.78	2.82	1.4	4.92	4.57	3.31	-1.06705	0.0387001	Down	114915792	114954048
AC_000162.1-115074162	5	115074177	1.78	2.35	0	2.95	3.2	4.25	-1.2885	0.0295931	Down	115021041	115075690
AC_000162.1-115293673	5	115293688	3.12	2.82	3.74	0.98	0.91	2.36	1.15556	0.0429524	UP	115126904	115419187
AC_000162.1-115380515	5	115380530	1.34	0.47	1.87	5.41	2.74	3.78	-1.63272	0.00458894	Down	115126904	115419187
AC_000162.1-115409031	5	115409046	4.46	6.11	4.67	1.48	0.91	3.31	1.39757	0.00292079	UP	115126904	115419187
AC_000162.1-115565970	5	115565985	5.35	3.29	1.4	10.82	7.77	4.25	-1.15274	0.00967095	Down	115517821	115574009
AC_000162.1-115583685	5	115583700	0.45	2.82	0	4.43	2.74	1.89	-1.42593	0.0385824	Down	115583570	115608943
AC_000162.1-115676782	5	115676797	4.91	2.35	6.07	3.44	0.46	2.36	1.0945	0.0465452	UP	115645961	115730831
AC_000162.1-115699126	5	115699141	5.35	4.23	6.07	2.95	0.91	2.83	1.22385	0.00574348	UP	115645961	115730831
AC_000162.1-116090123	5	116090138	0.89	1.41	0.47	3.94	4.11	5.2	-2.18735	0.000197806	Down	116057863	116109964
AC_000162.1-116185628	5	116185643	9.37	7.99	6.07	1.48	3.2	1.42	1.90754	6.12499e-06	UP	116185641	116194537
AC_000162.1-116205340	5	116205355	0.45	0.94	0.47	1.97	2.74	1.89	-1.74872	0.0309691	Down	116122440	116210655
AC_000162.1-116218123	5	116218138	1.34	1.88	2.34	3.44	3.66	4.72	-1.06966	0.0472655	Down	116210656	116316366
AC_000162.1-116283442	5	116283457	4.46	6.11	4.2	2.46	2.29	1.42	1.24158	0.00667828	UP	116210656	116316366
AC_000162.1-116315031	5	116315046	7.59	4.7	9.34	3.94	2.74	2.36	1.25506	0.00271037	UP	116316367	116335303
AC_000162.1-116448624	5	116448639	3.12	1.41	1.4	3.44	3.66	5.67	-1.06745	0.0404842	Down	116447252	116460619
AC_000162.1-116686052	5	116686067	3.12	3.76	2.34	0.98	1.83	0.47	1.43284	0.0192494	UP	116616200	116695696
AC_000162.1-116965039	5	116965054	2.23	2.35	4.2	4.43	7.31	6.14	-1.0187	0.0209236	Down	116948625	116968574
AC_000162.1-117095332	5	117095347	1.78	1.88	2.34	0	0.46	0.47	2.46229	0.00740941	UP	117081532	117113548
AC_000162.1-117103708	5	117103723	1.78	4.7	3.27	1.48	0.46	1.42	1.50195	0.0126108	UP	117081532	117113548
AC_000162.1-117107514	5	117107529	4.46	1.88	4.67	0.98	0	1.89	1.90154	0.00148415	UP	117081532	117113548
AC_000162.1-117422058	5	117422073	3.57	4.23	2.34	0	2.29	1.42	1.38435	0.0162153	UP	117261859	117445913
AC_000162.1-117907767	5	117907782	1.78	1.88	1.87	3.94	5.48	2.83	-1.1254	0.0337455	Down	117853732	117948298
AC_000162.1-117972860	5	117972875	8.03	3.76	4.67	4.92	1.37	0.94	1.1961	0.0306791	UP	117948299	118012390
AC_000162.1-118030417	5	118030432	0.89	0.94	1.87	2.46	3.2	3.78	-1.316	0.0358458	Down	118022696	118038671
AC_000162.1-118042006	5	118042021	2.68	2.82	4.2	0.49	0.46	1.42	1.95864	0.00251185	UP	118038672	118073449
AC_000162.1-118052302	5	118052317	0.89	0.94	0.93	6.89	6.86	3.31	-2.54474	8.69307e-06	Down	118038672	118073449
AC_000162.1-118111469	5	118111484	1.34	1.41	1.4	2.95	3.2	4.72	-1.35158	0.0201749	Down	118086396	118343834
AC_000162.1-118119761	5	118119776	0.89	1.41	0	3.44	2.74	1.89	-1.72557	0.0169686	Down	118086396	118343834
AC_000162.1-118138570	5	118138585	8.92	7.52	11.21	6.4	2.74	1.42	1.39618	0.000989883	UP	118086396	118343834
AC_000162.1-118143395	5	118143410	3.12	1.88	3.74	0.49	0.91	1.42	1.57058	0.0147031	UP	118086396	118343834
AC_000162.1-118259630	5	118259645	4.02	5.17	4.2	0.49	2.74	0.94	1.6142	0.00167706	UP	118086396	118343834
AC_000162.1-118353508	5	118353523	4.02	1.88	6.07	2.95	0	0.94	1.61428	0.0137435	UP	118347381	118668966
AC_000162.1-118413170	5	118413185	2.68	5.64	2.8	1.48	0.91	1.89	1.34534	0.0150517	UP	118347381	118668966
AC_000162.1-118496527	5	118496542	4.91	3.76	1.87	0.98	1.83	1.42	1.28455	0.0201749	UP	118347381	118668966
AC_000162.1-118530945	5	118530960	2.68	2.35	1.87	1.97	0.46	0	1.48339	0.0415052	UP	118347381	118668966
AC_000162.1-118712013	5	118712028	4.91	2.82	2.8	1.48	1.37	1.89	1.13825	0.0352545	UP	118671736	119178033
AC_000162.1-118814736	5	118814751	4.02	2.35	3.27	2.46	0.46	1.42	1.15552	0.0429524	UP	118671736	119178033
AC_000162.1-119099211	5	119099226	4.02	4.23	4.67	0.98	1.83	2.36	1.2851	0.00955462	UP	118671736	119178033
AC_000162.1-119112690	5	119112705	1.78	0.94	1.4	5.41	2.74	1.89	-1.2228	0.0444446	Down	118671736	119178033
AC_000162.1-119135647	5	119135662	4.02	5.64	2.34	0.98	3.2	0.47	1.31694	0.0229493	UP	118671736	119178033
AC_000162.1-119249042	5	119249057	2.68	3.76	3.27	1.97	1.83	0.47	1.15559	0.0429524	UP	119190520	119524716
AC_000162.1-119607775	5	119607790	0.89	1.88	1.87	3.44	4.57	2.83	-1.20538	0.0352545	Down	119591233	119672822
AC_000162.1-119689742	5	119689757	1.78	2.82	3.27	1.48	0	0	2.33189	0.00259077	UP	119675601	119706788
AC_000162.1-119751910	5	119751925	9.37	6.11	6.07	2.95	1.83	5.2	1.1098	0.00751084	UP	119751103	119752413
AC_000162.1-119795325	5	119795340	4.02	3.76	1.87	0.49	1.83	1.89	1.15556	0.0429524	UP	119791844	119813814
AC_000162.1-119818500	5	119818515	3.12	2.82	2.34	0.49	1.83	0.47	1.49416	0.022748	UP	119814025	119819541
AC_000162.1-119818610	5	119818625	4.02	2.82	7.01	0.98	0.46	0.47	2.76331	2.3283e-05	UP	119814025	119819541
AC_000162.1-119826744	5	119826759	4.02	6.11	5.61	1.48	1.83	3.31	1.22425	0.00614093	UP	119821434	119829880
AC_000162.1-119864477	5	119864492	6.25	2.35	2.8	0	0.91	0.94	2.49964	0.000247421	UP	119840726	119863921
AC_000162.1-119867521	5	119867536	4.02	3.76	4.2	2.46	1.37	1.42	1.17965	0.0202052	UP	119863922	119874456
AC_000162.1-119875281	5	119875296	8.48	6.11	3.74	1.97	2.29	1.42	1.6695	0.000693998	UP	119874457	119885181
AC_000162.1-119935339	5	119935354	3.12	3.29	5.14	0.98	1.83	0	1.95976	0.000886882	UP	119895511	119956145
AC_000162.1-119951865	5	119951880	0.89	0.47	0.47	1.97	2.29	1.89	-1.64469	0.0491512	Down	119895511	119956145
AC_000162.1-119988927	5	119988942	2.23	2.35	1.87	0.49	0.46	0.47	2.0585	0.012768	UP	119958031	119989886
AC_000162.1-120016548	5	120016563	3.12	2.35	3.74	0.98	0.46	0.94	1.88951	0.00410305	UP	120010528	120016648
AC_000162.1-120085303	5	120085318	2.68	0.47	0.47	5.41	4.11	1.89	-1.57837	0.0132547	Down	120064153	120094190
AC_000162.1-120141626	5	120141641	3.57	1.88	3.74	1.48	0	1.42	1.64313	0.00940707	UP	120137204	120152348
AC_000162.1-120324941	5	120324956	4.02	4.23	3.74	1.48	2.29	1.89	1.05806	0.0337455	UP	120264944	120776793
AC_000162.1-120336705	5	120336720	4.46	3.76	5.61	1.97	0.91	2.36	1.38332	0.0043691	UP	120264944	120776793
AC_000162.1-12034070	5	12034085	0.45	0.47	0.47	1.97	1.83	2.83	-2.12271	0.012768	Down	11978661	12084279
AC_000162.1-120481143	5	120481158	5.35	3.76	4.67	1.48	1.83	2.83	1.14956	0.0138341	UP	120264944	120776793
AC_000162.1-120530951	5	120530966	5.35	2.82	6.07	0.49	0.91	2.83	1.70715	0.00198455	UP	120264944	120776793
AC_000162.1-120613075	5	120613090	0.45	0.94	0.93	1.97	3.2	2.36	-1.64	0.0266937	Down	120264944	120776793
AC_000162.1-120641751	5	120641766	3.12	1.88	2.34	0	0.91	0.47	2.24638	0.00444564	UP	120264944	120776793
AC_000162.1-120716060	5	120716075	1.34	3.76	1.87	5.41	4.11	4.72	-1.01611	0.0359366	Down	120264944	120776793
AC_000162.1-120720028	5	120720043	0.45	0.94	0.93	2.95	2.74	3.31	-1.88278	0.00664707	Down	120264944	120776793
AC_000162.1-120955666	5	120955681	8.03	9.87	5.14	3.94	3.66	3.78	1.01305	0.00808661	UP	120949475	120969457
AC_000162.1-12407738	5	12407753	4.02	1.88	4.67	0.49	2.29	0.47	1.63096	0.00526086	UP	12290927	12714498
AC_000162.1-12800880	5	12800895	2.68	1.88	3.74	4.43	6.86	6.14	-1.05805	0.0156452	Down	12714499	12816141
AC_000162.1-1335477	5	1335492	0.45	0.47	0.47	2.46	2.29	3.78	-2.47699	0.00149892	Down	1321240	1352623
AC_000162.1-16623924	5	16623939	4.91	2.35	3.74	1.48	1.37	2.36	1.06586	0.0411624	UP	15822053	16808988
AC_000162.1-1738835	5	1738850	3.57	4.23	4.2	1.97	1.37	2.36	1.05805	0.0337455	UP	1719424	1907784
AC_000162.1-18414287	5	18414302	4.46	2.82	3.74	0.98	1.83	2.36	1.06589	0.0411624	UP	18377445	18536427
AC_000162.1-18714092	5	18714107	5.35	3.76	7.01	2.46	0.46	4.72	1.07096	0.0385381	UP	18646901	18715944
AC_000162.1-19638123	5	19638138	6.69	4.7	3.74	1.97	0.46	2.83	1.51584	0.00238533	UP	19537302	19670561
AC_000162.1-20019080	5	20019095	1.34	0.94	2.8	2.46	5.03	4.72	-1.24639	0.0223152	Down	19670562	20335253
AC_000162.1-21874740	5	21874755	4.91	4.23	4.67	0.98	1.83	3.31	1.14957	0.0138341	UP	21119088	21900682
AC_000162.1-2253612	5	2253627	1.34	1.88	2.34	2.95	4.57	6.61	-1.32843	0.0121136	Down	1907785	2355041
AC_000162.1-23116316	5	23116331	0.89	0.94	0	2.46	2.29	3.31	-2.02229	0.00723116	Down	23082888	23120944
AC_000162.1-23294079	5	23294094	3.12	3.76	3.74	6.4	9.14	7.56	-1.11282	0.00300165	Down	23120945	23332496
AC_000162.1-23745158	5	23745173	1.78	5.17	1.4	5.9	5.94	6.61	-1.13188	0.0149978	Down	23670962	23773965
AC_000162.1-24005459	5	24005474	8.48	7.05	6.54	2.95	3.2	3.31	1.21342	0.00133518	UP	23894288	24072243
AC_000162.1-24156248	5	24156263	1.34	0.94	0	2.46	2.29	2.83	-1.64005	0.0266937	Down	24072244	24228113
AC_000162.1-24687430	5	24687445	1.78	3.76	3.27	0	0.91	0.94	2.11423	0.00261578	UP	24466579	24755980
AC_000162.1-25024337	5	25024352	3.12	1.88	1.87	5.41	6.4	3.78	-1.15203	0.0134098	Down	24924228	25031162
AC_000162.1-25611752	5	25611767	1.78	1.88	1.87	0.49	0.46	0.47	1.84245	0.0352335	UP	25598165	25627051
AC_000162.1-25626046	5	25626061	2.23	1.88	3.27	0.49	0.91	0.47	1.87156	0.0118651	UP	25627052	25631237
AC_000162.1-25765013	5	25765028	5.8	1.88	5.14	3.44	0.91	0.94	1.2764	0.0285369	UP	25747926	25778011
AC_000162.1-25784113	5	25784128	1.34	0.47	1.87	3.44	3.2	2.83	-1.31602	0.0358458	Down	25778012	25799053
AC_000162.1-25999430	5	25999445	4.91	6.58	2.34	1.97	1.37	2.83	1.14805	0.0269055	UP	25971391	26007598
AC_000162.1-26026304	5	26026319	3.12	1.88	2.34	0	0.91	0.47	2.24638	0.00444564	UP	26021522	26050629
AC_000162.1-26178133	5	26178148	0.89	1.88	1.87	6.89	7.77	3.78	-1.95531	0.000123238	Down	26172459	26178992
AC_000162.1-26179246	5	26179261	1.78	1.41	0.93	3.94	4.57	4.25	-1.57951	0.00396971	Down	26178993	26182524
AC_000162.1-26184201	5	26184216	1.78	1.88	2.34	2.95	4.57	5.2	-1.06705	0.0387001	Down	26182525	26188607
AC_000162.1-26399230	5	26399245	4.02	2.35	2.34	1.97	0.46	0.47	1.57054	0.0147031	UP	26294118	26489472
AC_000162.1-26517368	5	26517383	0.89	0.47	0	2.95	4.11	2.83	-2.6952	0.000279665	Down	26503714	26529656
AC_000162.1-26802674	5	26802689	1.78	1.88	2.34	0.49	0.46	0.47	1.95452	0.0213287	UP	26769554	26804655
AC_000162.1-27070378	5	27070393	3.57	3.76	4.67	2.46	1.37	1.89	1.05805	0.0337455	UP	27068854	27085237
AC_000162.1-27072065	5	27072080	4.46	6.11	2.34	2.95	1.37	1.89	1.05015	0.0414822	UP	27068854	27085237
AC_000162.1-27142990	5	27143005	4.91	3.76	6.54	0.98	2.74	3.31	1.08497	0.0187605	UP	27115907	27171924
AC_000162.1-27196456	5	27196471	6.25	4.23	4.67	2.95	2.29	1.42	1.18135	0.00802652	UP	27195287	27205228
AC_000162.1-27196472	5	27196487	6.25	4.23	4.67	2.95	2.29	1.89	1.0843	0.0134098	UP	27195287	27205228
AC_000162.1-27640365	5	27640380	8.03	10.81	4.67	3.44	1.37	4.72	1.29631	0.00411395	UP	27630615	27640849
AC_000162.1-27649446	5	27649461	0.89	0	0.47	2.46	3.66	1.89	-2.39622	0.00259077	Down	27643601	27659716
AC_000162.1-27764288	5	27764303	4.91	7.05	4.67	2.95	2.74	2.36	1.03204	0.0127954	UP	27759781	27766681
AC_000162.1-27899989	5	27900004	4.02	3.29	3.74	0.98	1.83	1.89	1.19872	0.0244447	UP	27886654	27911617
AC_000162.1-27900117	5	27900132	5.35	4.7	3.74	0.98	1.83	2.83	1.26171	0.00799039	UP	27886654	27911617
AC_000162.1-27921529	5	27921544	4.91	4.23	2.8	2.46	1.83	0.94	1.17963	0.0202052	UP	27911618	27962222
AC_000162.1-27924431	5	27924446	2.68	1.88	5.61	0.98	0.46	0.47	2.32242	0.000834776	UP	27911618	27962222
AC_000162.1-28035043	5	28035058	6.25	5.17	7.01	2.46	2.74	3.78	1.02529	0.00875424	UP	28027765	28035732
AC_000162.1-28046253	5	28046268	7.59	11.75	8.88	1.97	4.11	5.2	1.30213	0.000827112	UP	28035733	28070204
AC_000162.1-28164963	5	28164978	3.12	2.82	3.74	0.98	0.91	1.42	1.50193	0.0126108	UP	28147806	28172133
AC_000162.1-28165327	5	28165342	3.57	4.23	6.07	1.48	1.83	3.31	1.04598	0.0263368	UP	28147806	28172133
AC_000162.1-28757407	5	28757422	1.78	1.41	0.93	3.44	4.11	3.78	-1.41202	0.0136185	Down	28732913	28761597
AC_000162.1-29041426	5	29041441	2.68	1.41	1.87	5.9	3.2	5.2	-1.21748	0.0144516	Down	28886625	29130401
AC_000162.1-29998340	5	29998355	7.59	5.17	9.34	1.48	2.29	5.67	1.21159	0.00737661	UP	29980381	30005396
AC_000162.1-30013292	5	30013307	0.89	0.94	0.93	1.97	1.83	4.25	-1.47961	0.0348083	Down	30005397	30023241
AC_000162.1-30165762	5	30165777	2.23	1.88	3.27	0	0.91	1.42	1.57431	0.0266937	UP	30155763	30185026
AC_000162.1-30373759	5	30373774	4.02	1.88	4.67	0.98	2.29	0.94	1.28459	0.0201749	UP	30373058	30393447
AC_000162.1-30512325	5	30512340	2.23	1.88	3.27	0	1.37	0.94	1.57432	0.0266937	UP	30474208	30626864
AC_000162.1-31118019	5	31118034	5.8	2.82	5.61	2.95	0.91	2.36	1.19337	0.0152052	UP	31116971	31130494
AC_000162.1-31156873	5	31156888	2.23	2.82	2.34	0.49	0.46	0.94	1.87155	0.0118651	UP	31155104	31176231
AC_000162.1-31239689	5	31239704	7.59	2.82	7.47	0.98	5.03	0.47	1.42894	0.0229033	UP	31221125	31257297
AC_000162.1-31243350	5	31243365	5.35	4.7	3.27	1.48	1.83	0.47	1.77695	0.000762379	UP	31221125	31257297
AC_000162.1-3149618	5	3149633	0.45	0.47	0.47	1.97	2.29	1.89	-2.01864	0.0213287	Down	2355042	4048887
AC_000162.1-31513168	5	31513183	0.45	0.94	0.47	1.97	2.29	1.89	-1.64468	0.0491512	Down	31484448	31524745
AC_000162.1-32557718	5	32557733	4.46	2.82	5.61	0.49	0.46	1.42	2.36724	6.71796e-05	UP	32501968	32609170
AC_000162.1-32598399	5	32598414	4.46	1.88	3.74	1.48	0.46	1.42	1.56783	0.00818203	UP	32501968	32609170
AC_000162.1-33246763	5	33246778	4.02	2.35	3.74	0.98	0.46	2.83	1.22147	0.0295931	UP	33189703	33347858
AC_000162.1-33341640	5	33341655	0.89	2.35	0.47	3.94	2.29	3.31	-1.31602	0.0358458	Down	33339474	33342786
AC_000162.1-33446757	5	33446772	1.78	0.94	0.93	2.95	3.2	3.31	-1.31603	0.0358458	Down	33347859	33570562
AC_000162.1-35255574	5	35255589	4.02	6.11	2.8	9.84	7.77	9.45	-1.0507	0.00589591	Down	35056797	35291753
AC_000162.1-35678405	5	35678420	3.57	3.76	1.87	0.49	1.37	0.94	1.64317	0.00940707	UP	35656496	36042698
AC_000162.1-36806638	5	36806653	5.35	1.88	1.87	1.48	0.46	0.94	1.63842	0.013328	UP	36425022	36821715
AC_000162.1-36817576	5	36817591	4.46	2.82	3.27	7.87	5.48	8.5	-1.0234	0.00708122	Down	36425022	36821715
AC_000162.1-37471553	5	37471568	1.34	1.41	2.34	2.46	5.03	4.25	-1.19114	0.0289815	Down	37433773	37604772
AC_000162.1-37506267	5	37506282	1.34	0.47	0.47	1.97	2.74	2.36	-1.5491	0.0415052	Down	37433773	37604772
AC_000162.1-38295486	5	38295501	4.91	1.88	3.27	0.49	0.46	1.42	2.02453	0.00152602	UP	38273723	38388076
AC_000162.1-38724860	5	38724875	2.68	0.94	1.87	5.41	3.66	2.83	-1.0697	0.0472655	Down	38673021	38753872
AC_000162.1-38974480	5	38974495	1.78	0	0.47	1.97	3.2	1.89	-1.5491	0.0415052	Down	38858982	39422872
AC_000162.1-38974491	5	38974506	1.78	0	0.47	1.97	3.2	1.89	-1.5491	0.0415052	Down	38858982	39422872
AC_000162.1-39555552	5	39555567	0	2.35	1.4	2.95	4.57	2.83	-1.45106	0.0162153	Down	39495215	39857738
AC_000162.1-39660129	5	39660144	0.89	0.47	0	1.97	1.83	1.89	-1.90651	0.0352335	Down	39495215	39857738
AC_000162.1-42289136	5	42289151	4.46	3.76	4.2	0.49	2.74	1.89	1.23335	0.0139559	UP	42211154	42415478
AC_000162.1-42723230	5	42723245	10.71	4.7	3.74	2.46	4.11	1.89	1.16417	0.0232471	UP	42698416	42837379
AC_000162.1-42932037	5	42932052	7.59	8.93	10.28	4.43	6.4	1.89	1.06394	0.00725801	UP	42837380	43112732
AC_000162.1-43079821	5	43079836	3.57	1.88	2.34	1.48	0.91	0.47	1.41341	0.0348083	UP	42837380	43112732
AC_000162.1-44834231	5	44834246	1.78	1.88	2.34	2.46	5.94	6.14	-1.26163	0.0170086	Down	44793523	44886445
AC_000162.1-45178529	5	45178544	4.91	2.82	6.07	2.46	2.74	1.42	1.0456	0.028334	UP	45177052	45203602
AC_000162.1-45715704	5	45715719	2.23	1.88	2.8	0.98	0	1.42	1.48339	0.0415052	UP	45673889	45721766
AC_000162.1-46231172	5	46231187	5.35	4.7	6.54	4.43	0.91	1.89	1.20653	0.00898407	UP	45834982	46319572
AC_000162.1-46326018	5	46326033	3.12	2.82	3.27	0	1.37	1.42	1.64318	0.00940707	UP	46319573	46333258
AC_000162.1-47445301	5	47445316	1.78	2.35	3.27	0	0	0.47	3.54465	0.000276345	UP	46944839	47607344
AC_000162.1-48110754	5	48110769	1.78	1.41	0.47	3.44	3.66	2.83	-1.38516	0.0242364	Down	48053701	48200546
AC_000162.1-48407505	5	48407520	2.23	3.29	4.67	0.49	0	1.89	2.0246	0.00152602	UP	48135659	48427639
AC_000162.1-48549057	5	48549072	0	0	0.93	1.97	3.66	2.83	-2.98311	0.000405293	Down	48445789	48560767
AC_000162.1-48748675	5	48748690	0.89	1.41	0.93	4.43	3.66	4.25	-1.8718	0.00133226	Down	48743350	48771460
AC_000162.1-48926006	5	48926021	8.48	5.17	5.61	2.95	2.29	3.31	1.17038	0.00490178	UP	48917713	49009466
AC_000162.1-49400847	5	49400862	4.02	4.7	4.2	0.98	2.29	1.42	1.41793	0.00514521	UP	49314661	49421146
AC_000162.1-49709952	5	49709967	2.68	3.76	5.14	1.48	1.83	0.47	1.56586	0.00458894	UP	49688655	49718289
AC_000162.1-49740572	5	49740587	4.02	2.82	4.67	0.98	2.29	2.36	1.0023	0.0472655	UP	49738832	49738903
AC_000162.1-5053252	5	5053267	2.23	4.23	4.2	0.49	0.46	3.31	1.28591	0.0332608	UP	5034910	5082456
AC_000162.1-52269436	5	52269451	7.59	6.11	3.27	1.97	4.11	0.94	1.24799	0.0159616	UP	52166059	53209384
AC_000162.1-52329086	5	52329101	1.78	2.35	1.87	4.92	4.11	4.25	-1.11883	0.0277154	Down	52166059	53209384
AC_000162.1-5240027	5	5240042	1.78	5.64	3.74	1.97	1.37	1.42	1.20137	0.0331316	UP	5182161	5332892
AC_000162.1-53805580	5	53805595	2.23	1.41	1.4	2.95	4.11	4.72	-1.19119	0.0289815	Down	53210399	53987894
AC_000162.1-54979914	5	54979929	4.02	6.11	6.54	0	2.74	2.36	1.64834	0.00117707	UP	54936362	55228432
AC_000162.1-5557179	5	5557194	3.12	4.7	3.27	0.98	0.91	0.94	1.90174	0.00144402	UP	5338723	5557937
AC_000162.1-5568293	5	5568308	1.78	1.41	0.93	5.41	5.94	4.25	-1.86545	0.000276025	Down	5559918	5575915
AC_000162.1-55938377	5	55938392	3.57	7.99	7.47	1.48	5.03	1.89	1.15118	0.0199452	UP	55864961	55959927
AC_000162.1-55970051	5	55970066	1.78	2.82	4.67	0.98	0	1.42	1.88954	0.00410305	UP	55959928	55982630
AC_000162.1-56301503	5	56301518	1.78	4.7	1.87	7.38	6.86	3.78	-1.09291	0.0246314	Down	56289156	56316460
AC_000162.1-56540963	5	56540978	0.89	0.47	0.93	2.95	1.83	2.36	-1.54911	0.0415052	Down	56539302	56547421
AC_000162.1-56663182	5	56663197	2.68	1.41	2.8	4.43	5.48	4.72	-1.06286	0.0260923	Down	56657971	56671477
AC_000162.1-56822387	5	56822402	5.8	6.58	3.27	1.48	2.74	1.89	1.32829	0.00465753	UP	56822179	56828107
AC_000162.1-57355662	5	57355677	5.8	3.29	6.54	2.95	2.29	1.89	1.12641	0.0121634	UP	57354892	57357904
AC_000162.1-57407764	5	57407779	3.57	2.35	1.87	0.49	1.37	0.47	1.65978	0.0169686	UP	57399492	57411330
AC_000162.1-57486101	5	57486116	7.14	3.29	5.61	1.97	1.83	2.36	1.36754	0.00482285	UP	57486016	57489193
AC_000162.1-57559264	5	57559279	3.12	2.82	4.67	0.98	0	0.94	2.3849	0.000313897	UP	57539932	57560884
AC_000162.1-57559355	5	57559370	2.23	2.35	3.27	0.49	0.91	1.42	1.41345	0.0348083	UP	57539932	57560884
AC_000162.1-57640879	5	57640894	3.57	1.88	6.07	0.98	1.83	2.36	1.12476	0.0476547	UP	57639565	57643834
AC_000162.1-5779239	5	5779254	0	0.47	0.93	2.46	2.29	2.36	-2.21975	0.00756764	Down	5773699	5811872
AC_000162.1-60638459	5	60638474	4.02	2.35	3.74	0.98	0.46	0.47	2.32181	0.000538365	UP	60618602	60642544
AC_000162.1-60994615	5	60994630	1.78	5.17	0.47	5.9	5.94	4.25	-1.09943	0.0470512	Down	60896230	61007349
AC_000162.1-61327400	5	61327415	11.16	2.82	6.54	0.49	3.2	2.36	1.72098	0.00306072	UP	61095549	61407029
AC_000162.1-61573831	5	61573846	1.34	1.41	1.87	3.94	3.66	3.78	-1.26586	0.0244447	Down	61498554	61669034
AC_000162.1-6158596	5	6158611	4.02	4.23	6.07	0.98	2.29	0.94	1.7092	0.000688975	UP	5955340	6159923
AC_000162.1-61672612	5	61672627	0.45	0.47	0.93	1.97	2.29	1.89	-1.64468	0.0491512	Down	61669107	62015576
AC_000162.1-61871023	5	61871038	0	0.47	0.93	1.97	2.74	1.89	-2.12268	0.012768	Down	61669107	62015576
AC_000162.1-62035131	5	62035146	1.78	1.88	1.87	0.98	0.46	0	1.84245	0.0352335	UP	62015577	62092023
AC_000162.1-62053708	5	62053723	1.78	0.47	0	1.97	3.2	1.89	-1.5491	0.0415052	Down	62015577	62092023
AC_000162.1-6247996	5	6248011	3.57	0.94	1.87	4.92	5.48	5.67	-1.29166	0.00557956	Down	6159924	6258264
AC_000162.1-62639614	5	62639629	1.78	2.35	1.87	0.49	0.91	0.47	1.5797	0.0491512	UP	62117809	63016479
AC_000162.1-6412075	5	6412090	0.45	1.41	0	1.97	2.74	1.89	-1.74872	0.0309691	Down	6360736	6428154
AC_000162.1-6418590	5	6418605	0.45	1.41	1.87	2.46	5.94	5.2	-1.84074	0.00146783	Down	6360736	6428154
AC_000162.1-6477992	5	6478007	4.91	7.05	7.47	1.97	2.29	2.83	1.42897	0.000512503	UP	6467407	6602827
AC_000162.1-64920183	5	64920198	0	1.41	0.47	1.97	3.2	2.36	-1.9367	0.0118651	Down	64858944	64946616
AC_000162.1-6494030	5	6494045	2.68	3.76	2.34	1.48	0.91	0.47	1.57059	0.0147031	UP	6467407	6602827
AC_000162.1-65144611	5	65144626	3.12	2.35	4.2	0.98	1.37	1.42	1.31838	0.0242364	UP	64946617	65361839
AC_000162.1-65571746	5	65571761	1.34	2.35	0	4.92	4.57	2.36	-1.6325	0.00525379	Down	65522824	65609018
AC_000162.1-65613815	5	65613830	0.89	0.94	0.93	2.95	2.29	3.78	-1.63683	0.0147031	Down	65612931	65624937
AC_000162.1-65878898	5	65878913	7.59	6.11	4.2	2.95	3.2	2.36	1.06516	0.0121984	UP	65852704	65882212
AC_000162.1-65993743	5	65993758	8.03	6.58	4.67	1.97	2.29	4.72	1.0927	0.0117779	UP	65912912	65996254
AC_000162.1-66542372	5	66542387	2.68	2.35	3.27	1.48	0	1.42	1.49413	0.022748	UP	66523798	66604781
AC_000162.1-6672946	5	6672961	4.02	4.7	2.8	0.98	3.2	0.94	1.12394	0.0289815	UP	6603201	6777100
AC_000162.1-66789335	5	66789350	5.8	4.7	5.14	1.97	3.66	0.47	1.32853	0.00400845	UP	66745854	66837942
AC_000162.1-66966178	5	66966193	6.69	4.7	7.47	3.44	2.74	1.42	1.30321	0.0016957	UP	66950501	67040705
AC_000162.1-67436137	5	67436152	1.34	1.88	1.4	3.44	7.31	2.83	-1.52929	0.00822731	Down	67392043	67606978
AC_000162.1-67523035	5	67523050	1.78	0.47	1.87	1.97	4.57	5.2	-1.46976	0.0121735	Down	67392043	67606978
AC_000162.1-67612946	5	67612961	4.02	2.82	5.14	1.97	1.83	0	1.62157	0.0029622	UP	67612323	67784873
AC_000162.1-67894776	5	67894791	5.8	8.93	4.2	1.97	1.83	2.36	1.59623	0.000676404	UP	67852600	67932076
AC_000162.1-68500721	5	68500736	4.91	4.7	3.74	0.98	3.2	0.94	1.33508	0.0064868	UP	68385645	68649661
AC_000162.1-68644880	5	68644895	1.78	2.82	0.93	3.44	5.03	3.31	-1.06963	0.0472655	Down	68385645	68649661
AC_000162.1-68929861	5	68929876	6.25	3.76	7.47	1.97	3.2	3.31	1.02846	0.0158059	UP	68880984	68941773
AC_000162.1-69081210	5	69081225	0.45	0.94	0.47	1.97	5.48	3.78	-2.51072	0.000182015	Down	69039856	69091756
AC_000162.1-69388036	5	69388051	2.68	2.35	5.14	0.49	2.74	0.94	1.22369	0.0359705	UP	69252443	69754363
AC_000162.1-69743301	5	69743316	3.12	3.29	2.8	1.48	0.46	0.94	1.64316	0.00940707	UP	69252443	69754363
AC_000162.1-70032956	5	70032971	1.34	0	1.4	2.95	4.57	1.89	-1.70941	0.00940707	Down	70013613	70054235
AC_000162.1-7005593	5	7005608	0.45	2.82	1.4	2.46	5.94	4.25	-1.42741	0.0145839	Down	6777101	7678220
AC_000162.1-71074428	5	71074443	6.69	4.23	3.27	0.49	2.29	2.83	1.30617	0.0150329	UP	70924613	71123482
AC_000162.1-71097824	5	71097839	3.57	2.35	2.34	0	1.83	0.94	1.49415	0.022748	UP	70924613	71123482
AC_000162.1-71330671	5	71330686	4.46	3.76	7.47	1.48	3.2	1.89	1.22671	0.0110141	UP	71323202	71347674
AC_000162.1-71504630	5	71504645	6.69	5.64	5.61	2.46	3.2	1.42	1.32282	0.00152137	UP	71474782	71961617
AC_000162.1-71715130	5	71715145	4.46	2.35	3.27	0	2.29	0	2.02459	0.00152602	UP	71474782	71961617
AC_000162.1-72300125	5	72300140	0.89	0.47	0.93	2.95	2.74	3.31	-1.8828	0.00664707	Down	72156271	72768668
AC_000162.1-72721818	5	72721833	2.68	2.82	1.87	0.49	0	1.89	1.57427	0.0266937	UP	72156271	72768668
AC_000162.1-72830574	5	72830589	4.46	3.76	3.27	1.48	0.91	1.89	1.40297	0.00910766	UP	72795630	72979183
AC_000162.1-72899015	5	72899030	4.46	2.35	3.74	0.98	0.91	1.42	1.63091	0.00526086	UP	72795630	72979183
AC_000162.1-73186937	5	73186952	3.12	4.7	7.94	0.98	1.37	4.25	1.22836	0.0283557	UP	72989897	73502681
AC_000162.1-73524414	5	73524429	1.78	4.23	5.61	0.49	2.29	1.42	1.41017	0.01763	UP	73517923	73645956
AC_000162.1-7377875	5	7377890	2.68	0.47	0.47	3.94	4.11	2.36	-1.45116	0.0162153	Down	6777101	7678220
AC_000162.1-73912107	5	73912122	9.82	5.17	8.41	1.97	5.03	3.31	1.16478	0.00418779	UP	73905376	73946207
AC_000162.1-73916565	5	73916580	3.57	1.88	3.74	1.48	0.91	0.47	1.64315	0.00940707	UP	73905376	73946207
AC_000162.1-74004704	5	74004719	2.68	3.29	3.74	10.33	8.23	6.61	-1.35422	0.000236418	Down	73990719	74009154
AC_000162.1-74184947	5	74184962	4.02	4.23	2.34	0.98	1.83	0.94	1.4474	0.0107425	UP	74181261	74222671
AC_000162.1-74408920	5	74408935	2.68	2.35	1.87	0	1.37	0	2.15551	0.00756764	UP	74252020	74545125
AC_000162.1-74426491	5	74426506	5.8	3.29	4.2	1.48	0.91	1.89	1.6141	0.00167706	UP	74252020	74545125
AC_000162.1-74493948	5	74493963	4.46	3.29	1.87	0.49	0	1.42	2.25584	0.000917881	UP	74252020	74545125
AC_000162.1-74536523	5	74536538	1.78	1.88	3.74	0.98	0.46	0	2.2464	0.00444564	UP	74252020	74545125
AC_000162.1-74563074	5	74563089	2.23	2.35	3.74	0.49	0.46	0.94	2.03777	0.0043672	UP	74545126	74626707
AC_000162.1-74886014	5	74886029	0.45	1.41	1.4	3.44	2.29	4.25	-1.5685	0.0126108	Down	74875488	74899077
AC_000162.1-75058184	5	75058199	4.46	2.82	6.07	1.97	0.46	1.42	1.7763	0.00107674	UP	75043324	75084996
AC_000162.1-75133595	5	75133610	8.03	2.35	7.01	1.48	1.37	1.42	1.99323	0.000583927	UP	75094866	75179909
AC_000162.1-75164693	5	75164708	2.68	4.23	4.67	1.48	0.46	2.83	1.25672	0.0167824	UP	75094866	75179909
AC_000162.1-75240163	5	75240178	3.57	1.88	2.34	0.98	0.46	0.94	1.65975	0.0169686	UP	75179910	75258028
AC_000162.1-75323985	5	75324000	0.89	0.47	2.34	5.9	2.74	3.78	-1.68938	0.00396512	Down	75316797	75343279
AC_000162.1-75356443	5	75356458	3.57	4.7	5.14	2.46	1.83	1.42	1.21346	0.0116046	UP	75343280	75464712
AC_000162.1-75653761	5	75653776	4.91	2.82	6.07	1.97	3.2	1.42	1.04614	0.0305387	UP	75641116	75659776
AC_000162.1-75661618	5	75661633	4.91	3.29	4.67	0.98	3.2	1.89	1.05134	0.0277154	UP	75659777	75724606
AC_000162.1-75825778	5	75825793	0	2.82	0.93	3.44	4.11	5.2	-1.74154	0.00222719	Down	75817647	75827383
AC_000162.1-76040630	5	76040645	0	2.35	0	1.97	3.2	2.83	-1.72553	0.0169686	Down	76033363	76050188
AC_000162.1-76053477	5	76053492	2.23	2.35	0	4.92	7.77	5.67	-1.95697	0.000115622	Down	76050189	76080228
AC_000162.1-76156289	5	76156304	3.57	2.35	3.74	0	0.46	1.42	2.25588	0.000917881	UP	76117782	76168527
AC_000162.1-76170363	5	76170378	0.45	0.94	0.47	2.46	2.74	1.89	-1.84578	0.0192751	Down	76168528	76225393
AC_000162.1-76173622	5	76173637	2.68	5.17	2.8	6.4	9.6	6.14	-1.05044	0.0100799	Down	76168528	76225393
AC_000162.1-76185154	5	76185169	4.91	4.7	3.74	0.98	2.74	2.36	1.1013	0.019667	UP	76168528	76225393
AC_000162.1-76190859	5	76190874	5.35	4.23	2.8	2.46	1.37	1.89	1.11168	0.0238587	UP	76168528	76225393
AC_000162.1-76212633	5	76212648	1.78	2.35	0.47	2.46	3.2	5.2	-1.20557	0.0373661	Down	76168528	76225393
AC_000162.1-76219816	5	76219831	7.59	5.17	5.61	2.46	0.91	4.72	1.17745	0.0112871	UP	76168528	76225393
AC_000162.1-76275069	5	76275084	0.45	3.29	0.93	3.44	4.57	3.78	-1.32383	0.0167824	Down	76266277	76282792
AC_000162.1-76297275	5	76297290	3.57	2.82	6.54	0.98	1.83	1.42	1.5658	0.0044895	UP	76286570	76319794
AC_000162.1-78083793	5	78083808	5.8	3.29	4.67	0.98	3.2	1.42	1.26175	0.00940741	UP	77851762	78102398
AC_000162.1-7819926	5	7819941	3.57	1.88	2.8	0.49	1.37	1.42	1.28378	0.0434348	UP	7812574	7824556
AC_000162.1-80954485	5	80954500	3.57	4.23	2.8	5.41	10.97	6.14	-1.0788	0.0116749	Down	80840994	81582316
AC_000162.1-81212470	5	81212485	0.89	2.35	1.87	4.43	5.48	3.78	-1.40235	0.0064868	Down	80840994	81582316
AC_000162.1-81466198	5	81466213	0.89	4.23	4.67	3.44	8.68	8.03	-1.04064	0.0436767	Down	80840994	81582316
AC_000162.1-81714780	5	81714795	2.68	3.29	7.94	1.97	0.91	1.42	1.66632	0.00604341	UP	81689648	81731053
AC_000162.1-82562078	5	82562093	2.68	3.76	4.2	0.98	1.37	1.89	1.28461	0.0201749	UP	82540673	82748101
AC_000162.1-83288407	5	83288422	3.12	3.29	3.27	0.98	1.37	0.47	1.7123	0.00596225	UP	83279102	83310454
AC_000162.1-83923264	5	83923279	3.12	1.88	1.87	0.98	0.91	0.47	1.48339	0.0415052	UP	83398941	83923316
AC_000162.1-84772053	5	84772068	2.68	2.35	3.74	3.44	9.6	8.03	-1.256	0.00818197	Down	84737062	84911070
AC_000162.1-85365999	5	85366014	0	2.35	0	1.97	4.57	2.36	-1.8783	0.00976937	Down	85310368	85420397
AC_000162.1-85563712	5	85563727	5.8	3.76	4.67	1.97	2.29	2.36	1.09222	0.0162309	UP	85480247	85598235
AC_000162.1-8706383	5	8706398	2.68	2.82	2.34	0.49	0	0.94	2.33187	0.00259077	UP	8444602	9064806
AC_000162.1-87494806	5	87494821	4.91	2.82	4.2	0.98	0.46	1.89	1.80507	0.00133226	UP	87036873	87508874
AC_000162.1-87869336	5	87869351	1.78	3.76	1.87	4.92	5.94	4.72	-1.06111	0.0214764	Down	87665342	87920584
AC_000162.1-87930217	5	87930232	4.46	1.88	2.8	4.43	7.31	8.5	-1.12537	0.011865	Down	87921704	87962444
AC_000162.1-89342354	5	89342369	0.45	0.94	0.47	3.44	3.66	1.89	-2.17947	0.00261578	Down	89341951	89342989
AC_000162.1-89493144	5	89493159	1.34	2.82	1.4	3.44	3.2	5.67	-1.12547	0.0360096	Down	89439580	89520992
AC_000162.1-8958385	5	8958400	4.02	8.46	6.07	1.97	1.83	4.72	1.10477	0.0180721	UP	8444602	9064806
AC_000162.1-89592003	5	89592018	2.23	2.35	1.87	4.43	2.74	6.61	-1.06704	0.0449201	Down	89550757	89917705
AC_000162.1-90442322	5	90442337	1.78	1.41	1.4	5.41	2.29	4.72	-1.38008	0.0120202	Down	89917706	90775671
AC_000162.1-91015377	5	91015392	2.68	0.94	2.34	3.94	3.66	5.67	-1.11887	0.0277154	Down	90960753	91030822
AC_000162.1-9125932	5	9125947	0.45	1.41	0	4.43	3.2	3.78	-2.51078	0.000182015	Down	9064807	9146685
AC_000162.1-91336894	5	91336909	5.8	4.23	4.2	1.97	1.83	0.94	1.56285	0.00146888	UP	91290433	91770302
AC_000162.1-9155698	5	9155713	3.57	1.88	5.14	0.49	1.37	2.36	1.28456	0.0240735	UP	9146686	9276918
AC_000162.1-9160139	5	9160154	4.02	2.35	4.2	0.49	1.37	0.94	1.84129	0.00233462	UP	9146686	9276918
AC_000162.1-9197079	5	9197094	8.92	5.17	7.47	1.97	1.37	2.83	1.78901	4.6136e-05	UP	9146686	9276918
AC_000162.1-91992074	5	91992089	2.68	1.88	1.4	5.9	5.94	3.31	-1.30913	0.00707007	Down	91834349	92503313
AC_000162.1-9327602	5	9327617	8.03	5.64	7.94	3.44	3.66	1.42	1.33235	0.000839041	UP	9310538	9352132
AC_000162.1-93572785	5	93572800	3.57	4.7	2.8	0.49	1.83	1.42	1.50784	0.00705156	UP	93374081	93603444
AC_000162.1-93585903	5	93585918	0.45	0.94	0.93	2.46	2.29	3.31	-1.72556	0.0169686	Down	93374081	93603444
AC_000162.1-94031029	5	94031044	3.12	2.35	1.87	0.49	0.91	0.94	1.57428	0.0266937	UP	94030765	94127600
AC_000162.1-94767045	5	94767060	0.89	1.88	1.4	3.94	5.48	1.89	-1.41077	0.0157508	Down	94750053	94768349
AC_000162.1-95392379	5	95392394	0.89	0.94	0.47	2.46	2.29	5.2	-2.02457	0.00251185	Down	95376921	95395816
AC_000162.1-96296940	5	96296955	8.03	3.76	7.47	3.44	3.66	2.36	1.02098	0.0178296	UP	96259941	96765667
AC_000162.1-96469218	5	96469233	1.34	1.41	0.93	1.97	4.11	3.78	-1.38513	0.0242364	Down	96259941	96765667
AC_000162.1-96515500	5	96515515	0.45	0	0.93	2.46	2.74	2.36	-2.31069	0.00444564	Down	96259941	96765667
AC_000162.1-96774056	5	96774071	0.45	0.94	0.47	2.46	4.11	5.67	-2.62455	6.02879e-05	Down	96765668	97079893
AC_000162.1-96793502	5	96793517	3.57	3.29	2.8	1.48	0.91	0.94	1.50191	0.0126108	UP	96765668	97079893
AC_000162.1-97020209	5	97020224	0.45	1.88	0	4.92	4.57	1.89	-2.21345	0.000698091	Down	96765668	97079893
AC_000162.1-97154492	5	97154507	2.68	1.88	1.87	0.49	1.37	0	1.68368	0.0309691	UP	97101601	97239094
AC_000162.1-97228411	5	97228426	4.46	2.35	2.8	0.49	1.37	1.42	1.5019	0.0126108	UP	97101601	97239094
AC_000162.1-97250759	5	97250774	1.78	1.88	1.87	0	1.37	0	1.84247	0.0352335	UP	97239095	97259548
AC_000162.1-97444502	5	97444517	2.23	1.41	0.93	3.44	5.03	3.31	-1.32387	0.0167824	Down	97433255	97453094
AC_000162.1-97578801	5	97578816	3.12	1.88	2.8	0	0.91	0	2.83965	0.000733115	UP	97577139	97582322
AC_000162.1-98211603	5	98211618	4.46	2.35	2.8	1.48	1.37	0.47	1.5019	0.0126108	UP	98196359	98220721
AC_000162.1-98620459	5	98620474	3.57	4.23	5.14	0	3.2	2.83	1.05523	0.0438569	UP	98576591	98635879
AC_000162.1-98631301	5	98631316	1.34	0.94	0.93	3.44	3.2	2.83	-1.49936	0.0192494	Down	98576591	98635879
AC_000162.1-99879717	5	99879732	1.78	1.88	2.34	0.49	0.46	0.47	1.95452	0.0213287	UP	99870811	99888358
AC_000163.1-100084942	6	100084957	3.12	4.23	1.4	10.33	5.03	7.56	-1.35837	0.0020717	Down	100069920	100141603
AC_000163.1-101285999	6	101286014	1.78	3.29	2.34	0.49	0.46	0	2.75418	0.0013193	UP	101273210	101286906
AC_000163.1-101693420	6	101693435	6.25	4.7	6.07	1.48	3.2	2.83	1.15669	0.00555727	UP	101573848	102120754
AC_000163.1-102370117	6	102370132	2.23	5.17	1.87	0	0.46	1.42	2.18825	0.00235691	UP	102120755	102667594
AC_000163.1-103042188	6	103042203	1.78	2.82	2.34	0	0.46	1.42	1.78068	0.0192751	UP	102683802	103320828
AC_000163.1-103215706	6	103215721	0.45	3.29	1.87	6.4	3.2	3.31	-1.17762	0.0445475	Down	102683802	103320828
AC_000163.1-103252012	6	103252027	1.78	4.23	3.74	0	1.37	0.47	2.25595	0.000917881	UP	102683802	103320828
AC_000163.1-103357832	6	103357847	1.78	3.76	2.8	0.49	0.46	2.36	1.28381	0.0434348	UP	103322139	103539861
AC_000163.1-1037148	6	1037163	3.57	2.35	2.8	0.49	0.46	2.36	1.3602	0.0290781	UP	971624	1321078
AC_000163.1-104178028	6	104178043	1.34	0.94	0.93	4.92	3.2	1.89	-1.56851	0.0126108	Down	104149824	104202396
AC_000163.1-104557506	6	104557521	3.57	2.82	2.8	0.98	1.37	0.47	1.64317	0.00940707	UP	104453373	104598169
AC_000163.1-104808556	6	104808571	2.68	3.29	2.34	6.4	8.23	6.14	-1.30593	0.00132473	Down	104789269	104946505
AC_000163.1-104904983	6	104904998	4.46	3.76	5.14	1.48	2.74	0.47	1.46789	0.00341294	UP	104789269	104946505
AC_000163.1-104927292	6	104927307	2.23	0.47	2.34	4.92	3.66	3.31	-1.19121	0.0289815	Down	104789269	104946505
AC_000163.1-105728339	6	105728354	6.25	6.58	5.14	0.49	2.74	3.31	1.42013	0.00109933	UP	105514204	105892530
AC_000163.1-106429200	6	106429215	6.25	1.88	3.27	1.97	1.83	1.42	1.11912	0.0447411	UP	106365304	106482789
AC_000163.1-106489765	6	106489780	2.23	1.88	1.87	0	0.46	0.47	2.46228	0.00740941	UP	106475686	106531859
AC_000163.1-106493964	6	106493979	2.68	2.82	2.8	0.49	0.91	1.42	1.49415	0.022748	UP	106475686	106531859
AC_000163.1-106580159	6	106580174	8.03	5.64	7.94	2.95	3.2	4.25	1.04817	0.00498708	UP	106466407	107357268
AC_000163.1-106618336	6	106618351	3.57	5.64	7.47	3.94	2.29	1.89	1.03431	0.0238875	UP	106466407	107357268
AC_000163.1-106654815	6	106654830	2.68	2.35	4.2	0.98	1.83	0.94	1.24929	0.0358458	UP	106466407	107357268
AC_000163.1-106707106	6	106707121	1.78	1.88	2.34	1.48	0	0.47	1.57967	0.0491512	UP	106466407	107357268
AC_000163.1-106772252	6	106772267	5.35	1.88	4.2	0.98	2.74	1.42	1.12314	0.0384584	UP	106466407	107357268
AC_000163.1-106927295	6	106927310	3.57	1.88	2.34	0.49	0.91	0.94	1.65977	0.0169686	UP	106466407	107357268
AC_000163.1-107035611	6	107035626	1.78	3.76	2.34	0.49	0	1.42	1.95706	0.00723116	UP	107035108	107037916
AC_000163.1-107192581	6	107192596	4.02	3.76	3.27	1.97	1.83	0	1.50782	0.00705156	UP	106466407	107357268
AC_000163.1-107198092	6	107198107	0	0.94	0.93	2.95	1.83	1.89	-1.74874	0.0309691	Down	106466407	107357268
AC_000163.1-107238504	6	107238519	0.45	1.41	0.93	3.94	5.03	1.89	-1.9076	0.00233462	Down	106466407	107357268
AC_000163.1-107274683	6	107274698	0	1.41	0.47	1.97	2.74	2.83	-1.93671	0.0118651	Down	106466407	107357268
AC_000163.1-107348019	6	107348034	2.23	2.82	3.74	0.98	0.91	0.94	1.5706	0.0147031	UP	106466407	107357268
AC_000163.1-107438357	6	107438372	3.57	5.64	2.8	2.95	1.83	0.94	1.05831	0.0384302	UP	107416533	107443149
AC_000163.1-107792918	6	107792933	0.45	1.88	1.4	2.46	3.66	3.31	-1.31598	0.0358458	Down	107673062	107840722
AC_000163.1-107861813	6	107861828	2.23	2.35	2.34	5.9	4.11	5.67	-1.15206	0.0134098	Down	107848592	107906870
AC_000163.1-107969060	6	107969075	0.45	0.94	0.93	4.92	4.57	3.31	-2.38153	0.000114623	Down	107928125	108018620
AC_000163.1-108081684	6	108081699	3.12	1.88	3.27	0.49	0.91	0.47	2.03775	0.0043672	UP	108048439	108128511
AC_000163.1-108443800	6	108443815	6.25	5.64	4.2	2.46	1.83	0.94	1.60313	0.00054448	UP	108384385	108482981
AC_000163.1-108504730	6	108504745	1.78	5.17	1.87	0.49	0.46	1.89	1.57274	0.0226722	UP	108504373	108508614
AC_000163.1-108505084	6	108505099	1.78	2.82	2.34	0.98	0	0	2.66328	0.00236069	UP	108504373	108508614
AC_000163.1-108718680	6	108718695	3.57	2.82	3.74	1.48	0.91	1.89	1.2215	0.0295931	UP	108713154	108720216
AC_000163.1-108799919	6	108799934	8.92	6.11	2.34	0.98	4.11	2.83	1.106	0.0485884	UP	108797870	108801781
AC_000163.1-108992026	6	108992041	4.02	3.76	3.74	0.49	2.29	2.36	1.12392	0.0289815	UP	108988691	109036271
AC_000163.1-109159601	6	109159616	2.68	2.82	0.93	3.94	5.48	5.2	-1.15986	0.0162309	Down	109156632	109181297
AC_000163.1-109321071	6	109321086	3.12	1.88	2.34	0	0	0.47	3.54461	0.000276345	UP	109310723	109323598
AC_000163.1-109418185	6	109418200	3.12	2.82	2.8	0	0.46	1.89	1.81692	0.00664707	UP	109372731	109519035
AC_000163.1-109605981	6	109605996	1.78	1.88	2.8	0	0.91	0.47	2.05853	0.012768	UP	109585685	109613820
AC_000163.1-109621176	6	109621191	2.68	2.35	2.34	0.49	0.46	1.42	1.57428	0.0266937	UP	109613821	109629343
AC_000163.1-109693835	6	109693850	3.57	2.35	2.34	0.98	0.46	1.89	1.28376	0.0434348	UP	109690990	109704041
AC_000163.1-109824645	6	109824660	4.91	3.76	5.61	2.95	0.46	2.83	1.19515	0.0121786	UP	109762504	109829588
AC_000163.1-110082048	6	110082063	7.59	5.64	7.47	0.49	2.74	2.83	1.72859	7.28856e-05	UP	109887164	110085893
AC_000163.1-111457489	6	111457504	2.68	1.88	4.67	1.48	1.37	0.94	1.24928	0.0358458	UP	111431993	113469759
AC_000163.1-112622480	6	112622495	1.34	0	0.47	1.97	3.2	1.89	-1.8458	0.0192751	Down	111431993	113469759
AC_000163.1-112982511	6	112982526	3.12	4.7	5.14	2.46	1.83	1.89	1.05136	0.0277154	UP	111431993	113469759
AC_000163.1-115088785	6	115088800	8.48	7.05	7.01	1.97	2.74	2.36	1.64927	3.87992e-05	UP	115038699	115275780
AC_000163.1-115197277	6	115197292	4.02	4.23	5.61	1.48	1.37	1.89	1.51616	0.00224699	UP	115038699	115275780
AC_000163.1-115439136	6	115439151	0.45	0	1.87	1.97	2.74	3.78	-1.80631	0.0106723	Down	115430350	115438015
AC_000163.1-116068590	6	116068605	5.8	5.64	7.94	1.48	3.2	3.31	1.25272	0.00195882	UP	115979498	116132783
AC_000163.1-116180565	6	116180580	2.23	2.82	3.74	4.92	8.23	4.72	-1.01737	0.0238017	Down	116167294	116192022
AC_000163.1-116188703	6	116188718	1.78	1.88	2.8	4.92	4.57	4.25	-1.06481	0.0317494	Down	116167294	116192022
AC_000163.1-116242636	6	116242651	4.91	2.82	1.87	0.49	2.29	0	1.71184	0.00782703	UP	116241978	116533067
AC_000163.1-116279255	6	116279270	0.45	0.47	0.47	4.43	1.83	2.36	-2.47701	0.00149892	Down	116241978	116533067
AC_000163.1-116555321	6	116555336	3.57	3.29	1.87	0.49	1.83	0.47	1.57059	0.0147031	UP	116533068	116999168
AC_000163.1-116874783	6	116874798	1.34	0.94	0.47	2.95	2.74	3.31	-1.63683	0.0147031	Down	116533068	116999168
AC_000163.1-116958233	6	116958248	3.12	3.29	2.34	0.49	0.91	0.47	2.11419	0.00261578	UP	116533068	116999168
AC_000163.1-11726603	6	11726618	2.68	2.82	3.74	0	0.91	0.94	2.1868	0.00155492	UP	11683810	11962933
AC_000163.1-117452831	6	117452846	1.78	2.82	2.34	0	0.46	1.42	1.78068	0.0192751	UP	117282017	117727459
AC_000163.1-117682376	6	117682391	8.48	8.46	4.2	2.46	0.46	2.83	1.86643	0.0001688	UP	117282017	117727459
AC_000163.1-117911928	6	117911943	4.02	2.35	4.2	9.35	5.48	8.97	-1.14421	0.00322073	Down	117898730	117916352
AC_000163.1-118130740	6	118130755	5.35	4.7	5.61	1.48	4.11	1.89	1.03608	0.0157071	UP	118129454	118180636
AC_000163.1-118208425	6	118208440	6.25	4.23	5.14	1.97	2.74	1.89	1.22396	0.00557956	UP	118202002	118312167
AC_000163.1-118225053	6	118225068	9.82	8.46	10.28	2.95	3.2	5.2	1.3207	0.000418013	UP	118202002	118312167
AC_000163.1-118242630	6	118242645	4.46	3.29	3.74	0	2.74	1.89	1.25673	0.0167824	UP	118202002	118312167
AC_000163.1-118363005	6	118363020	1.34	5.17	0.47	6.89	6.86	4.72	-1.38465	0.0111102	Down	118349722	118437482
AC_000163.1-118410594	6	118410609	6.69	3.29	7.94	2.46	1.37	4.72	1.06001	0.0341584	UP	118349722	118437482
AC_000163.1-118511248	6	118511263	4.02	2.82	1.87	10.33	4.57	5.2	-1.17022	0.0129163	Down	118437483	118929004
AC_000163.1-118545212	6	118545227	2.23	3.29	3.27	0.49	0.91	0	2.48906	0.000861524	UP	118437483	118929004
AC_000163.1-118660655	6	118660670	3.12	2.82	5.61	1.97	0.91	1.42	1.40301	0.00910766	UP	118437483	118929004
AC_000163.1-118774254	6	118774269	2.68	4.23	1.87	0.49	2.29	0.47	1.36027	0.0290781	UP	118437483	118929004
AC_000163.1-118833408	6	118833423	2.68	1.88	3.27	0.49	0.46	0.94	1.95704	0.00723116	UP	118437483	118929004
AC_000163.1-118848501	6	118848516	4.02	2.35	2.8	1.48	0.46	0.47	1.88949	0.00410305	UP	118437483	118929004
AC_000163.1-119102901	6	119102916	3.12	3.29	4.2	1.48	1.83	0.47	1.44742	0.0107425	UP	119093366	119106189
AC_000163.1-119136583	6	119136598	3.12	3.76	5.14	0	1.83	2.83	1.31379	0.0149124	UP	119106190	119213128
AC_000163.1-119155766	6	119155781	0.89	1.41	0.47	3.94	3.2	2.36	-1.70943	0.00940707	Down	119106190	119213128
AC_000163.1-119175477	6	119175492	1.78	1.88	1.87	1.48	0	0	1.84243	0.0352335	UP	119106190	119213128
AC_000163.1-11929519	6	11929534	2.23	2.35	2.34	0.49	0.46	0.47	2.1555	0.00756764	UP	11683810	11962933
AC_000163.1-119295391	6	119295406	2.68	4.7	2.8	0.98	0.46	2.36	1.38433	0.0162153	UP	119213129	119316114
AC_000163.1-119345201	6	119345216	3.12	4.23	2.8	0.98	1.37	1.89	1.22152	0.0295931	UP	119316115	119356905
AC_000163.1-119345358	6	119345373	10.26	6.58	7.01	1.48	1.83	2.36	2.0464	1.8476e-06	UP	119316115	119356905
AC_000163.1-119352268	6	119352283	2.68	2.82	2.34	0.98	0.91	0.47	1.65979	0.0169686	UP	119316115	119356905
AC_000163.1-119401957	6	119401972	0.89	0	0.93	2.46	1.83	1.89	-1.6447	0.0491512	Down	119388907	119419295
AC_000163.1-1202030	6	1202045	0.89	2.35	1.4	4.92	4.57	1.89	-1.26533	0.026563	Down	971624	1321078
AC_000163.1-12607210	6	12607225	2.68	1.88	3.27	0.98	0.46	0.94	1.65978	0.0169686	UP	12266177	12611722
AC_000163.1-12904556	6	12904571	1.34	2.35	2.8	3.94	5.48	3.78	-1.01479	0.0438122	Down	12852811	12964582
AC_000163.1-13162850	6	13162865	4.46	3.29	4.2	0.98	1.83	1.89	1.31246	0.0114147	UP	12964583	13272871
AC_000163.1-13874705	6	13874720	2.68	1.88	2.8	4.43	5.48	5.67	-1.06114	0.0214764	Down	13745628	14135992
AC_000163.1-14219087	6	14219102	1.78	1.88	0.47	2.46	3.2	5.67	-1.41275	0.0171642	Down	14171305	14227106
AC_000163.1-14324072	6	14324087	1.78	3.76	2.8	4.43	10.05	3.78	-1.12072	0.0313524	Down	14280381	14401802
AC_000163.1-14353377	6	14353392	1.78	3.29	3.27	0.49	0.46	1.42	1.74052	0.0106723	UP	14280381	14401802
AC_000163.1-14666543	6	14666558	9.37	4.7	6.54	1.48	4.11	4.25	1.04967	0.0159601	UP	14596231	14686478
AC_000163.1-16827333	6	16827348	3.57	1.88	2.34	0	2.29	0.47	1.41345	0.0348083	UP	16815356	16828641
AC_000163.1-17572920	6	17572935	3.57	2.35	1.87	0	0	0.94	2.83961	0.000733115	UP	17165652	17680450
AC_000163.1-18067350	6	18067365	0.45	0	0	1.97	2.29	2.36	-3.41539	0.000981026	Down	17832748	18095973
AC_000163.1-18208196	6	18208211	1.78	5.17	2.34	0.49	0.91	0.47	2.18803	0.00186624	UP	18152756	18305162
AC_000163.1-18332193	6	18332208	2.23	5.17	4.67	8.36	9.6	10.39	-1.22583	0.00129296	Down	18329535	18334143
AC_000163.1-18881071	6	18881086	1.78	3.76	3.74	0.49	0.46	2.83	1.24956	0.0377655	UP	18854671	18904236
AC_000163.1-19272121	6	19272136	5.35	3.29	3.27	1.48	2.29	1.89	1.05802	0.0337455	UP	18904237	19323600
AC_000163.1-20398206	6	20398221	8.03	7.05	7.94	1.97	4.57	2.36	1.34454	0.000367394	UP	20350220	20411016
AC_000163.1-20636467	6	20636482	3.12	5.17	7.01	1.97	1.83	1.42	1.52192	0.00253855	UP	20576692	20728352
AC_000163.1-20810223	6	20810238	8.48	7.99	5.61	2.46	3.2	1.89	1.52879	0.000133175	UP	20760574	20911469
AC_000163.1-20840608	6	20840623	5.35	3.29	5.61	0.98	1.83	2.36	1.43005	0.00292058	UP	20760574	20911469
AC_000163.1-21243357	6	21243372	3.12	2.35	5.61	0.98	0.91	1.42	1.69138	0.00335421	UP	21175043	21317790
AC_000163.1-21249563	6	21249578	7.14	7.99	4.67	0.98	3.66	3.31	1.28693	0.0036798	UP	21175043	21317790
AC_000163.1-21351926	6	21351941	2.68	4.7	2.34	7.87	10.97	7.08	-1.40458	0.000444259	Down	21317791	21410112
AC_000163.1-21726248	6	21726263	1.78	0.94	1.4	3.94	5.94	2.83	-1.57948	0.00396971	Down	21534551	21751739
AC_000163.1-23098118	6	23098133	3.57	1.88	1.87	0	1.37	0.94	1.57428	0.0266937	UP	23081464	23109618
AC_000163.1-23942808	6	23942823	0.89	0	0.93	1.97	1.83	4.25	-2.0223	0.00723116	Down	23900038	24006083
AC_000163.1-25275505	6	25275520	3.57	2.82	3.27	0	1.83	1.42	1.50194	0.0126108	UP	25138154	25578559
AC_000163.1-25769601	6	25769616	3.12	1.88	1.87	4.92	4.57	4.72	-1.01615	0.0359366	Down	25759561	25815072
AC_000163.1-26221155	6	26221170	0.89	3.29	0	3.94	3.2	3.78	-1.35147	0.0218753	Down	26167967	26224721
AC_000163.1-27401834	6	27401849	3.12	3.76	4.2	0	0.91	1.89	1.90174	0.00144402	UP	27333479	27514751
AC_000163.1-27914404	6	27914419	4.02	3.29	3.74	7.38	8.68	7.08	-1.05243	0.00471221	Down	27790656	27939190
AC_000163.1-30877697	6	30877712	6.25	5.17	2.34	8.86	12.34	8.5	-1.09491	0.00379417	Down	30797077	31322308
AC_000163.1-32187544	6	32187559	0.89	1.41	1.87	3.44	3.2	3.31	-1.22249	0.0429524	Down	32138713	32198841
AC_000163.1-32378510	6	32378525	1.78	2.35	4.2	0.49	0	0.47	2.92038	0.000405293	UP	32198842	32965590
AC_000163.1-35132399	6	35132414	0	0.94	0.47	1.97	1.83	2.36	-2.01864	0.0213287	Down	34444821	35938585
AC_000163.1-3537893	6	3537908	0.89	0.47	0.47	4.92	1.83	1.89	-2.10306	0.0043672	Down	3487881	3542321
AC_000163.1-35516022	6	35516037	1.78	1.41	0.47	6.4	3.66	2.36	-1.69054	0.00527909	Down	34444821	35938585
AC_000163.1-35851031	6	35851046	4.91	4.23	5.14	0	0.91	1.89	2.26588	4.19919e-05	UP	34444821	35938585
AC_000163.1-35926549	6	35926564	0.45	2.82	2.34	3.94	3.2	5.2	-1.1251	0.036805	Down	34444821	35938585
AC_000163.1-36514341	6	36514356	4.46	3.29	3.27	1.97	0	1.89	1.50776	0.00705156	UP	36432436	36922775
AC_000163.1-37435455	6	37435470	1.78	1.41	2.8	2.95	6.86	3.31	-1.11413	0.045346	Down	37120985	37457493
AC_000163.1-37479433	6	37479448	5.35	2.35	2.34	1.48	1.37	1.42	1.22146	0.0295931	UP	37473668	37500100
AC_000163.1-37519771	6	37519786	0.45	0.94	0.47	1.97	1.83	2.83	-1.74875	0.0309691	Down	37478606	37624902
AC_000163.1-37828998	6	37829013	5.8	3.29	3.27	2.46	0.91	0.94	1.51237	0.00396971	UP	37793296	37876469
AC_000163.1-38645096	6	38645111	3.12	4.7	1.87	2.46	1.37	0.47	1.15557	0.0429524	UP	38613843	38735180
AC_000163.1-39053823	6	39053838	1.34	2.35	1.4	5.9	4.11	2.36	-1.24679	0.0239629	Down	38992113	39585688
AC_000163.1-39694386	6	39694401	4.91	4.23	1.87	8.36	5.94	9.92	-1.11312	0.00460038	Down	39589292	41235972
AC_000163.1-40404546	6	40404561	0.89	1.88	2.34	1.97	5.03	4.25	-1.13214	0.0447377	Down	39589292	41235972
AC_000163.1-40542257	6	40542272	2.68	0.47	1.4	3.94	3.2	6.14	-1.48821	0.00818736	Down	39589292	41235972
[truncated: 7,183 more rows]

## Sheet: Table_S3b_Different_CCWGG_sites
Table S3b Differential CCWGG methylation sites in udder tissue of Chinese Holstein
Ref_ID	Chr	Position	A2-RPM	B3-RPM	C4-RPM	A1-RPM	B1-RPM	C1-RPM	log2FC	PValue	up/down	Start	End
AC_000158.1-107012680	1	107012694	6.75	6.92	2.26	17.28	13.76	11.68	-1.35976	0.0434429	Down	107011235	107115042
AC_000158.1-108242077	1	108242091	9	20.75	22.64	4.94	11.46	7.01	1.12919	0.036575	UP	108237493	108278660
AC_000158.1-108384527	1	108384541	20.25	13.83	11.32	7.41	6.88	2.34	1.42329	0.0192544	UP	108383677	108585298
AC_000158.1-118216374	1	118216388	6.75	20.75	2.26	32.1	29.81	18.69	-1.40037	0.0122137	Down	118140748	118300291
AC_000158.1-119438599	1	119438613	31.5	13.83	15.84	2.47	4.59	16.36	1.34911	0.0290213	UP	119401619	119583580
AC_000158.1-125843340	1	125843354	11.25	9.22	18.11	4.94	2.29	7.01	1.40398	0.0348148	UP	125734774	125862997
AC_000158.1-126923473	1	126923487	2.25	6.92	0	9.88	9.17	11.68	-1.65397	0.0491572	Down	126875576	126937881
AC_000158.1-128996565	1	128996579	15.75	11.53	18.11	7.41	2.29	9.35	1.23971	0.0358539	UP	128917560	129006030
AC_000158.1-129027552	1	129027566	20.25	25.36	18.11	7.41	11.46	9.35	1.15387	0.0167196	UP	129006031	129041679
AC_000158.1-131723672	1	131723686	31.5	11.53	18.11	7.41	9.17	9.35	1.22116	0.027739	UP	131634779	131723146
AC_000158.1-132744209	1	132744223	20.25	18.44	11.32	2.47	4.59	7.01	1.76875	0.00374754	UP	132740263	133269139
AC_000158.1-134458499	1	134458513	20.25	11.53	13.58	2.47	4.59	2.34	2.17743	0.00155552	UP	134408608	135191076
AC_000158.1-135762083	1	135762097	40.5	32.27	18.11	9.88	16.05	14.02	1.17179	0.00974453	UP	135732019	135805188
AC_000158.1-138170143	1	138170157	0	6.92	2.26	12.35	9.17	16.36	-1.94604	0.0118677	Down	138139496	138305882
AC_000158.1-140406942	1	140406956	24.75	18.44	36.22	22.22	6.88	9.35	1.06533	0.0341839	UP	140366305	140522630
AC_000158.1-142402164	1	142402178	9	9.22	9.05	17.28	13.76	28.04	-1.0794	0.0483932	Down	141994074	142656341
AC_000158.1-143389034	1	143389048	20.25	11.53	20.37	12.35	0	4.67	1.62138	0.00526294	UP	143371319	143489294
AC_000158.1-143712550	1	143712564	24.75	23.05	18.11	2.47	11.46	9.35	1.45826	0.00341486	UP	143706957	143735632
AC_000158.1-143896627	1	143896641	11.25	9.22	15.84	37.04	13.76	28.04	-1.07435	0.0325503	Down	143829675	143904952
AC_000158.1-145056818	1	145056832	11.25	25.36	9.05	4.94	0	9.35	1.63487	0.0147701	UP	145041321	145057826
AC_000158.1-145150551	1	145150565	20.25	18.44	24.9	7.41	4.59	0	2.35782	6.72e-05	UP	145152436	145178781
AC_000158.1-146963007	1	146963021	11.25	9.22	11.32	4.94	0	0	2.55732	0.00419816	UP	146946481	146989202
AC_000158.1-147069012	1	147069026	2.25	2.31	13.58	9.88	18.34	21.03	-1.39438	0.026085	Down	147044108	147067542
AC_000158.1-147197887	1	147197901	33.75	18.44	24.9	7.41	16.05	9.35	1.21384	0.010282	UP	147132645	147360424
AC_000158.1-147289477	1	147289491	27	16.14	15.84	12.35	4.59	7.01	1.30282	0.0114193	UP	147132645	147360424
AC_000158.1-147289498	1	147289512	27	16.14	15.84	14.82	4.59	7.01	1.16999	0.0202124	UP	147132645	147360424
AC_000158.1-150576376	1	150576390	24.75	25.36	22.64	12.35	9.17	4.67	1.4657	0.00193965	UP	150473641	150678439
AC_000158.1-150590398	1	150590412	20.25	9.22	15.84	2.47	6.88	4.67	1.63369	0.0094099	UP	150473641	150678439
AC_000158.1-153157801	1	153157815	31.5	25.36	29.43	17.28	6.88	9.35	1.37306	0.0017979	UP	153069814	153165347
AC_000158.1-155144126	1	155144140	13.5	11.53	11.32	24.69	29.81	25.7	-1.11342	0.0155015	Down	155093274	155301691
AC_000158.1-155636990	1	155637004	13.5	4.61	6.79	27.16	25.22	9.35	-1.25753	0.032963	Down	155618263	155833445
AC_000158.1-157029564	1	157029578	0	4.61	2.26	17.28	11.46	14.02	-2.48618	0.00149943	Down	156767988	157168539
AC_000158.1-157029583	1	157029597	0	4.61	2.26	17.28	11.46	14.02	-2.48618	0.00149943	Down	156767988	157168539
AC_000158.1-157220991	1	157221005	6.75	4.61	4.53	9.88	11.46	21.03	-1.35978	0.0434429	Down	157168540	157261755
AC_000158.1-158114131	1	158114145	15.75	6.92	11.32	27.16	34.39	16.36	-1.16147	0.0203118	Down	158080278	158302686
AC_000158.1-23620767	1	23620781	9	11.53	9.05	0	2.29	4.67	1.94536	0.0213319	UP	22732191	23927224
AC_000158.1-2387594	1	2387608	15.75	27.66	11.32	7.41	13.76	2.34	1.1932	0.0383465	UP	2382873	2459950
AC_000158.1-2991243	1	2991257	22.5	23.05	20.37	9.88	9.17	4.67	1.45826	0.00341486	UP	2918052	3049861
AC_000158.1-3591727	1	3591741	15.75	27.66	11.32	4.94	16.05	2.34	1.19626	0.0474579	UP	3483251	3723928
AC_000158.1-3903937	1	3903951	15.75	13.83	22.64	4.94	4.59	11.68	1.275	0.0201811	UP	3806443	3972169
AC_000158.1-43454702	1	43454716	9	23.05	29.43	4.94	9.17	9.35	1.36201	0.0172617	UP	43453233	43541935
AC_000158.1-44712237	1	44712251	13.5	13.83	13.58	2.47	0	4.67	2.40339	0.00149943	UP	44647584	44713432
AC_000158.1-45320328	1	45320342	15.75	9.22	13.58	7.41	2.29	4.67	1.40396	0.0348148	UP	45281234	45394345
AC_000158.1-49361639	1	49361653	2.25	2.31	6.79	17.28	9.17	14.02	-1.73497	0.0169724	Down	49327723	50157888
AC_000158.1-51948130	1	51948144	4.5	2.31	4.53	12.35	11.46	18.69	-1.81573	0.010675	Down	51390987	52149176
AC_000158.1-59446857	1	59446871	20.25	11.53	9.05	4.94	2.29	7.01	1.48465	0.022753	UP	59413667	60269618
AC_000158.1-60558336	1	60558350	6.75	4.61	2.26	17.28	13.76	21.03	-1.85405	0.00374754	Down	60477853	60856215
AC_000158.1-67036824	1	67036838	60.76	43.8	63.38	24.69	20.64	28.04	1.19923	0.000793029	UP	67036366	67074299
AC_000158.1-68029480	1	68029494	4.5	6.92	6.79	32.1	22.93	23.37	-2.03768	0.000114339	Down	68012078	68101852
AC_000158.1-70155376	1	70155390	4.5	6.92	9.05	19.75	20.64	9.35	-1.23204	0.0429622	Down	70126905	70276554
AC_000158.1-71221267	1	71221281	20.25	23.05	20.37	7.41	13.76	4.67	1.2755	0.00955896	UP	71207394	71247279
AC_000158.1-735050	1	735064	11.25	13.83	11.32	4.94	4.59	2.34	1.56492	0.0266986	UP	700697	733456
AC_000158.1-74078125	1	74078139	24.75	16.14	22.64	4.94	6.88	16.36	1.15376	0.0169848	UP	73976721	74137173
AC_000158.1-79774459	1	79774473	18	13.83	13.58	4.94	4.59	7.01	1.4233	0.0192544	UP	79038429	79783240
AC_000158.1-80110388	1	80110402	15.75	18.44	18.11	4.94	9.17	7.01	1.27503	0.0201811	UP	80017324	80149136
AC_000158.1-82058550	1	82058564	47.26	18.44	27.16	14.82	20.64	9.35	1.04669	0.0262039	UP	81992382	82161528
AC_000158.1-82128214	1	82128228	6.75	2.31	4.53	9.88	20.64	21.03	-1.85402	0.00374754	Down	81992382	82161528
AC_000158.1-82133471	1	82133485	15.75	11.53	11.32	0	2.29	0	3.62173	0.000146031	UP	81992382	82161528
AC_000158.1-82267198	1	82267212	15.75	16.14	22.64	7.41	6.88	11.68	1.0563	0.0411735	UP	82226125	82279679
AC_000158.1-83180445	1	83180459	11.25	11.53	11.32	7.41	2.29	0	1.77136	0.0192786	UP	83160091	83201762
AC_000158.1-83555267	1	83555281	18	11.53	6.79	29.63	16.05	30.38	-1.02991	0.0328679	Down	83546022	83558689
AC_000158.1-84431550	1	84431564	0	2.31	0	24.69	13.76	18.69	-4.18585	1.57e-06	Down	84366238	84441945
AC_000158.1-84431571	1	84431585	0	2.31	0	24.69	13.76	18.69	-4.18585	1.57e-06	Down	84366238	84441945
AC_000158.1-89374995	1	89375009	4.5	4.61	4.53	9.88	20.64	9.35	-1.48901	0.0348148	Down	89259819	89695674
AC_000158.1-89375026	1	89375040	4.5	4.61	4.53	9.88	20.64	9.35	-1.48901	0.0348148	Down	89259819	89695674
AC_000158.1-90078964	1	90078978	9	13.83	11.32	0	4.59	4.67	1.77139	0.0192786	UP	89711424	90120033
AC_000158.1-94698169	1	94698183	9	2.31	0	14.82	11.46	11.68	-1.64944	0.0266986	Down	94257573	94742072
AC_000158.1-96438553	1	96438567	31.5	27.66	29.43	7.41	16.05	9.35	1.41021	0.00121622	UP	96417721	96454627
AC_000158.1-9863769	1	9863783	27	23.05	27.16	9.88	13.76	11.68	1.11725	0.00950422	UP	9607340	9921258
AC_000159.1-107791557	2	107791571	27	16.14	33.95	9.88	13.76	11.68	1.11695	0.0188954	UP	107742904	107834965
AC_000159.1-108069620	2	108069634	15.75	16.14	4.53	29.63	25.22	28.04	-1.15487	0.0114538	Down	108042895	108075459
AC_000159.1-108121381	2	108121395	18	11.53	20.37	44.45	22.93	37.39	-1.03385	0.012494	Down	108089075	108148195
AC_000159.1-108274777	2	108274791	13.5	39.19	13.58	37.04	41.27	58.42	-1.02867	0.0209066	Down	108272246	108286895
AC_000159.1-116224814	2	116224828	20.25	16.14	11.32	37.04	41.27	25.7	-1.09745	0.00523417	Down	116131000	116291205
AC_000159.1-120430252	2	120430266	40.5	20.75	38.48	14.82	18.34	9.35	1.22721	0.00422699	UP	120397269	120486065
AC_000159.1-120767345	2	120767359	20.25	13.83	15.84	7.41	2.29	4.67	1.76873	0.00374754	UP	120486066	120794558
AC_000159.1-121998127	2	121998141	33.75	20.75	36.22	9.88	2.29	16.36	1.65902	0.00082124	UP	121976938	122006936
AC_000159.1-122100179	2	122100193	24.75	32.27	20.37	9.88	6.88	2.34	1.99419	7.33e-05	UP	122092887	122113858
AC_000159.1-122741868	2	122741882	11.25	9.22	9.05	0	2.29	4.67	1.94535	0.0213319	UP	122723225	122783830
AC_000159.1-122840871	2	122840885	24.75	11.53	15.84	2.47	6.88	9.35	1.43781	0.0107463	UP	122784528	122889698
AC_000159.1-122951543	2	122951557	22.5	13.83	15.84	4.94	0	9.35	1.83178	0.00233565	UP	122936235	122981853
AC_000159.1-123218193	2	123218207	9	20.75	20.37	9.88	2.29	9.35	1.21197	0.029601	UP	123199753	123221290
AC_000159.1-124900067	2	124900081	15.75	18.44	29.43	2.47	11.46	11.68	1.27711	0.014317	UP	124819576	124906954
AC_000159.1-126029334	2	126029348	18	9.22	20.37	9.88	9.17	2.34	1.14599	0.0429622	UP	126015680	126030986
AC_000159.1-126250399	2	126250413	27	27.66	31.69	4.94	4.59	4.67	2.54689	9.72e-07	UP	126250184	126273018
AC_000159.1-126568698	2	126568712	0	2.31	4.53	14.82	11.46	11.68	-2.31987	0.00444677	Down	126528210	126622543
AC_000159.1-126699522	2	126699536	15.75	13.83	11.32	7.41	2.29	0	2.02842	0.00436849	UP	126676550	126727482
AC_000159.1-126699530	2	126699544	15.75	13.83	11.32	7.41	2.29	0	2.02842	0.00436849	UP	126676550	126727482
AC_000159.1-126709374	2	126709388	24.75	20.75	15.84	12.35	9.17	7.01	1.10208	0.0238673	UP	126676550	126727482
AC_000159.1-127161322	2	127161336	2.25	0	6.79	9.88	18.34	9.35	-1.94602	0.0118677	Down	127130120	127164649
AC_000159.1-127646058	2	127646072	29.25	23.05	15.84	7.41	11.46	14.02	1.03579	0.0233103	UP	127645793	127647568
AC_000159.1-128086700	2	128086714	13.5	18.44	33.95	9.88	6.88	11.68	1.20543	0.0235514	UP	128078918	128103325
AC_000159.1-131410991	2	131411005	9	11.53	13.58	2.47	2.29	2.34	2.14634	0.00756927	UP	131410540	131414758
AC_000159.1-131537979	2	131537993	6.75	4.61	0	19.75	16.05	11.68	-1.96483	0.00410446	Down	131478258	131588307
AC_000159.1-131564689	2	131564703	2.25	0	4.53	9.88	13.76	9.35	-2.13187	0.0127703	Down	131478258	131588307
AC_000159.1-131998467	2	131998481	22.5	20.75	45.27	9.88	11.46	18.69	1.13753	0.016857	UP	131935370	132060212
AC_000159.1-133310750	2	133310764	2.25	2.31	4.53	22.22	11.46	16.36	-2.33061	0.000918284	Down	133307414	133318036
AC_000159.1-134203508	2	134203522	29.25	9.22	9.05	2.47	9.17	2.34	1.69792	0.0138874	UP	134201937	134204342
AC_000159.1-134203513	2	134203527	29.25	9.22	9.05	2.47	9.17	2.34	1.69792	0.0138886	UP	134201937	134204342
AC_000159.1-135864105	2	135864119	0	4.61	6.79	19.75	18.34	28.04	-2.44275	6.72e-05	Down	135836619	135864755
AC_000159.1-136575537	2	136575551	13.5	11.53	0	19.75	27.52	23.37	-1.46033	0.00619731	Down	136552382	136582888
AC_000159.1-136575556	2	136575570	13.5	11.53	0	19.75	27.52	23.37	-1.46033	0.00619651	Down	136552382	136582888
AC_000159.1-136630610	2	136630624	18	9.22	18.11	2.47	11.46	4.67	1.23973	0.0358539	UP	136618239	136631220
AC_000159.1-1787532	2	1787546	18	9.22	13.58	2.47	4.59	2.34	2.02842	0.00436849	UP	1765543	1792906
AC_000159.1-18607256	2	18607270	2.25	0	0	9.88	11.46	14.02	-3.52083	0.000521714	Down	18476153	18693728
AC_000159.1-1884570	2	1884584	9	13.83	2.26	19.75	25.22	21.03	-1.36202	0.00955896	Down	1850025	1899292
AC_000159.1-27115150	2	27115164	9	2.31	15.84	12.35	18.34	42.06	-1.39062	0.0367022	Down	27079663	27116744
AC_000159.1-28955197	2	28955211	22.5	23.05	27.16	17.28	9.17	7.01	1.12785	0.0114652	UP	28280370	29029519
AC_000159.1-30694873	2	30694887	15.75	13.83	11.32	39.51	22.93	28.04	-1.10664	0.0092928	Down	30667112	30704488
AC_000159.1-31600798	2	31600812	15.75	11.53	18.11	7.41	4.59	2.34	1.6337	0.0094099	UP	31531270	31699847
AC_000159.1-3523270	2	3523284	9	0	2.26	19.75	13.76	21.03	-2.16308	0.000921011	Down	3375710	4111870
AC_000159.1-37340749	2	37340763	24.75	27.66	20.37	7.41	9.17	9.35	1.4657	0.00193965	UP	37237429	37490283
AC_000159.1-37340769	2	37340783	24.75	27.66	20.37	7.41	9.17	9.35	1.4657	0.00193965	UP	37237429	37490283
AC_000159.1-40018939	2	40018953	0	9.22	4.53	17.28	13.76	16.36	-1.71888	0.0094099	Down	40017693	41361136
AC_000159.1-43475061	2	43475075	11.25	9.22	18.11	0	4.59	9.35	1.40399	0.0348148	UP	43382660	43529671
AC_000159.1-44329417	2	44329431	13.5	20.75	11.32	4.94	4.59	2.34	1.88013	0.00410446	UP	44185984	44460875
AC_000159.1-44329433	2	44329447	13.5	11.53	11.32	4.94	4.59	2.34	1.5649	0.0266986	UP	44185984	44460875
AC_000159.1-44478590	2	44478604	27	25.36	24.9	0	9.17	11.68	1.8313	0.000173375	UP	44468905	44491787
AC_000159.1-47231178	2	47231192	9	9.22	0	9.88	36.69	11.68	-1.63234	0.0261455	Down	47068536	47302228
AC_000159.1-4987276	2	4987290	6.75	6.92	6.79	27.16	18.34	25.7	-1.73916	0.00107922	Down	4945241	4991306
AC_000159.1-51450126	2	51450140	11.25	16.14	11.32	7.41	6.88	0	1.40401	0.0348148	UP	51440155	51726205
AC_000159.1-5401828	2	5401842	9	11.53	4.53	19.75	18.34	23.37	-1.25657	0.0202124	Down	5350576	5407880
AC_000159.1-5829116	2	5829130	2.25	13.83	2.26	19.75	22.93	23.37	-1.80345	0.00120762	Down	5751363	5840878
AC_000159.1-59698970	2	59698984	9	13.83	9.05	2.47	4.59	2.34	1.6744	0.0309737	UP	59655653	59748999
AC_000159.1-61384045	2	61384059	29.25	20.75	22.64	9.88	9.17	11.68	1.23188	0.00668208	UP	61366090	61497140
AC_000159.1-63053575	2	63053589	2.25	6.92	9.05	17.28	11.46	21.03	-1.39469	0.0242428	Down	62843283	63111815
AC_000159.1-63105043	2	63105057	24.75	11.53	11.32	7.41	4.59	7.01	1.30879	0.0242428	UP	62843283	63111815
AC_000159.1-64675231	2	64675245	2.25	2.31	6.79	17.28	13.76	11.68	-1.81572	0.010675	Down	64102625	65215458
AC_000159.1-71299108	2	71299122	27	11.53	15.84	7.41	4.59	11.68	1.18889	0.0248783	UP	71285351	71308940
AC_000159.1-72526217	2	72526231	22.5	20.75	9.05	2.47	4.59	14.02	1.27402	0.0262872	UP	72523471	72527172
AC_000159.1-73070925	2	73070939	13.5	20.75	29.43	4.94	11.46	2.34	1.72047	0.00226841	UP	72977019	73170170
AC_000159.1-73561337	2	73561351	13.5	13.83	0	29.63	48.15	30.38	-1.94698	0.000122604	Down	73488191	73762495
AC_000159.1-76307428	2	76307442	20.25	27.66	11.32	9.88	9.17	9.35	1.04866	0.0373115	UP	75408602	76541397
AC_000159.1-80334913	2	80334927	9	9.22	18.11	2.47	4.59	2.34	1.86226	0.0118677	UP	80166217	80369689
AC_000159.1-8371427	2	8371441	4.5	2.31	11.32	12.35	16.05	18.69	-1.32554	0.0358539	Down	8068231	8786392
AC_000159.1-86855533	2	86855547	13.5	11.53	11.32	4.94	2.29	2.34	1.86223	0.0118677	UP	86717862	87087608
AC_000159.1-89271180	2	89271194	18	11.53	15.84	4.94	4.59	7.01	1.42329	0.0192544	UP	89247891	89439610
AC_000159.1-96930391	2	96930405	24.75	16.14	13.58	0	6.88	11.68	1.49824	0.00705436	UP	96892217	96941042
AC_000159.1-96930412	2	96930426	24.75	16.14	13.58	0	6.88	11.68	1.49824	0.00705436	UP	96892217	96941042
AC_000159.1-97298381	2	97298395	13.5	4.61	13.58	29.63	25.22	23.37	-1.25871	0.00803111	Down	97182876	97501491
AC_000159.1-97883216	2	97883230	9	11.53	9.05	29.63	13.76	21.03	-1.077	0.0415498	Down	97693561	97991789
AC_000160.1-100347760	3	100347774	4.5	18.44	6.79	39.51	29.81	21.03	-1.56114	0.00175408	Down	100341507	100351374
AC_000160.1-101613630	3	101613644	22.5	18.44	47.53	2.47	20.64	9.35	1.41932	0.0157664	UP	101564003	101616082
AC_000160.1-103064034	3	103064048	15.75	9.22	15.84	0	2.29	2.34	2.91138	0.000405448	UP	102997103	103081863
AC_000160.1-104656299	3	104656313	18	18.44	18.11	7.41	9.17	7.01	1.18913	0.0244522	UP	104619284	104704929
AC_000160.1-105257391	3	105257405	31.5	23.05	43.01	12.35	22.93	11.68	1.04759	0.014833	UP	104704930	105272682
AC_000160.1-105304935	3	105304949	33.75	62.24	24.9	14.82	18.34	14.02	1.35216	0.00262436	UP	105277653	105305263
AC_000160.1-106402693	3	106402707	11.25	2.31	15.84	19.75	20.64	25.7	-1.1289	0.0312815	Down	106396680	106411482
AC_000160.1-106711417	3	106711431	9	4.61	6.79	29.63	45.86	18.69	-2.14691	9.92e-05	Down	106667879	106724607
AC_000160.1-107132845	3	107132859	11.25	20.75	18.11	4.94	6.88	7.01	1.37482	0.0162202	UP	107097491	107133807
AC_000160.1-107635279	3	107635293	24.75	11.53	27.16	2.47	0	7.01	2.65442	2.62e-05	UP	107634806	107692940
AC_000160.1-107671442	3	107671456	11.25	18.44	2.26	22.22	27.52	23.37	-1.16848	0.0231226	Down	107634806	107692940
AC_000160.1-107693871	3	107693885	29.25	11.53	22.64	4.94	9.17	9.35	1.40702	0.0100739	UP	107693812	107699424
AC_000160.1-108659661	3	108659675	11.25	20.75	9.05	0	9.17	7.01	1.27434	0.0434429	UP	108651258	108691386
AC_000160.1-108993934	3	108993948	15.75	13.83	11.32	0	0	0	5.59317	7.7e-06	UP	108990070	108999453
AC_000160.1-109510100	3	109510114	11.25	11.53	11.32	2.47	4.59	4.67	1.47403	0.0415115	UP	109422556	109667304
AC_000160.1-109655905	3	109655919	2.25	0	11.32	9.88	22.93	9.35	-1.56718	0.0306824	Down	109422556	109667304
AC_000160.1-11066525	3	11066539	15.75	20.75	13.58	7.41	4.59	7.01	1.37479	0.0162202	UP	11058393	11068657
AC_000160.1-111613110	3	111613124	18	11.53	15.84	7.41	2.29	9.35	1.2397	0.0358539	UP	111541178	111968758
AC_000160.1-112197231	3	112197245	15.75	11.53	18.11	4.94	9.17	4.67	1.23974	0.0358539	UP	112196760	112213115
AC_000160.1-113039054	3	113039068	4.5	4.61	2.26	14.82	9.17	28.04	-2.10148	0.00228693	Down	113006125	113050193
AC_000160.1-113649865	3	113649879	6.75	4.61	0	9.88	11.46	14.02	-1.55848	0.0415115	Down	113633691	113664313
AC_000160.1-115072192	3	115072206	36	27.66	33.95	7.41	18.34	7.01	1.54988	0.00028969	UP	114716813	115132545
AC_000160.1-115655725	3	115655739	27	25.36	38.48	9.88	16.05	14.02	1.17321	0.00588471	UP	115654506	115671321
AC_000160.1-115853322	3	115853336	4.5	4.61	6.79	9.88	16.05	16.36	-1.35975	0.0434429	Down	115843721	115925817
AC_000160.1-116213638	3	116213652	9	11.53	9.05	2.47	2.29	2.34	1.94536	0.0213319	UP	116023478	116226780
AC_000160.1-116213657	3	116213671	9	11.53	9.05	2.47	2.29	2.34	1.94536	0.0213319	UP	116023478	116226780
AC_000160.1-116599561	3	116599575	11.25	4.61	6.79	17.28	20.64	18.69	-1.27547	0.0244522	Down	116592493	116650277
AC_000160.1-117768392	3	117768406	11.25	4.61	15.84	29.63	11.46	32.71	-1.17611	0.0339209	Down	117707634	117869820
AC_000160.1-117939318	3	117939332	20.25	13.83	15.84	7.41	2.29	4.67	1.76873	0.00374754	UP	117913713	117955248
AC_000160.1-118478982	3	118478996	13.5	25.36	15.84	9.88	9.17	4.67	1.18917	0.0244522	UP	118414217	118630616
AC_000160.1-118822718	3	118822732	9	11.53	15.84	2.47	4.59	4.67	1.56492	0.0266986	UP	118697725	118932556
AC_000160.1-119356799	3	119356813	13.5	13.83	13.58	2.47	9.17	2.34	1.48472	0.022753	UP	118932557	119412942
AC_000160.1-119590199	3	119590213	4.5	6.92	6.79	19.75	18.34	9.35	-1.32553	0.0358539	Down	119491885	119629069
AC_000160.1-120147828	3	120147842	22.5	9.22	11.32	9.88	6.88	0	1.35069	0.0290846	UP	120134670	120199291
AC_000160.1-120655935	3	120655949	20.25	16.14	38.48	17.28	2.29	9.35	1.38434	0.0136615	UP	120646893	120655046
AC_000160.1-120760839	3	120760853	15.75	18.44	22.64	9.88	2.29	4.67	1.73984	0.00212282	UP	120742627	120792299
AC_000160.1-121024252	3	121024266	29.25	34.58	29.43	4.94	20.64	7.01	1.48388	0.000792933	UP	121003783	121035564
AC_000160.1-121134457	3	121134471	2.25	13.83	4.53	17.28	11.46	23.37	-1.29787	0.0321154	Down	121118652	121153702
AC_000160.1-121223331	3	121223345	9	13.83	18.11	2.47	0	9.35	1.73111	0.010675	UP	121211621	121237817
AC_000160.1-12392586	3	12392600	9	13.83	18.11	2.47	11.46	2.34	1.27435	0.0434429	UP	12378027	12409220
AC_000160.1-16034267	3	16034281	4.5	9.22	11.32	24.69	9.17	32.71	-1.36492	0.0209629	Down	16002230	16054447
AC_000160.1-16870158	3	16870172	22.5	18.44	13.58	2.47	0	0	4.10997	1.57e-06	UP	16869284	16872613
AC_000160.1-19283034	3	19283048	24.75	18.44	22.64	7.41	11.46	9.35	1.2038	0.0116099	UP	19238258	19289328
AC_000160.1-21105313	3	21105327	4.5	6.92	0	34.57	20.64	11.68	-2.44319	0.000274017	Down	21094152	21112049
AC_000160.1-22660407	3	22660421	4.5	6.92	13.58	17.28	27.52	16.36	-1.25646	0.0204197	Down	22650878	22702725
AC_000160.1-22916179	3	22916193	9	4.61	6.79	17.28	20.64	23.37	-1.5354	0.00604049	Down	22854530	22916541
AC_000160.1-23467819	3	23467833	22.5	23.05	9.05	4.94	9.17	9.35	1.18912	0.0244522	UP	23306901	23481480
AC_000160.1-25953316	3	25953330	22.5	18.44	27.16	7.41	16.05	4.67	1.25222	0.00832782	UP	25782783	25970129
AC_000160.1-29492447	3	29492461	20.25	13.83	11.32	34.57	36.69	37.39	-1.23029	0.00133672	Down	29409159	29495892
AC_000160.1-30254202	3	30254216	18	20.75	24.9	4.94	6.88	7.01	1.71746	0.00120762	UP	30157999	30318789
AC_000160.1-33937930	3	33937944	18	20.75	20.37	17.28	2.29	9.35	1.0484	0.0337561	UP	33932972	33968303
AC_000160.1-43745804	3	43745818	18	13.83	9.05	0	6.88	0	2.4034	0.00149943	UP	43688097	43748131
AC_000160.1-44368643	3	44368657	4.5	11.53	6.79	12.35	27.52	18.69	-1.33255	0.0187302	Down	44131120	44372796
AC_000160.1-49065427	3	49065441	0	2.31	4.53	22.22	9.17	9.35	-2.40543	0.00259154	Down	48882674	49105135
AC_000160.1-49797957	3	49797971	11.25	16.14	15.84	0	2.29	2.34	2.98784	0.000223119	UP	49797207	49850608
AC_000160.1-51940134	3	51940148	20.25	16.14	13.58	14.82	48.15	44.4	-1.09238	0.0258979	Down	51895419	52014637
AC_000160.1-58679252	3	58679266	11.25	16.14	22.64	0	2.29	9.35	2.01518	0.0015267	UP	58678777	58681686
AC_000160.1-59427814	3	59427828	9	4.61	6.79	17.28	18.34	18.69	-1.36115	0.0201811	Down	59376988	59460693
AC_000160.1-5957913	3	5957927	13.5	9.22	11.32	32.1	45.86	14.02	-1.39646	0.008321	Down	5632121	6033713
AC_000160.1-62219757	3	62219771	6.75	16.14	4.53	27.16	29.81	25.7	-1.55867	0.0011061	Down	61396314	62644404
AC_000160.1-67348335	3	67348349	11.25	9.22	9.05	0	4.59	2.34	1.94536	0.0213319	UP	67230202	67349983
AC_000160.1-79001800	3	79001814	13.5	20.75	15.84	2.47	16.05	2.34	1.21237	0.0305164	UP	78908436	79140055
AC_000160.1-81272073	3	81272087	13.5	13.83	13.58	2.47	11.46	0	1.48473	0.022753	UP	81119066	81354126
AC_000160.1-8340721	3	8340735	22.5	23.05	22.64	12.35	11.46	9.35	1.03587	0.0228088	UP	8339724	8345533
AC_000160.1-84003173	3	84003187	13.5	11.53	20.37	0	2.29	14.02	1.42322	0.0202778	UP	83946500	84031060
AC_000160.1-85778730	3	85778744	6.75	4.61	0	12.35	11.46	14.02	-1.64943	0.0266986	Down	85607670	85974268
AC_000160.1-87808327	3	87808341	9	2.31	4.53	14.82	22.93	14.02	-1.64398	0.00818488	Down	87803439	87839771
AC_000160.1-88569784	3	88569798	29.25	13.83	13.58	4.94	6.88	9.35	1.39264	0.0102082	UP	88490937	89254043
AC_000160.1-91354241	3	91354255	13.5	9.22	18.11	4.94	2.29	4.67	1.73109	0.010675	UP	90985948	91539043
AC_000160.1-92457774	3	92457788	15.75	11.53	15.84	0	6.88	9.35	1.35073	0.0290846	UP	92411756	92576787
AC_000160.1-94183384	3	94183398	38.25	32.27	27.16	19.75	16.05	7.01	1.19533	0.00317727	UP	94123285	94197943
AC_000160.1-94286476	3	94286490	18	13.83	18.11	0	9.17	9.35	1.37479	0.0162202	UP	94277544	94309112
AC_000161.1-102510157	4	102510171	11.25	11.53	9.05	2.47	6.88	0	1.67439	0.0309737	UP	102401898	102529709
AC_000161.1-103862550	4	103862564	2.25	2.31	4.53	14.82	9.17	9.35	-1.75805	0.0309737	Down	103844977	103863184
AC_000161.1-105756396	4	105756410	13.5	9.22	27.16	32.1	38.98	32.71	-1.03094	0.0115107	Down	105750121	105799266
AC_000161.1-107633036	4	107633050	18	6.92	18.11	34.57	22.93	37.39	-1.10524	0.0109097	Down	107623795	107659927
AC_000161.1-112047968	4	112047982	2.25	0	11.32	9.88	25.22	9.35	-1.64129	0.0269407	Down	110897400	112540152
AC_000161.1-112523575	4	112523589	9	9.22	4.53	24.69	20.64	21.03	-1.49473	0.00514781	Down	110897400	112540152
AC_000161.1-112858267	4	112858281	49.51	20.75	29.43	9.88	13.76	16.36	1.30403	0.00441583	UP	112848422	112975077
AC_000161.1-113272496	4	113272510	11.25	13.83	9.05	0	2.29	4.67	2.14633	0.00756927	UP	113267117	113290899
AC_000161.1-113272522	4	113272536	11.25	13.83	9.05	0	2.29	4.67	2.14633	0.00756927	UP	113267117	113290899
AC_000161.1-113711322	4	113711336	49.51	55.32	49.8	19.75	38.98	16.36	1.03929	0.00449308	UP	113698367	113720857
AC_000161.1-114064359	4	114064373	15.75	11.53	11.32	2.47	4.59	4.67	1.65038	0.0169724	UP	114062315	114066694
AC_000161.1-114411234	4	114411248	15.75	11.53	24.9	2.47	2.29	9.35	1.83181	0.00233565	UP	114404751	114422141
AC_000161.1-114446408	4	114446422	9	18.44	15.84	4.94	4.59	4.67	1.56116	0.0147069	UP	114435563	114450607
AC_000161.1-114446414	4	114446428	9	18.44	15.84	4.94	4.59	4.67	1.56116	0.0147069	UP	114435563	114450607
AC_000161.1-114490525	4	114490539	22.5	18.44	18.11	2.47	9.17	14.02	1.17004	0.0202124	UP	114460894	114517867
AC_000161.1-116766965	4	116766979	4.5	4.61	2.26	12.35	11.46	18.69	-1.81573	0.010675	Down	116399639	116891030
AC_000161.1-117688447	4	117688461	11.25	9.22	15.84	0	9.17	0	1.86227	0.0118677	UP	116891031	117804092
AC_000161.1-118086329	4	118086343	36	41.49	33.95	22.22	16.05	16.36	1.0352	0.00589663	UP	118049624	118138670
AC_000161.1-119127142	4	119127156	11.25	9.22	9.05	2.47	2.29	0	2.45335	0.00741074	UP	119080459	119132191
AC_000161.1-119452317	4	119452331	29.25	20.75	18.11	7.41	0	9.35	1.99921	0.000194116	UP	119447727	119481586
AC_000161.1-119703009	4	119703023	18	16.14	20.37	4.94	2.29	4.67	2.13864	0.000551974	UP	119520417	120129052
AC_000161.1-120453573	4	120453587	6.75	9.22	4.53	9.88	25.22	14.02	-1.23202	0.0429622	Down	120427002	120496083
AC_000161.1-120453596	4	120453610	6.75	9.22	4.53	9.88	25.22	14.02	-1.23202	0.0429622	Down	120427002	120496083
AC_000161.1-120468579	4	120468593	27	18.44	13.58	0	9.17	7.01	1.79558	0.001333	UP	120427002	120496083
AC_000161.1-14103020	4	14103034	13.5	18.44	15.84	4.94	6.88	7.01	1.30886	0.0242428	UP	14101279	14163491
AC_000161.1-15715824	4	15715838	31.5	29.97	27.16	14.82	4.59	18.69	1.22171	0.0046864	UP	15604208	16934521
AC_000161.1-20878485	4	20878499	27	16.14	11.32	9.88	6.88	9.35	1.05625	0.0411735	UP	20622450	21071488
AC_000161.1-25963964	4	25963978	9	11.53	6.79	32.1	16.05	14.02	-1.1357	0.0443622	Down	25835398	26300901
AC_000161.1-30708129	4	30708143	18	11.53	13.58	2.47	0	9.35	1.80749	0.00664906	UP	30645967	30796004
AC_000161.1-31537004	4	31537018	4.5	20.75	9.05	44.45	29.81	28.04	-1.5375	0.00105859	Down	31459398	31576589
AC_000161.1-31803127	4	31803141	13.5	4.61	4.53	19.75	16.05	18.69	-1.21505	0.0352639	Down	31740589	31825471
AC_000161.1-32655477	4	32655491	2.25	11.53	0	17.28	13.76	21.03	-1.85402	0.00374754	Down	32646229	32666252
AC_000161.1-3611357	4	3611371	0	6.92	6.79	9.88	13.76	18.69	-1.56978	0.022753	Down	2820521	3842580
AC_000161.1-42055155	4	42055169	22.5	13.83	11.32	46.92	34.39	32.71	-1.22268	0.000884172	Down	41642042	42479588
AC_000161.1-4485876	4	4485890	9	11.53	11.32	2.47	4.59	2.34	1.67439	0.0309737	UP	3845993	4494924
AC_000161.1-4571272	4	4571286	2.25	9.22	4.53	9.88	11.46	25.7	-1.5086	0.023461	Down	4494925	4795904
AC_000161.1-4571280	4	4571294	2.25	9.22	4.53	9.88	11.46	25.7	-1.5086	0.023463	Down	4494925	4795904
AC_000161.1-46977635	4	46977649	13.5	11.53	13.58	0	6.88	0	2.3227	0.00259154	UP	46972157	47228658
AC_000161.1-46977657	4	46977671	13.5	11.53	13.58	0	6.88	0	2.3227	0.00259154	UP	46972157	47228658
AC_000161.1-47063795	4	47063809	15.75	18.44	13.58	2.47	6.88	2.34	1.94924	0.00251283	UP	46972157	47228658
AC_000161.1-47195411	4	47195425	20.25	16.14	20.37	4.94	4.59	14.02	1.2471	0.0167883	UP	46972157	47228658
AC_000161.1-48133552	4	48133566	13.5	13.83	9.05	2.47	4.59	0	2.23721	0.00444677	UP	48075013	48267524
AC_000161.1-49344931	4	49344945	18	18.44	20.37	4.94	13.76	4.67	1.24715	0.0167883	UP	49340001	49520882
AC_000161.1-52778028	4	52778042	13.5	18.44	11.32	4.94	11.46	0	1.35077	0.0290846	UP	52589574	52814056
AC_000161.1-5572729	4	5572743	29.25	23.05	27.16	12.35	13.76	4.67	1.35974	0.00211904	UP	5517429	5660810
AC_000161.1-5666885	4	5666899	4.5	0	6.79	22.22	20.64	23.37	-2.44277	6.72e-05	Down	5660811	5724601
AC_000161.1-56910519	4	56910533	6.75	0	2.26	9.88	9.17	14.02	-1.75807	0.0309737	Down	56128935	56912745
AC_000161.1-61913982	4	61913996	20.25	18.44	24.9	4.94	6.88	14.02	1.27547	0.00955896	UP	61846317	62069541
AC_000161.1-6374234	4	6374248	4.5	11.53	2.26	9.88	22.93	14.02	-1.3255	0.0358539	Down	6071416	6574499
AC_000161.1-64740153	4	64740167	11.25	18.44	13.58	46.92	22.93	28.04	-1.13898	0.0106753	Down	64698868	64779699
AC_000161.1-64881994	4	64882008	24.75	32.27	15.84	12.35	13.76	7.01	1.12883	0.0164104	UP	64779700	65111411
AC_000161.1-70549404	4	70549418	33.75	18.44	20.37	4.94	4.59	7.01	2.09092	0.000129545	UP	70414319	70616102
AC_000161.1-71392903	4	71392917	13.5	25.36	40.74	4.94	9.17	14.02	1.47795	0.00780834	UP	71296715	71496373
AC_000161.1-76896497	4	76896511	13.5	9.22	13.58	4.94	0	0	2.74518	0.00131969	UP	76869665	76969459
AC_000161.1-77382752	4	77382766	20.25	23.05	9.05	7.41	9.17	4.67	1.27502	0.0201811	UP	77369488	77389292
AC_000161.1-77382758	4	77382772	20.25	23.05	9.05	7.41	9.17	4.67	1.27502	0.0201811	UP	77369488	77389292
AC_000161.1-77670783	4	77670797	20.25	13.83	29.43	7.41	9.17	11.68	1.15374	0.019493	UP	77670089	77706663
AC_000161.1-77774529	4	77774543	6.75	11.53	13.58	17.28	25.22	25.7	-1.07444	0.0317608	Down	77706664	77798975
AC_000161.1-79568357	4	79568371	4.5	0	4.53	9.88	9.17	23.37	-2.11238	0.00436849	Down	79443612	79761795
AC_000161.1-82700003	4	82700017	2.25	6.92	4.53	19.75	18.34	21.03	-2.03558	0.000887374	Down	82495454	82705581
AC_000161.1-89252588	4	89252602	11.25	18.44	18.11	4.94	4.59	11.68	1.14602	0.0429622	UP	89235919	89805487
AC_000161.1-92371509	4	92371523	11.25	4.61	4.53	22.22	20.64	9.35	-1.29806	0.029601	Down	92326850	92385174
AC_000161.1-93709332	4	93709346	11.25	6.92	15.84	24.69	25.22	28.04	-1.16171	0.0134168	Down	93705028	93717898
AC_000161.1-95003473	4	95003487	22.5	34.58	38.48	14.82	18.34	14.02	1.01422	0.0104231	UP	94956849	95006811
AC_000161.1-96850337	4	96850351	15.75	4.61	15.84	41.98	36.69	14.02	-1.3108	0.0150439	Down	96574369	97120718
AC_000161.1-99462766	4	99462780	22.5	13.83	20.37	4.94	9.17	4.67	1.55625	0.00459099	UP	99377300	99582309
AC_000162.1-103783136	5	103783150	13.5	11.53	9.05	0	0	0	5.3361	6.14e-05	UP	103779251	103841289
AC_000162.1-103783141	5	103783155	13.5	11.53	9.05	0	0	0	5.3361	6.14e-05	UP	103779251	103841289
AC_000162.1-104620064	5	104620078	13.5	18.44	11.32	2.47	4.59	4.67	1.80754	0.00664906	UP	104603432	104727430
AC_000162.1-104840907	5	104840921	9	23.05	11.32	7.41	0	7.01	1.5613	0.0152682	UP	104729446	105090919
AC_000162.1-10488109	5	10488123	4.5	18.44	4.53	27.16	34.39	25.7	-1.63503	0.00121182	Down	10409387	10566010
AC_000162.1-106161839	5	106161853	20.25	13.83	15.84	34.57	38.98	32.71	-1.06377	0.00499167	Down	106157909	106169922
AC_000162.1-107618518	5	107618532	24.75	16.14	29.43	2.47	2.29	9.35	2.25631	4.36e-05	UP	107549258	107633238
AC_000162.1-107979739	5	107979753	15.75	2.31	9.05	14.82	29.81	21.03	-1.24129	0.028233	Down	107937355	108009841
AC_000162.1-108862305	5	108862319	9	4.61	4.53	17.28	11.46	18.69	-1.32558	0.0358539	Down	108832284	109286582
AC_000162.1-109045155	5	109045169	13.5	9.22	13.58	7.41	2.29	2.34	1.56489	0.0266986	UP	108832284	109286582
AC_000162.1-109637685	5	109637699	29.25	16.14	29.43	12.35	11.46	7.01	1.27539	0.00790647	UP	109637676	109639502
AC_000162.1-109637714	5	109637728	29.25	16.14	29.43	12.35	11.46	7.01	1.27539	0.0079059	UP	109637676	109639502
AC_000162.1-109647504	5	109647518	11.25	11.53	11.32	2.47	2.29	7.01	1.47403	0.0415115	UP	109639245	109656850
AC_000162.1-109681083	5	109681097	15.75	18.44	20.37	9.88	6.88	7.01	1.18913	0.0244522	UP	109661892	109817734
AC_000162.1-110261519	5	110261533	22.5	39.19	27.16	7.41	18.34	16.36	1.05941	0.0150947	UP	110261032	110280622
AC_000162.1-110261543	5	110261557	22.5	39.19	27.16	7.41	18.34	16.36	1.05941	0.0150879	UP	110261032	110280622
AC_000162.1-110291300	5	110291314	9	9.22	11.32	0	6.88	2.34	1.57042	0.0491572	UP	110282035	110301409
AC_000162.1-110317757	5	110317771	18	11.53	27.16	2.47	2.29	2.34	2.86893	2.78e-05	UP	110301410	110346152
AC_000162.1-110562926	5	110562940	22.5	20.75	15.84	4.94	9.17	11.68	1.17004	0.0202124	UP	110536784	110564581
AC_000162.1-110789428	5	110789442	45.01	16.14	31.69	14.82	11.46	16.36	1.12109	0.0162836	UP	110755007	110806186
AC_000162.1-111070642	5	111070656	15.75	9.22	4.53	34.57	22.93	14.02	-1.2293	0.027536	Down	111053905	111073492
AC_000162.1-111392637	5	111392651	22.5	23.05	15.84	7.41	16.05	4.67	1.10212	0.0238673	UP	111388535	111425618
AC_000162.1-112055325	5	112055339	11.25	9.22	11.32	2.47	6.88	0	1.67439	0.0309737	UP	111921434	112172928
AC_000162.1-112173652	5	112173666	0	2.31	11.32	24.69	25.22	16.36	-2.19681	0.000197954	Down	112172929	112192429
AC_000162.1-112656872	5	112656886	24.75	16.14	27.16	9.88	13.76	9.35	1.03586	0.0228088	UP	112636612	112680571
AC_000162.1-113181146	5	113181160	47.26	13.83	38.48	4.94	13.76	25.7	1.14206	0.0333815	UP	113174948	113185273
AC_000162.1-113336365	5	113336379	0	4.61	6.79	19.75	18.34	9.35	-1.96479	0.00410446	Down	113335236	113350950
AC_000162.1-113880626	5	113880640	2.25	13.83	0	22.22	27.52	25.7	-2.17591	0.000122388	Down	113843642	113882376
AC_000162.1-113958786	5	113958800	29.25	23.05	22.64	17.28	9.17	4.67	1.27577	0.00458947	UP	113934870	113972468
AC_000162.1-114074354	5	114074368	11.25	11.53	11.32	7.41	4.59	0	1.47403	0.0415115	UP	114068777	114096228
AC_000162.1-114074366	5	114074380	11.25	11.53	11.32	7.41	4.59	0	1.47403	0.0415115	UP	114068777	114096228
AC_000162.1-114774045	5	114774059	6.75	2.31	13.58	22.22	25.22	14.02	-1.38919	0.0117252	Down	114768716	114835619
AC_000162.1-114830123	5	114830137	6.75	9.22	18.11	27.16	22.93	23.37	-1.07252	0.026103	Down	114768716	114835619
AC_000162.1-114839613	5	114839627	24.75	13.83	27.16	9.88	6.88	4.67	1.60454	0.0016781	UP	114835620	114885697
AC_000162.1-114839632	5	114839646	24.75	13.83	29.43	9.88	6.88	4.67	1.65244	0.00136503	UP	114835620	114885697
AC_000162.1-117972873	5	117972887	40.5	18.44	22.64	24.69	6.88	4.67	1.18821	0.0316367	UP	117948299	118012390
AC_000162.1-118052290	5	118052304	4.5	4.61	4.53	34.57	34.39	16.36	-2.55418	1.05e-05	Down	118038672	118073449
AC_000162.1-118111463	5	118111477	6.75	6.92	6.79	14.82	16.05	23.37	-1.36115	0.0201811	Down	118086396	118343834
AC_000162.1-118119777	5	118119791	4.5	6.92	0	17.28	13.76	9.35	-1.73496	0.0169724	Down	118086396	118343834
AC_000162.1-118413183	5	118413197	13.5	27.66	13.58	7.41	4.59	9.35	1.33598	0.0153598	UP	118347381	118668966
AC_000162.1-118530936	5	118530950	13.5	11.53	9.05	9.88	2.29	0	1.47401	0.0415115	UP	118347381	118668966
AC_000162.1-118530958	5	118530972	15.75	16.14	11.32	9.88	2.29	0	1.80752	0.00664906	UP	118347381	118668966
AC_000162.1-119689753	5	119689767	9	13.83	15.84	7.41	0	0	2.3227	0.00259154	UP	119675601	119706788
AC_000162.1-119795313	5	119795327	20.25	18.44	9.05	2.47	9.17	9.35	1.146	0.0429622	UP	119791844	119813814
AC_000162.1-119818599	5	119818613	20.25	13.83	33.95	4.94	2.29	2.34	2.75306	2.26e-05	UP	119814025	119819541
AC_000162.1-119875294	5	119875308	42.76	29.97	18.11	9.88	11.46	7.01	1.66038	0.000804978	UP	119874457	119885181
AC_000162.1-119959995	5	119960009	9	20.75	9.05	2.47	2.29	2.34	2.32272	0.00259154	UP	119958031	119989886
AC_000162.1-119988941	5	119988955	11.25	11.53	9.05	2.47	2.29	2.34	2.04934	0.0127703	UP	119958031	119989886
AC_000162.1-120032860	5	120032874	24.75	9.22	18.11	7.41	2.29	11.68	1.27435	0.0213706	UP	120032225	120034043
AC_000162.1-120085290	5	120085304	13.5	2.31	2.26	27.16	20.64	9.35	-1.58748	0.0138335	Down	120064153	120094190
AC_000162.1-120708671	5	120708685	20.25	20.75	24.9	2.47	6.88	14.02	1.45826	0.00341486	UP	120264944	120776793
AC_000162.1-120955654	5	120955668	40.5	48.41	24.9	19.75	18.34	18.69	1.00407	0.0139126	UP	120949475	120969457
AC_000162.1-120989794	5	120989808	20.25	18.44	24.9	7.41	11.46	4.67	1.40831	0.00514781	UP	120973251	120992224
AC_000162.1-19638111	5	19638125	33.75	23.05	18.11	9.88	2.29	14.02	1.50628	0.00390077	UP	19537302	19670561
AC_000162.1-20019068	5	20019082	6.75	4.61	13.58	12.35	25.22	23.37	-1.25598	0.0240564	Down	19670562	20335253
AC_000162.1-21874732	5	21874746	24.75	20.75	22.64	4.94	9.17	16.36	1.13992	0.0138404	UP	21119088	21900682
AC_000162.1-23745174	5	23745188	9	25.36	6.79	29.63	29.81	32.71	-1.14073	0.012602	Down	23670962	23773965
AC_000162.1-24005467	5	24005481	42.76	34.58	31.69	14.82	16.05	16.36	1.20371	0.00133672	UP	23894288	24072243
AC_000162.1-25611743	5	25611757	9	9.22	9.05	2.47	2.29	2.34	1.8333	0.0352377	UP	25598165	25627051
AC_000162.1-25784107	5	25784121	6.75	2.31	9.05	17.28	16.05	14.02	-1.32556	0.0358539	Down	25778012	25799053
AC_000162.1-25915495	5	25915509	18	9.22	11.32	4.94	2.29	0	2.32266	0.00259154	UP	25869341	25928764
AC_000162.1-26401632	5	26401646	22.5	16.14	11.32	2.47	9.17	9.35	1.21193	0.029601	UP	26294118	26489472
AC_000162.1-26967102	5	26967116	2.25	2.31	0	9.88	9.17	9.35	-2.42157	0.0129761	Down	26958249	26973714
AC_000162.1-27070373	5	27070387	18	18.44	22.64	12.35	6.88	9.35	1.04842	0.0337561	UP	27068854	27085237
AC_000162.1-27899996	5	27900010	20.25	16.14	18.11	4.94	9.17	9.35	1.18912	0.0244522	UP	27886654	27911617
AC_000162.1-28757424	5	28757438	9	6.92	4.53	17.28	20.64	18.69	-1.42159	0.0136233	Down	28732913	28761597
AC_000162.1-30165750	5	30165764	11.25	9.22	15.84	0	4.59	7.01	1.56491	0.0266986	UP	30155763	30185026
AC_000162.1-31118014	5	31118028	29.25	13.83	27.16	14.82	4.59	11.68	1.18353	0.0216842	UP	31116971	31130494
AC_000162.1-31156869	5	31156883	11.25	13.83	11.32	2.47	2.29	4.67	1.86225	0.0118677	UP	31155104	31176231
AC_000162.1-31239679	5	31239693	38.25	13.83	36.22	4.94	25.22	2.34	1.41489	0.0238121	UP	31221125	31257297
AC_000162.1-43970090	5	43970104	9	9.22	13.58	0	6.88	2.34	1.6744	0.0309737	UP	43947636	43993825
AC_000162.1-49493975	5	49493989	9	11.53	18.11	34.57	13.76	35.05	-1.07221	0.033204	Down	49421147	49501954
AC_000162.1-55970047	5	55970061	9	13.83	22.64	4.94	0	7.01	1.88012	0.00410446	UP	55959928	55982630
AC_000162.1-57355656	5	57355670	29.25	16.14	31.69	14.82	11.46	9.35	1.11649	0.0172484	UP	57354892	57357904
AC_000162.1-57355672	5	57355686	29.25	16.14	31.69	14.82	11.46	9.35	1.11649	0.0172441	UP	57354892	57357904
AC_000162.1-57559349	5	57559363	11.25	11.53	15.84	2.47	4.59	7.01	1.404	0.0348148	UP	57539932	57560884
AC_000162.1-57559364	5	57559378	11.25	13.83	15.84	2.47	4.59	7.01	1.48471	0.022753	UP	57539932	57560884
AC_000162.1-60848866	5	60848880	13.5	18.44	11.32	7.41	0	4.67	1.80752	0.00664906	UP	60823071	60893181
AC_000162.1-61871036	5	61871050	0	2.31	4.53	9.88	13.76	9.35	-2.13185	0.0127703	Down	61669107	62015576
AC_000162.1-62035143	5	62035157	9	9.22	9.05	4.94	2.29	0	1.8333	0.0352377	UP	62015577	62092023
AC_000162.1-65993756	5	65993770	40.5	32.27	22.64	9.88	11.46	23.37	1.0833	0.0127972	UP	65912912	65996254
AC_000162.1-66966172	5	66966186	33.75	23.05	36.22	17.28	13.76	7.01	1.29336	0.00256582	UP	66950501	67040705
AC_000162.1-67436148	5	67436162	6.75	9.22	6.79	17.28	36.69	14.02	-1.53931	0.00913148	Down	67392043	67606978
AC_000162.1-71074417	5	71074431	33.75	20.75	15.84	2.47	11.46	14.02	1.29654	0.0166677	UP	70924613	71123482
AC_000162.1-71074422	5	71074436	33.75	20.75	15.84	2.47	11.46	14.02	1.29654	0.0166675	UP	70924613	71123482
AC_000162.1-73912116	5	73912130	49.51	25.36	40.74	9.88	25.22	16.36	1.15415	0.00666831	UP	73905376	73946207
AC_000162.1-74886026	5	74886040	2.25	6.92	6.79	17.28	11.46	21.03	-1.57801	0.0126146	Down	74875488	74899077
AC_000162.1-75164699	5	75164713	13.5	20.75	22.64	7.41	2.29	14.02	1.24718	0.0176284	UP	75094866	75179909
AC_000162.1-76170351	5	76170365	2.25	4.61	2.26	12.35	13.76	9.35	-1.85509	0.0192786	Down	76168528	76225393
AC_000162.1-76190866	5	76190880	27	20.75	13.58	12.35	6.88	9.35	1.10206	0.0238673	UP	76168528	76225393
AC_000162.1-76212625	5	76212639	9	11.53	2.26	12.35	16.05	25.7	-1.21509	0.0384686	Down	76168528	76225393
AC_000162.1-76275077	5	76275091	2.25	16.14	4.53	17.28	22.93	18.69	-1.33282	0.0181428	Down	76266277	76282792
AC_000162.1-76297269	5	76297283	18	13.83	31.69	4.94	9.17	7.01	1.5553	0.00443059	UP	76286570	76319794
AC_000162.1-84851079	5	84851093	18	9.22	11.32	4.94	4.59	4.67	1.40396	0.0348148	UP	84737062	84911070
AC_000162.1-89493133	5	89493147	6.75	13.83	6.79	17.28	16.05	28.04	-1.13499	0.0378839	Down	89439580	89520992
AC_000162.1-9295207	5	9295221	9	27.66	15.84	0	6.88	4.67	2.08321	0.00186037	UP	9276919	9308994
AC_000162.1-96323068	5	96323082	13.5	23.05	9.05	9.88	6.88	2.34	1.23976	0.0358539	UP	96259941	96765667
AC_000162.1-97444491	5	97444505	11.25	6.92	4.53	17.28	25.22	16.36	-1.33347	0.0167883	Down	97433255	97453094
AC_000162.1-98211616	5	98211630	22.5	11.53	13.58	7.41	6.88	2.34	1.49239	0.0126146	UP	98196359	98220721
AC_000163.1-102370132	6	102370146	11.25	25.36	9.05	0	2.29	7.01	2.17943	0.00243624	UP	102120755	102667594
AC_000163.1-103215695	6	103215709	2.25	16.14	9.05	32.1	16.05	16.36	-1.18633	0.0460416	Down	102683802	103320828
AC_000163.1-104808550	6	104808564	13.5	16.14	11.32	32.1	41.27	30.38	-1.31564	0.00132614	Down	104789269	104946505
AC_000163.1-106707118	6	106707132	9	9.22	11.32	7.41	0	2.34	1.57039	0.0491572	UP	106466407	107357268
AC_000163.1-106883414	6	106883428	6.75	0	2.26	9.88	9.17	11.68	-1.654	0.0491572	Down	106466407	107357268
AC_000163.1-106927307	6	106927321	18	9.22	11.32	2.47	4.59	4.67	1.65037	0.0169724	UP	106466407	107357268
AC_000163.1-107198109	6	107198123	0	4.61	4.53	14.82	9.17	9.35	-1.75803	0.0309737	Down	106466407	107357268
AC_000163.1-107348027	6	107348041	11.25	13.83	18.11	4.94	4.59	4.67	1.56114	0.0147069	UP	106466407	107357268
AC_000163.1-107872431	6	107872445	15.75	9.22	6.79	12.35	38.98	21.03	-1.16627	0.0451066	Down	107848592	107906870
AC_000163.1-108359907	6	108359921	11.25	20.75	15.84	2.47	4.59	9.35	1.49245	0.0126146	UP	108345008	108383833
AC_000163.1-108718675	6	108718689	18	13.83	18.11	7.41	4.59	9.35	1.21193	0.029601	UP	108713154	108720216
AC_000163.1-108718693	6	108718707	18	13.83	18.11	7.41	4.59	9.35	1.21193	0.029601	UP	108713154	108720216
AC_000163.1-109468380	6	109468394	27	29.97	18.11	4.94	9.17	14.02	1.38802	0.00299953	UP	109372731	109519035
AC_000163.1-115439126	6	115439140	2.25	0	9.05	9.88	13.76	18.69	-1.81572	0.010675	Down	115430350	115438015
AC_000163.1-11677878	6	11677892	27	23.05	20.37	19.75	9.17	2.34	1.18584	0.0148187	UP	10924219	11683809
AC_000163.1-118130732	6	118130746	27	23.05	27.16	7.41	20.64	9.35	1.02659	0.0169644	UP	118129454	118180636
AC_000163.1-118208436	6	118208450	31.5	20.75	24.9	9.88	13.76	9.35	1.21429	0.00803111	UP	118202002	118312167
AC_000163.1-118502337	6	118502351	33.75	23.05	9.05	4.94	4.59	0	2.70138	0.000149612	UP	118437483	118929004
AC_000163.1-118774243	6	118774257	13.5	20.75	9.05	2.47	11.46	2.34	1.35077	0.0290846	UP	118437483	118929004
AC_000163.1-119136588	6	119136602	15.75	18.44	24.9	0	9.17	14.02	1.3038	0.0150986	UP	119106190	119213128
AC_000163.1-119175471	6	119175485	9	9.22	9.05	7.41	0	0	1.83329	0.0352377	UP	119106190	119213128
AC_000163.1-119295092	6	119295106	20.25	18.44	24.9	7.41	6.88	7.01	1.5546	0.00259118	UP	119213129	119316114
AC_000163.1-119295100	6	119295114	20.25	18.44	24.9	7.41	6.88	7.01	1.5546	0.00259118	UP	119213129	119316114
AC_000163.1-119345349	6	119345363	51.76	32.27	33.95	7.41	9.17	11.68	2.03659	2.29e-06	UP	119316115	119356905
AC_000163.1-119345367	6	119345381	51.76	32.27	33.95	7.41	9.17	11.68	2.03659	2.3e-06	UP	119316115	119356905
AC_000163.1-119401963	6	119401977	4.5	0	4.53	12.35	9.17	9.35	-1.65399	0.0491572	Down	119388907	119419295
AC_000163.1-1202040	6	1202054	4.5	11.53	6.79	24.69	22.93	9.35	-1.27456	0.0282019	Down	971624	1321078
AC_000163.1-18881084	6	18881098	9	18.44	18.11	2.47	2.29	14.02	1.23987	0.0368073	UP	18854671	18904236
AC_000163.1-20810228	6	20810242	42.76	39.19	27.16	12.35	16.05	9.35	1.51912	0.000162618	UP	20760574	20911469
AC_000163.1-20840621	6	20840635	27	16.14	27.16	4.94	9.17	11.68	1.42042	0.00292241	UP	20760574	20911469
AC_000163.1-21725257	6	21725271	27	34.58	11.32	4.94	20.64	7.01	1.13555	0.0461814	UP	21534551	21751739
AC_000163.1-23942813	6	23942827	4.5	0	4.53	9.88	9.17	21.03	-2.03162	0.00723301	Down	23900038	24006083
AC_000163.1-25769593	6	25769607	15.75	9.22	9.05	24.69	22.93	23.37	-1.02582	0.0359497	Down	25759561	25815072
AC_000163.1-26305527	6	26305541	15.75	18.44	18.11	41.98	36.69	28.04	-1.00069	0.0077471	Down	26224722	26344059
AC_000163.1-40542245	6	40542259	13.5	2.31	6.79	19.75	16.05	30.38	-1.49805	0.00894796	Down	39589292	41235972
AC_000163.1-49470821	6	49470835	4.5	4.61	9.05	19.75	22.93	23.37	-1.80347	0.00120762	Down	48315300	49812542
AC_000163.1-56673275	6	56673289	24.75	29.97	27.16	19.75	9.17	9.35	1.10789	0.00788394	UP	56252619	56819195
AC_000163.1-59873988	6	59874002	18	16.14	18.11	9.88	9.17	4.67	1.12871	0.0352639	UP	59866513	59884112
AC_000163.1-60443576	6	60443590	18	9.22	13.58	2.47	4.59	9.35	1.27427	0.0434429	UP	60420296	60496136
AC_000163.1-69121978	6	69121992	9	16.14	13.58	4.94	4.59	2.34	1.65042	0.0169724	UP	68974141	69144343
AC_000163.1-83379960	6	83379974	9	20.75	9.05	2.47	2.29	4.67	1.94776	0.00723301	UP	82965078	83391048
AC_000163.1-95176605	6	95176619	6.75	18.44	0	22.22	32.1	21.03	-1.54626	0.00857119	Down	95152960	95298890
AC_000163.1-97693546	6	97693560	47.26	20.75	24.9	7.41	22.93	7.01	1.29152	0.0123479	UP	97652569	97735627
AC_000163.1-98164640	6	98164654	6.75	0	6.79	32.1	32.1	11.68	-2.38696	0.000201996	Down	97988420	98501775
AC_000163.1-99124456	6	99124470	4.5	0	2.26	9.88	11.46	9.35	-2.02782	0.0213319	Down	99068752	99233278
AC_000164.1-104091458	7	104091472	9	11.53	9.05	34.57	22.93	23.37	-1.40528	0.00312939	Down	103972901	104175647
AC_000164.1-108250369	7	108250383	15.75	13.83	2.26	27.16	18.34	28.04	-1.1714	0.0245912	Down	107164594	108873316
AC_000164.1-110958591	7	110958605	6.75	6.92	9.05	24.69	11.46	23.37	-1.33351	0.0167883	Down	110867881	111045742
AC_000164.1-111937302	7	111937316	11.25	6.92	9.05	19.75	16.05	25.7	-1.13509	0.0337561	Down	111733303	112060683
AC_000164.1-12345650	7	12345664	29.25	20.75	11.32	7.41	4.59	4.67	1.84873	0.000971715	UP	12329819	12357348
AC_000164.1-12345656	7	12345670	29.25	20.75	11.32	7.41	4.59	4.67	1.84873	0.00097167	UP	12329819	12357348
AC_000164.1-12809020	7	12809034	13.5	16.14	15.84	2.47	6.88	9.35	1.23975	0.0358539	UP	12795165	12831753
AC_000164.1-13541518	7	13541532	36	43.8	31.69	17.28	9.17	25.7	1.09774	0.00740356	UP	13537000	13543657
AC_000164.1-13585851	7	13585865	6.75	9.22	2.26	37.04	29.81	14.02	-2.07926	0.000381057	Down	13583295	13588390
AC_000164.1-13637222	7	13637236	20.25	11.53	24.9	9.88	6.88	4.67	1.39341	0.00911129	UP	13592033	13659007
AC_000164.1-13799852	7	13799866	11.25	16.14	11.32	2.47	0	0	3.62175	0.000146031	UP	13793253	13818262
AC_000164.1-15896373	7	15896387	15.75	16.14	18.11	0	6.88	4.67	2.01518	0.0015267	UP	15894542	15896884
AC_000164.1-16384606	7	16384620	22.5	23.05	40.74	19.75	16.05	4.67	1.10194	0.019573	UP	16363858	16394285
AC_000164.1-16996772	7	16996786	11.25	11.53	15.84	4.94	0	2.34	2.32268	0.00259154	UP	16995585	16997273
AC_000164.1-16996798	7	16996812	11.25	11.53	15.84	4.94	0	2.34	2.32268	0.00259154	UP	16995585	16997273
AC_000164.1-16996805	7	16996819	11.25	11.53	13.58	4.94	0	2.34	2.23719	0.00444677	UP	16995585	16997273
AC_000164.1-17499735	7	17499749	36	50.71	29.43	12.35	25.22	11.68	1.22554	0.00321501	UP	17467302	17567410
AC_000164.1-18053601	7	18053615	11.25	9.22	13.58	2.47	4.59	0	2.14633	0.00756927	UP	18005671	18074462
AC_000164.1-20758023	7	20758037	9	11.53	13.58	0	2.29	2.34	2.65434	0.00236128	UP	20716712	20765949
AC_000164.1-21012558	7	21012572	20.25	11.53	13.58	2.47	6.88	4.67	1.63369	0.0094099	UP	21010653	21017249
AC_000164.1-21286663	7	21286677	11.25	4.61	13.58	24.69	36.69	9.35	-1.22294	0.0441797	Down	21282377	21297042
AC_000164.1-22538221	7	22538235	0	2.31	4.53	12.35	11.46	16.36	-2.40542	0.00259154	Down	22537820	22540271
AC_000164.1-23307266	7	23307280	38.25	18.44	38.48	9.88	20.64	11.68	1.16105	0.0105131	UP	23237737	23314073
AC_000164.1-2606442	7	2606456	15.75	11.53	20.37	4.94	2.29	4.67	1.9492	0.00251283	UP	2586096	2818707
AC_000164.1-2607026	7	2607040	40.5	39.19	33.95	22.22	25.22	9.35	1.00467	0.0119354	UP	2586096	2818707
AC_000164.1-3111475	7	3111489	9	13.83	2.26	29.63	13.76	16.36	-1.20186	0.042633	Down	3109970	3165503
AC_000164.1-31686031	7	31686045	20.25	11.53	13.58	2.47	0	7.01	2.17741	0.00155552	UP	31601544	31774451
AC_000164.1-32736090	7	32736104	27	9.22	20.37	7.41	9.17	7.01	1.24636	0.018822	UP	32714461	32967018
AC_000164.1-39354880	7	39354894	9	20.75	4.53	19.75	32.1	21.03	-1.06783	0.0484996	Down	39351903	39369005
AC_000164.1-39438972	7	39438986	15.75	16.14	29.43	9.88	6.88	9.35	1.22386	0.015741	UP	39434473	39447680
AC_000164.1-39704707	7	39704721	29.25	18.44	20.37	12.35	11.46	4.67	1.25207	0.00799447	UP	39693208	39713544
AC_000164.1-39955942	7	39955956	6.75	16.14	11.32	24.69	25.22	32.71	-1.24553	0.00716538	Down	39946912	39978120
AC_000164.1-4279578	7	4279592	0	4.61	6.79	9.88	13.76	11.68	-1.55845	0.0415115	Down	4266480	4299794
AC_000164.1-4463986	7	4464000	13.5	18.44	15.84	22.22	29.81	51.41	-1.09721	0.0154306	Down	4459956	4486780
AC_000164.1-44845156	7	44845170	11.25	9.22	15.84	2.47	4.59	2.34	1.86225	0.0118677	UP	44830586	44851448
AC_000164.1-44984929	7	44984943	13.5	4.61	0	17.28	22.93	11.68	-1.46068	0.0162202	Down	44984485	44988171
AC_000164.1-45013470	7	45013484	9	9.22	15.84	0	2.29	4.67	2.14633	0.00756927	UP	44990574	45016223
AC_000164.1-45186666	7	45186680	9	11.53	20.37	0	0	2.34	3.70246	7.69e-05	UP	45183763	45192539
AC_000164.1-45336016	7	45336030	13.5	13.83	18.11	7.41	4.59	2.34	1.63371	0.0094099	UP	45307467	45338000
AC_000164.1-45482472	7	45482486	4.5	4.61	4.53	17.28	13.76	11.68	-1.5698	0.022753	Down	45471343	45497502
AC_000164.1-45561602	7	45561616	9	9.22	15.84	0	0	2.34	3.44538	0.000521714	UP	45558348	45566983
AC_000164.1-45748953	7	45748967	4.5	11.53	11.32	22.22	25.22	11.68	-1.07896	0.0487747	Down	45744185	45756820
AC_000164.1-4575131	7	4575145	22.5	20.75	18.11	12.35	4.59	4.67	1.50283	0.00397171	UP	4574950	4586620
AC_000164.1-45825996	7	45826010	4.5	6.92	0	14.82	11.46	9.35	-1.55847	0.0415115	Down	45816929	45830944
AC_000164.1-48570790	7	48570804	0	0	13.58	17.28	9.17	16.36	-1.57008	0.0266317	Down	48527529	48619832
AC_000164.1-4921292	7	4921306	4.5	4.61	0	14.82	11.46	11.68	-1.94605	0.0118677	Down	4910674	4927779
AC_000164.1-5129262	7	5129276	9	16.14	20.37	7.41	4.59	4.67	1.42334	0.0192544	UP	5111397	5150366
AC_000164.1-5187096	7	5187110	24.75	11.53	15.84	2.47	11.46	7.01	1.27499	0.0201811	UP	5186563	5199598
AC_000164.1-52511960	7	52511974	38.25	18.44	24.9	9.88	9.17	14.02	1.29333	0.006594	UP	52478536	52513065
AC_000164.1-5292756	7	5292770	4.5	9.22	4.53	29.63	18.34	21.03	-1.85347	0.000762899	Down	5291418	5295342
AC_000164.1-5292769	7	5292783	4.5	9.22	4.53	29.63	18.34	21.03	-1.85347	0.000762899	Down	5291418	5295342
AC_000164.1-53055622	7	53055636	15.75	9.22	6.79	14.82	43.57	18.69	-1.25411	0.0323454	Down	53047810	53118493
AC_000164.1-5361998	7	5362012	13.5	25.36	15.84	9.88	4.59	11.68	1.05632	0.0411735	UP	5335660	5367540
AC_000164.1-55423508	7	55423522	20.25	29.97	11.32	12.35	6.88	9.35	1.10259	0.03537	UP	55194604	55648089
AC_000164.1-56842095	7	56842109	18	25.36	11.32	4.94	6.88	9.35	1.33545	0.0136233	UP	56377275	57101384
AC_000164.1-62535352	7	62535366	27	27.66	15.84	4.94	6.88	11.68	1.55322	0.00158043	UP	62502481	62639420
AC_000164.1-63649505	7	63649519	4.5	4.61	0	9.88	11.46	28.04	-2.33234	0.00188263	Down	63647401	63654386
AC_000164.1-63879245	7	63879259	22.5	9.22	11.32	2.47	2.29	2.34	2.47978	0.000861857	UP	63816088	63900637
AC_000164.1-63879265	7	63879279	22.5	11.53	13.58	4.94	4.59	2.34	1.94918	0.00251283	UP	63816088	63900637
AC_000164.1-6529621	7	6529635	4.5	0	15.84	14.82	16.05	21.03	-1.29823	0.0354265	Down	6483974	6590076
AC_000164.1-67249811	7	67249825	11.25	11.53	9.05	0	0	7.01	2.04933	0.0127703	UP	67111952	67265492
AC_000164.1-70480858	7	70480872	2.25	4.61	4.53	19.75	9.17	9.35	-1.64942	0.0266986	Down	70477794	70566073
AC_000164.1-70480871	7	70480885	2.25	4.61	4.53	19.75	9.17	9.35	-1.64942	0.0266986	Down	70477794	70566073
AC_000164.1-72428834	7	72428848	13.5	16.14	18.11	7.41	9.17	4.67	1.14602	0.0429622	UP	72394110	72804886
AC_000164.1-73733755	7	73733769	13.5	11.53	18.11	2.47	9.17	4.67	1.35075	0.0290846	UP	73708702	73757649
AC_000164.1-7825892	7	7825906	29.25	13.83	15.84	4.94	9.17	9.35	1.30257	0.0119761	UP	7820650	7850254
AC_000164.1-84214691	7	84214705	36	29.97	20.37	17.28	11.46	9.35	1.18457	0.00695519	UP	84016569	84242442
AC_000164.1-87678210	7	87678224	2.25	0	4.53	9.88	9.17	9.35	-1.91565	0.0352377	Down	87040576	88135098
AC_000164.1-9000062	7	9000076	22.5	9.22	29.43	7.41	11.46	9.35	1.10108	0.0389333	UP	8987869	9000174
AC_000164.1-99064110	7	99064124	20.25	4.61	18.11	34.57	41.27	18.69	-1.1038	0.0186139	Down	99035257	100214961
AC_000164.1-99639980	7	99639994	6.75	6.92	9.05	24.69	18.34	11.68	-1.215	0.0352639	Down	99035257	100214961
AC_000164.1-99639995	7	99640009	6.75	6.92	9.05	24.69	18.34	11.68	-1.215	0.0352639	Down	99035257	100214961
AC_000165.1-105258034	8	105258048	18	9.22	9.05	34.57	27.52	14.02	-1.02849	0.0492509	Down	105240105	105270043
AC_000165.1-105258048	8	105258062	18	9.22	9.05	34.57	27.52	14.02	-1.02849	0.0492531	Down	105240105	105270043
AC_000165.1-108344885	8	108344899	6.75	6.92	13.58	22.22	16.05	21.03	-1.0793	0.0472783	Down	108311053	108828898
AC_000165.1-111587580	8	111587594	6.75	2.31	2.26	9.88	9.17	16.36	-1.5585	0.0415115	Down	111007983	111673157
AC_000165.1-111792829	8	111792843	0	2.31	2.26	9.88	9.17	14.02	-2.6378	0.00419816	Down	111715152	111899210
AC_000165.1-112142621	8	112142635	2.25	11.53	2.26	24.69	16.05	23.37	-1.93502	0.000831253	Down	112141544	112160680
AC_000165.1-112598582	8	112598596	18	27.66	20.37	4.94	6.88	14.02	1.3255	0.00662226	UP	112578046	112639759
AC_000165.1-11269441	8	11269455	18	13.83	18.11	9.88	9.17	2.34	1.21195	0.029601	UP	11205453	11372937
AC_000165.1-112879854	8	112879868	22.5	18.44	22.64	9.88	11.46	7.01	1.15385	0.0167196	UP	112869670	112893423
AC_000165.1-1438609	8	1438623	22.5	23.05	9.05	4.94	4.59	7.01	1.68184	0.0033557	UP	1415937	1505081
AC_000165.1-15050022	8	15050036	13.5	13.83	4.53	29.63	29.81	14.02	-1.16874	0.0271188	Down	14049210	15087427
AC_000165.1-15297594	8	15297608	18	11.53	13.58	2.47	4.59	9.35	1.35071	0.0290846	UP	15087428	16276417
AC_000165.1-1682819	8	1682833	13.5	18.44	18.11	4.94	4.59	9.35	1.3748	0.0162202	UP	1653701	1692391
AC_000165.1-26199651	8	26199665	11.25	13.83	11.32	0	6.88	4.67	1.56493	0.0266986	UP	26010933	26631847
AC_000165.1-28639184	8	28639198	20.25	29.97	11.32	7.41	6.88	9.35	1.35733	0.0116801	UP	28483424	28823310
AC_000165.1-42935912	8	42935926	18	29.97	20.37	69.14	29.81	44.4	-1.03672	0.0140961	Down	42832355	43059591
AC_000165.1-44019263	8	44019277	15.75	18.44	9.05	4.94	6.88	4.67	1.35074	0.0290846	UP	43972571	44036989
AC_000165.1-45315892	8	45315906	13.5	13.83	11.32	17.28	32.1	32.71	-1.06865	0.0239964	Down	45089563	45440075
AC_000165.1-46366679	8	46366693	0	2.31	9.05	14.82	9.17	16.36	-1.73496	0.0169724	Down	46340011	46523848
AC_000165.1-48852700	8	48852714	29.25	13.83	27.16	7.41	4.59	7.01	1.86171	0.000592745	UP	48782110	48892496
AC_000165.1-49321130	8	49321144	15.75	2.31	15.84	19.75	22.93	28.04	-1.02744	0.0492752	Down	49309190	49354206
AC_000165.1-49954056	8	49954070	15.75	16.14	22.64	2.47	2.29	4.67	2.43599	0.000182126	UP	49881727	50875137
AC_000165.1-5032035	8	5032049	22.5	20.75	11.32	44.45	59.62	39.72	-1.37459	0.00030046	Down	4444718	5085894
AC_000165.1-5032050	8	5032064	22.5	20.75	11.32	44.45	59.62	39.72	-1.37459	0.000300505	Down	4444718	5085894
AC_000165.1-52992729	8	52992743	9	11.53	9.05	0	6.88	2.34	1.57042	0.0491572	UP	52957794	53248290
AC_000165.1-54217529	8	54217543	11.25	20.75	18.11	4.94	11.46	2.34	1.37484	0.0162202	UP	53970331	54277643
AC_000165.1-56036114	8	56036128	2.25	11.53	4.53	29.63	16.05	23.37	-1.85348	0.000928301	Down	56030737	56036182
AC_000165.1-60809801	8	60809815	6.75	11.53	2.26	32.1	20.64	23.37	-1.83119	0.000451071	Down	60797959	60816819
AC_000165.1-69857712	8	69857726	9	18.44	11.32	4.94	6.88	2.34	1.40403	0.0348148	UP	69838868	69859633
AC_000165.1-70310539	8	70310553	24.75	16.14	18.11	4.94	6.88	7.01	1.61199	0.00296369	UP	70262316	70347240
AC_000165.1-71277887	8	71277901	29.25	29.97	15.84	4.94	11.46	2.34	1.95231	0.000254698	UP	71277375	71278581
AC_000165.1-7379127	8	7379141	15.75	9.22	15.84	2.47	4.59	4.67	1.73109	0.010675	UP	7262034	7386159
AC_000165.1-7574976	8	7574990	22.5	20.75	9.05	32.1	34.39	39.72	-1.00094	0.00958536	Down	7557821	7658875
AC_000165.1-76473557	8	76473571	11.25	13.83	9.05	4.94	0	4.67	1.77136	0.0192786	UP	76466879	76484933
AC_000165.1-77266623	8	77266637	0	13.83	0	9.88	11.46	18.69	-1.4865	0.0461365	Down	77259610	77298858
AC_000165.1-82198143	8	82198157	42.76	13.83	31.69	4.94	11.46	9.35	1.74272	0.00134811	UP	82096668	82301981
AC_000165.1-82966641	8	82966655	31.5	18.44	27.16	4.94	9.17	11.68	1.55208	0.00130645	UP	82589563	83012157
AC_000165.1-83865915	8	83865929	9	13.83	11.32	0	2.29	4.67	2.14634	0.00756927	UP	83850657	83904355
AC_000165.1-84401786	8	84401800	15.75	11.53	22.64	2.47	4.59	2.34	2.3125	0.00053863	UP	84382327	84436927
AC_000165.1-84792106	8	84792120	13.5	11.53	20.37	37.04	32.1	32.71	-1.13378	0.00375609	Down	84748969	84800099
AC_000165.1-86043955	8	86043969	2.25	6.92	2.26	14.82	11.46	9.35	-1.55846	0.0415115	Down	85983912	86130653
AC_000165.1-88048229	8	88048243	9	6.92	9.05	9.88	20.64	25.7	-1.14269	0.0444164	Down	87946780	88123853
AC_000165.1-905932	8	905946	4.5	4.61	9.05	22.22	11.46	21.03	-1.52379	0.0107463	Down	907842	907899
AC_000165.1-905946	8	905960	4.5	4.61	9.05	22.22	11.46	21.03	-1.52379	0.0107463	Down	907842	907899
AC_000165.1-90797802	8	90797816	27	13.83	24.9	7.41	9.17	7.01	1.45823	0.00341486	UP	90663197	91077828
AC_000165.1-98850101	8	98850115	13.5	9.22	18.11	4.94	2.29	2.34	2.02843	0.00436849	UP	98848326	98890397
AC_000165.1-9945052	8	9945066	2.25	11.53	4.53	9.88	22.93	14.02	-1.32549	0.0358539	Down	9830077	9961944
AC_000166.1-100977245	9	100977259	11.25	18.44	11.32	32.1	43.57	35.05	-1.40992	0.000310762	Down	100771676	101168557
AC_000166.1-100977256	9	100977270	11.25	18.44	11.32	32.1	43.57	35.05	-1.40992	0.000310617	Down	100771676	101168557
AC_000166.1-101337128	9	101337142	11.25	9.22	9.05	19.75	29.81	16.36	-1.12845	0.0277253	Down	101168630	101442873
AC_000166.1-101979172	9	101979186	9	9.22	4.53	24.69	34.39	9.35	-1.54057	0.0112613	Down	101966195	101981240
AC_000166.1-102395716	9	102395730	2.25	11.53	0	12.35	11.46	16.36	-1.48903	0.0348148	Down	102300262	102451585
AC_000166.1-102586791	9	102586805	9	4.61	4.53	14.82	13.76	25.7	-1.5238	0.0107463	Down	102460344	102619941
AC_000166.1-103334652	9	103334666	11.25	20.75	15.84	4.94	6.88	7.01	1.30887	0.0242428	UP	103329213	103355965
AC_000166.1-103585034	9	103585048	42.76	23.05	22.64	7.41	13.76	14.02	1.31053	0.00521852	UP	103566014	103599446
AC_000166.1-103592905	9	103592919	11.25	9.22	6.79	27.16	13.76	21.03	-1.1351	0.0337561	Down	103566014	103599446
AC_000166.1-103753970	9	103753984	13.5	20.75	20.37	4.94	4.59	9.35	1.49829	0.00705436	UP	103617069	103847542
AC_000166.1-103834296	9	103834310	11.25	6.92	2.26	17.28	18.34	16.36	-1.29806	0.029601	Down	103617069	103847542
AC_000166.1-104237991	9	104238005	13.5	18.44	27.16	7.41	11.46	9.35	1.04846	0.0337561	UP	104225987	104384492
AC_000166.1-11658634	9	11658648	2.25	11.53	4.53	17.28	16.05	18.69	-1.46065	0.0162202	Down	11432623	11696164
AC_000166.1-15784679	9	15784693	6.75	2.31	11.32	24.69	18.34	14.02	-1.4216	0.0136233	Down	15768609	15929301
AC_000166.1-17663282	9	17663296	0	4.61	4.53	9.88	9.17	11.68	-1.65396	0.0491572	Down	17598327	17814099
AC_000166.1-30086535	9	30086549	9	11.53	4.53	19.75	18.34	21.03	-1.20079	0.0289906	Down	29868097	30127780
AC_000166.1-33686274	9	33686288	27	20.75	11.32	32.1	41.27	46.73	-1.00698	0.00974031	Down	33668760	33689101
AC_000166.1-34199495	9	34199509	11.25	23.05	13.58	2.47	13.76	4.67	1.14642	0.0440334	UP	34159231	34212310
AC_000166.1-36858297	9	36858311	9	9.22	9.05	24.69	34.39	18.69	-1.47435	0.00283144	Down	36844168	36918470
AC_000166.1-39340572	9	39340586	31.5	25.36	15.84	9.88	11.46	7.01	1.34383	0.00435288	UP	39309710	39341546
AC_000166.1-41734421	9	41734435	42.76	29.97	27.16	14.82	11.46	7.01	1.58202	0.000230942	UP	41703189	41802334
AC_000166.1-41831399	9	41831413	6.75	13.83	18.11	19.75	27.52	42.06	-1.18465	0.0146483	Down	41802335	41989614
AC_000166.1-44365464	9	44365478	13.5	11.53	15.84	0	6.88	2.34	2.02845	0.00436849	UP	44355216	44377512
AC_000166.1-45143339	9	45143353	27	16.14	24.9	2.47	18.34	11.68	1.03642	0.0488241	UP	44677577	45169674
AC_000166.1-45271492	9	45271506	11.25	2.31	4.53	9.88	22.93	21.03	-1.52377	0.0107463	Down	45169675	45301786
AC_000166.1-60654706	9	60654720	49.51	25.36	31.69	9.88	22.93	18.69	1.03645	0.0122057	UP	60621529	60827728
AC_000166.1-60807154	9	60807168	11.25	9.22	13.58	0	2.29	2.34	2.65432	0.00236128	UP	60621529	60827728
AC_000166.1-62977755	9	62977769	6.75	4.61	4.53	17.28	11.46	14.02	-1.35978	0.0434429	Down	62784965	63039213
AC_000166.1-65148205	9	65148219	29.25	27.66	38.48	7.41	18.34	7.01	1.51728	0.000668048	UP	64962933	65196458
AC_000166.1-68997545	9	68997559	20.25	11.53	9.05	0	2.29	2.34	2.91136	0.000405448	UP	68958487	68997966
AC_000166.1-74507673	9	74507687	22.5	27.66	13.58	7.41	13.76	7.01	1.15432	0.0189694	UP	74329634	74549135
AC_000166.1-75530584	9	75530598	15.75	18.44	9.05	0	0	7.01	2.47982	0.000861857	UP	75364322	75543923
AC_000166.1-78477689	9	78477703	4.5	18.44	2.26	24.69	25.22	23.37	-1.50465	0.00588408	Down	78159876	78505538
AC_000166.1-86839239	9	86839253	22.5	16.14	27.16	9.88	4.59	7.01	1.60454	0.0016781	UP	86740565	87001714
AC_000166.1-86877718	9	86877732	20.25	23.05	18.11	9.88	9.17	9.35	1.10211	0.0238673	UP	86740565	87001714
AC_000166.1-88467101	9	88467115	22.5	9.22	15.84	2.47	4.59	7.01	1.70277	0.00596431	UP	88426888	88473197
AC_000166.1-95752212	9	95752226	6.75	11.53	2.26	19.75	22.93	23.37	-1.64085	0.00259118	Down	95744857	95902940
AC_000166.1-95816933	9	95816947	20.25	20.75	20.37	7.41	6.88	11.68	1.22372	0.0139615	UP	95744857	95902940
AC_000166.1-96036836	9	96036850	15.75	18.44	15.84	2.47	4.59	9.35	1.55837	0.00818488	UP	96007788	96094398
AC_000166.1-96266353	9	96266367	15.75	11.53	24.9	2.47	9.17	4.67	1.62144	0.00526294	UP	96255588	96402762
AC_000166.1-97306513	9	97306527	29.25	16.14	15.84	7.41	6.88	11.68	1.22367	0.0139615	UP	97299191	97309522
AC_000166.1-97679076	9	97679090	11.25	18.44	11.32	2.47	6.88	7.01	1.27433	0.0434429	UP	97638102	97741388
AC_000166.1-98105497	9	98105511	11.25	6.92	11.32	24.69	18.34	28.04	-1.22679	0.0138404	Down	98064215	98127829
AC_000166.1-99110045	9	99110059	2.25	13.83	6.79	17.28	20.64	16.36	-1.21496	0.0352639	Down	98612089	99648791
AC_000167.1-103086708	10	103086722	20.25	11.53	9.05	7.41	0	9.35	1.27425	0.0434429	UP	103069720	103184534
AC_000167.1-103269106	10	103269120	11.25	2.31	6.79	12.35	13.76	23.37	-1.2321	0.0429622	Down	103184535	103458562
AC_000167.1-103418866	10	103418880	18	13.83	11.32	0	6.88	7.01	1.56112	0.0147069	UP	103184535	103458562
AC_000167.1-103515636	10	103515650	33.75	23.05	40.74	7.41	18.34	18.69	1.11904	0.00899976	UP	103508678	103703817
AC_000167.1-103731585	10	103731599	4.5	2.31	9.05	19.75	13.76	11.68	-1.43624	0.0290846	Down	103707345	103740054
AC_000167.1-103753121	10	103753135	9	2.31	0	14.82	11.46	14.02	-1.73499	0.0169724	Down	103742482	103796918
AC_000167.1-11967603	10	11967617	15.75	13.83	11.32	14.82	2.29	0	1.27428	0.0434429	UP	11967268	11970038
AC_000167.1-12385574	10	12385588	4.5	2.31	0	9.88	9.17	11.68	-2.02782	0.0213319	Down	12383273	12413255
AC_000167.1-12939419	10	12939433	2.25	2.31	2.26	27.16	13.76	23.37	-3.06148	8.57e-06	Down	12717840	13123722
AC_000167.1-13484454	10	13484468	4.5	2.31	0	12.35	16.05	11.68	-2.40542	0.00259154	Down	13387772	13584572
AC_000167.1-14323393	10	14323407	13.5	9.22	9.05	27.16	16.05	37.39	-1.30482	0.00916071	Down	14304944	14329797
AC_000167.1-15366085	10	15366099	29.25	23.05	18.11	7.41	6.88	16.36	1.18627	0.0106718	UP	15236738	15393823
AC_000167.1-16911805	10	16911819	9	2.31	9.05	14.82	22.93	11.68	-1.23206	0.0429622	Down	16901655	16950816
AC_000167.1-20629175	10	20629189	11.25	11.53	15.84	27.16	34.39	25.7	-1.14864	0.00918615	Down	20600789	20632350
AC_000167.1-21088611	10	21088625	20.25	27.66	29.43	2.47	11.46	21.03	1.11963	0.0228276	UP	21010238	21199044
AC_000167.1-21561151	10	21561165	11.25	18.44	20.37	4.94	6.88	4.67	1.5584	0.00818488	UP	21520795	21573888
AC_000167.1-21569179	10	21569193	9	2.31	4.53	19.75	9.17	14.02	-1.3598	0.0434429	Down	21520795	21573888
AC_000167.1-23999980	10	23999994	31.5	20.75	15.84	7.41	18.34	2.34	1.25265	0.026139	UP	23996581	24007803
AC_000167.1-25886638	10	25886652	13.5	20.75	6.79	17.28	45.86	37.39	-1.27674	0.0120379	Down	25861276	25924478
AC_000167.1-36044010	10	36044024	0	2.31	4.53	19.75	11.46	9.35	-2.40542	0.00259154	Down	36023697	36044688
AC_000167.1-36489416	10	36489430	42.76	32.27	49.8	9.88	16.05	18.69	1.471	0.000333323	UP	36490293	36504315
AC_000167.1-36548965	10	36548979	22.5	23.05	22.64	14.82	9.17	9.35	1.03586	0.0228088	UP	36546258	36554963
AC_000167.1-37861312	10	37861326	4.5	2.31	2.26	17.28	11.46	9.35	-1.94606	0.0118677	Down	37828773	37885862
AC_000167.1-37920176	10	37920190	33.75	18.44	38.48	14.82	11.46	16.36	1.09037	0.0133779	UP	37886357	37941999
AC_000167.1-37920205	10	37920219	33.75	18.44	38.48	12.35	11.46	14.02	1.257	0.0051966	UP	37886357	37941999
AC_000167.1-38140934	10	38140948	9	11.53	9.05	4.94	0	0	2.45336	0.00741074	UP	38138866	38151672
AC_000167.1-38463445	10	38463459	6.75	2.31	9.05	12.35	20.64	14.02	-1.32554	0.0358539	Down	38447862	38473474
AC_000167.1-39960929	10	39960943	27	13.83	15.84	7.41	6.88	11.68	1.11424	0.0289906	UP	39910791	40823338
AC_000167.1-40955609	10	40955623	38.25	16.14	22.64	19.75	4.59	9.35	1.20542	0.0239833	UP	40823339	41261595
AC_000167.1-47258354	10	47258368	11.25	9.22	9.05	12.35	34.39	18.69	-1.12524	0.04714	Down	47133546	47303129
AC_000167.1-47806730	10	47806744	9	16.14	22.64	9.88	2.29	9.35	1.14601	0.0429622	UP	47795358	47937008
AC_000167.1-48881034	10	48881048	27	36.88	29.43	4.94	16.05	9.35	1.58677	0.000267258	UP	48696054	48902100
AC_000167.1-57811480	10	57811494	22.5	16.14	13.58	4.94	2.29	16.36	1.12802	0.0381008	UP	57753826	57827760
AC_000167.1-57811486	10	57811500	22.5	16.14	13.58	4.94	2.29	16.36	1.12802	0.0380984	UP	57753826	57827760
AC_000167.1-59190904	10	59190918	9	9.22	9.05	2.47	4.59	0	1.83331	0.0352377	UP	59131756	59227857
AC_000167.1-59294738	10	59294752	22.5	16.14	24.9	12.35	4.59	7.01	1.40827	0.00514781	UP	59282940	59305356
AC_000167.1-59480032	10	59480046	42.76	43.8	27.16	27.16	22.93	7.01	1.00435	0.0184437	UP	59441282	59544632
AC_000167.1-60477759	10	60477773	18	9.22	13.58	4.94	2.29	0	2.40337	0.00149943	UP	60295378	60640997
AC_000167.1-65669997	10	65670011	45.01	16.14	38.48	19.75	11.46	18.69	1.00332	0.0254541	UP	65658882	65707054
AC_000167.1-76658639	10	76658653	33.75	27.66	29.43	12.35	11.46	14.02	1.25835	0.00271077	UP	76361950	76699216
AC_000167.1-77127870	10	77127884	0	4.61	0	19.75	18.34	14.02	-3.27632	3.63e-05	Down	77097346	77148232
AC_000167.1-77212027	10	77212041	2.25	11.53	4.53	27.16	20.64	14.02	-1.69799	0.00296369	Down	77198733	77330824
AC_000167.1-78308719	10	78308733	13.5	11.53	20.37	0	9.17	4.67	1.63373	0.0094099	UP	78302103	78463148
AC_000167.1-79748399	10	79748413	6.75	4.61	2.26	14.82	18.34	11.68	-1.64627	0.0147069	Down	79733218	79752466
AC_000167.1-80963946	10	80963960	18	13.83	18.11	4.94	2.29	7.01	1.76874	0.00374754	UP	80906608	80965357
AC_000167.1-82350711	10	82350725	9	18.44	13.58	32.1	29.81	30.38	-1.14315	0.00543534	Down	82347061	82386494
AC_000167.1-85350322	10	85350336	2.25	4.61	2.26	12.35	11.46	11.68	-1.8551	0.0192786	Down	85310401	85358555
AC_000167.1-85551995	10	85552009	27	18.44	18.11	2.47	11.46	2.34	1.90102	0.000514989	UP	85514734	85588107
AC_000167.1-860524	10	860538	15.75	18.44	9.05	0	2.29	4.67	2.47983	0.000861857	UP	396351	938347
AC_000167.1-86361322	10	86361336	11.25	25.36	4.53	46.92	38.98	30.38	-1.46746	0.000907548	Down	86339717	86384102
AC_000167.1-88676337	10	88676351	0	16.14	9.05	19.75	16.05	35.05	-1.45521	0.0164694	Down	88635685	88818476
AC_000167.1-89163232	10	89163246	11.25	13.83	20.37	0	2.29	7.01	2.17746	0.00155552	UP	89132452	89228238
AC_000167.1-92143233	10	92143247	6.75	2.31	9.05	12.35	22.93	11.68	-1.32553	0.0358539	Down	91597567	92224180
AC_000167.1-9331797	10	9331811	6.75	9.22	4.53	19.75	18.34	16.36	-1.36114	0.0201811	Down	9300684	9369271
AC_000167.1-96318425	10	96318439	6.75	18.44	4.53	22.22	18.34	28.04	-1.17762	0.0304184	Down	95712296	97457611
AC_000167.1-96347111	10	96347125	11.25	11.53	0	27.16	20.64	9.35	-1.27589	0.0447278	Down	95712296	97457611
AC_000167.1-9775141	10	9775155	27	18.44	20.37	4.94	9.17	9.35	1.45824	0.00341486	UP	9674901	9780475
AC_000168.1-100066594	11	100066608	22.5	20.75	27.16	9.88	13.76	4.67	1.29884	0.00546122	UP	100057496	100079606
AC_000168.1-100109703	11	100109717	22.5	13.83	11.32	4.94	0	7.01	1.94917	0.00251283	UP	100079607	100132439
AC_000168.1-101268883	11	101268897	9	11.53	11.32	2.47	2.29	2.34	2.04935	0.0127703	UP	101247062	101316541
AC_000168.1-101986800	11	101986814	0	0	2.26	12.35	9.17	9.35	-3.3197	0.00183853	Down	101955185	102196483
AC_000168.1-102625269	11	102625283	9	11.53	11.32	0	4.59	2.34	2.04936	0.0127703	UP	102520102	102677114
AC_000168.1-103451986	11	103452000	22.5	18.44	13.58	9.88	4.59	11.68	1.05627	0.0411735	UP	103446830	103489757
AC_000168.1-103528202	11	103528216	4.5	4.61	11.32	24.69	9.17	25.7	-1.48194	0.0156962	Down	103515900	103535058
AC_000168.1-103537171	11	103537185	20.25	13.83	29.43	7.41	4.59	16.36	1.15209	0.0289237	UP	103535059	103572107
AC_000168.1-103557779	11	103557793	9	13.83	15.84	2.47	4.59	4.67	1.65042	0.0169724	UP	103535059	103572107
AC_000168.1-103669415	11	103669429	15.75	11.53	24.9	2.47	13.76	7.01	1.12938	0.0402428	UP	103668229	103672355
AC_000168.1-104064333	11	104064347	18	13.83	15.84	12.35	0	4.67	1.49238	0.0126146	UP	104030947	104128897
AC_000168.1-104142651	11	104142665	18	13.83	20.37	0	11.46	11.68	1.12871	0.0352639	UP	104138378	104155436
AC_000168.1-104202937	11	104202951	42.76	18.44	15.84	17.28	9.17	9.35	1.10825	0.0387315	UP	104187182	104204409
AC_000168.1-104652997	11	104653011	4.5	6.92	2.26	24.69	9.17	9.35	-1.56982	0.022753	Down	104644701	104796292
AC_000168.1-104706214	11	104706228	6.75	11.53	6.79	24.69	16.05	21.03	-1.25657	0.0202124	Down	104644701	104796292
AC_000168.1-104895375	11	104895389	15.75	9.22	11.32	0	0	2.34	3.53622	0.000276438	UP	104892031	104926170
AC_000168.1-105001299	11	105001313	13.5	13.83	13.58	4.94	6.88	2.34	1.48471	0.022753	UP	104939810	105122440
AC_000168.1-105305776	11	105305790	13.5	4.61	15.84	24.69	45.86	11.68	-1.24018	0.0384513	Down	105268073	105394448
AC_000168.1-105782466	11	105782480	15.75	20.75	20.37	17.28	2.29	7.01	1.11419	0.0310103	UP	105776314	105787535
AC_000168.1-105833783	11	105833797	22.5	13.83	15.84	4.94	9.17	9.35	1.12868	0.0352639	UP	105797633	105837711
AC_000168.1-105899832	11	105899846	29.25	9.22	13.58	4.94	4.59	9.35	1.43368	0.0163851	UP	105896211	105903700
AC_000168.1-105901127	11	105901141	15.75	16.14	13.58	2.47	4.59	4.67	1.88011	0.00410446	UP	105896211	105903700
AC_000168.1-106024031	11	106024045	33.75	20.75	36.22	12.35	16.05	11.68	1.17256	0.00598804	UP	106018176	106034001
AC_000168.1-106342668	11	106342682	20.25	18.44	24.9	7.41	6.88	14.02	1.15384	0.0167196	UP	106336703	106343172
AC_000168.1-106606116	11	106606130	18	20.75	13.58	9.88	2.29	4.67	1.62142	0.00526294	UP	106477872	106674859
AC_000168.1-106606128	11	106606142	18	20.75	13.58	9.88	2.29	4.67	1.62142	0.00526294	UP	106477872	106674859
AC_000168.1-106995199	11	106995213	0	18.44	2.26	32.1	16.05	25.7	-1.77986	0.00617963	Down	106984641	107031390
AC_000168.1-1470062	11	1470076	6.75	9.22	9.05	24.69	9.17	23.37	-1.14351	0.0465586	Down	1203837	1549974
AC_000168.1-27973314	11	27973328	20.25	29.97	11.32	39.51	50.44	37.39	-1.03099	0.0104826	Down	27933587	28475775
AC_000168.1-29204840	11	29204854	20.25	23.05	24.9	12.35	4.59	7.01	1.50654	0.00224839	UP	29200742	29210445
AC_000168.1-29367685	11	29367699	13.5	18.44	15.84	12.35	4.59	4.67	1.14601	0.0429622	UP	29247949	29369288
AC_000168.1-3035162	11	3035176	60.76	41.49	31.69	29.63	22.93	14.02	1.01773	0.00945324	UP	3016331	3056124
AC_000168.1-3729170	11	3729184	4.5	4.61	2.26	12.35	13.76	18.69	-1.8922	0.00664906	Down	3619712	3738522
AC_000168.1-3729182	11	3729196	4.5	4.61	2.26	12.35	13.76	18.69	-1.8922	0.00664906	Down	3619712	3738522
AC_000168.1-38456121	11	38456135	15.75	16.14	9.05	4.94	4.59	7.01	1.27429	0.0434429	UP	38406991	38624018
AC_000168.1-45861776	11	45861790	24.75	36.88	27.16	4.94	9.17	9.35	1.88142	5.26e-05	UP	45780700	45896335
AC_000168.1-46772855	11	46772869	22.5	11.53	27.16	4.94	13.76	4.67	1.35683	0.0117491	UP	46771891	46784712
AC_000168.1-46859235	11	46859249	20.25	16.14	11.32	2.47	0	7.01	2.24652	0.000918284	UP	46851497	47027014
AC_000168.1-46950624	11	46950638	33.75	20.75	36.22	17.28	6.88	18.69	1.08961	0.0135916	UP	46851497	47027014
AC_000168.1-48402492	11	48402506	54.01	18.44	63.38	22.22	27.52	11.68	1.14801	0.0139078	UP	48389092	48526052
AC_000168.1-49632845	11	49632859	0	2.31	2.26	12.35	9.17	9.35	-2.53373	0.00741074	Down	49507024	49715652
AC_000168.1-50546322	11	50546336	13.5	9.22	11.32	24.69	20.64	25.7	-1.02582	0.0359497	Down	50501138	51091312
AC_000168.1-52382185	11	52382199	11.25	4.61	6.79	27.16	20.64	11.68	-1.33349	0.0167883	Down	51092118	53948946
AC_000168.1-55697676	11	55697690	2.25	4.61	9.05	9.88	20.64	14.02	-1.4362	0.0290846	Down	54722279	56082242
AC_000168.1-61987184	11	61987198	18	20.75	11.32	4.94	11.46	0	1.55839	0.00818488	UP	61970467	61994479
AC_000168.1-63225842	11	63225856	11.25	11.53	13.58	0	6.88	0	2.23722	0.00444677	UP	63105058	63239923
AC_000168.1-64781732	11	64781746	0	11.53	4.53	19.75	16.05	16.36	-1.64395	0.00818488	Down	64770022	64915675
AC_000168.1-73972739	11	73972753	20.25	9.22	18.11	2.47	6.88	2.34	1.9492	0.00251283	UP	73963487	74066746
AC_000168.1-7511377	11	7511391	20.25	11.53	13.58	2.47	6.88	9.35	1.23971	0.0358539	UP	7492872	8901396
AC_000168.1-78327013	11	78327027	6.75	4.61	0	14.82	11.46	9.35	-1.55849	0.0415115	Down	78323261	78464204
AC_000168.1-81018801	11	81018815	2.25	4.61	0	19.75	11.46	14.02	-2.56267	0.000861857	Down	80998487	81073543
AC_000168.1-86400631	11	86400645	11.25	11.53	9.05	12.35	32.1	23.37	-1.07231	0.0469837	Down	86368609	86501576
AC_000168.1-86703751	11	86703765	11.25	13.83	15.84	9.88	2.29	4.67	1.2743	0.0434429	UP	86625994	86715303
AC_000168.1-87836741	11	87836755	9	23.05	20.37	12.35	6.88	4.67	1.12949	0.0384811	UP	87689586	87842279
AC_000168.1-88052617	11	88052631	11.25	11.53	13.58	4.94	2.29	0	2.2372	0.00444677	UP	88011060	88179953
AC_000168.1-90005901	11	90005915	20.25	18.44	22.64	4.94	4.59	7.01	1.84926	0.000831253	UP	90000924	90012622
AC_000168.1-91770374	11	91770388	24.75	9.22	18.11	4.94	6.88	4.67	1.62139	0.00526294	UP	91442055	92215367
AC_000168.1-9254302	11	9254316	18	23.05	13.58	7.41	6.88	4.67	1.49828	0.00705436	UP	9253092	9300671
AC_000168.1-92631617	11	92631631	31.5	18.44	22.64	7.41	13.76	7.01	1.34402	0.00555758	UP	92577651	92665481
AC_000168.1-92647393	11	92647407	6.75	6.92	4.53	17.28	16.05	25.7	-1.64225	0.00459099	Down	92577651	92665481
AC_000168.1-9526679	11	9526693	33.75	9.22	24.9	9.88	6.88	14.02	1.13203	0.0453823	UP	9466314	9649771
AC_000168.1-95290913	11	95290927	2.25	4.61	2.26	12.35	13.76	9.35	-1.85509	0.0192786	Down	95145050	95314592
AC_000168.1-95345425	11	95345439	20.25	18.44	27.16	0	11.46	7.01	1.76742	0.000762899	UP	95314593	95400826
AC_000168.1-96310819	11	96310833	11.25	11.53	11.32	2.47	0	4.67	2.14632	0.00756927	UP	96277657	96511587
AC_000168.1-97378758	11	97378772	47.26	39.19	45.27	12.35	20.64	28.04	1.10183	0.00358443	UP	97320832	97392888
AC_000168.1-98197076	11	98197090	9	16.14	18.11	4.94	6.88	2.34	1.56116	0.0147069	UP	98196035	98229898
AC_000168.1-98656243	11	98656257	20.25	13.83	18.11	4.94	2.29	9.35	1.6214	0.00526294	UP	98619119	98655166
AC_000168.1-9903051	11	9903065	6.75	25.36	4.53	59.26	25.22	51.41	-1.85223	0.000428892	Down	9899781	9905708
AC_000168.1-99060576	11	99060590	4.5	9.22	9.05	22.22	22.93	18.69	-1.44293	0.00769915	Down	99047274	99076496
AC_000168.1-99405411	11	99405425	13.5	11.53	33.95	12.35	0	4.67	1.79274	0.00860754	UP	99384153	99411392
AC_000168.1-99721209	11	99721223	18	16.14	11.32	7.41	4.59	2.34	1.6337	0.0094099	UP	99655721	99779601
AC_000168.1-99721215	11	99721229	18	16.14	11.32	7.41	4.59	2.34	1.6337	0.0094099	UP	99655721	99779601
AC_000168.1-99723960	11	99723974	11.25	9.22	13.58	4.94	2.29	4.67	1.47402	0.0415115	UP	99655721	99779601
AC_000169.1-11105353	12	11105367	11.25	13.83	11.32	2.47	6.88	2.34	1.56493	0.0266986	UP	11080112	11118030
AC_000169.1-13667017	12	13667031	6.75	2.31	2.26	12.35	20.64	18.69	-2.09994	0.0015267	Down	13381372	14062261
AC_000169.1-1565188	12	1565202	0	11.53	2.26	9.88	18.34	21.03	-1.788	0.00596431	Down	1527000	1752178
AC_000169.1-19155176	12	19155190	40.5	25.36	31.69	24.69	11.46	11.68	1.04461	0.011083	UP	19150794	19184695
AC_000169.1-19890422	12	19890436	13.5	13.83	22.64	4.94	0	11.68	1.55835	0.00818488	UP	19661367	20311769
AC_000169.1-20049003	12	20049017	9	4.61	6.79	14.82	16.05	25.7	-1.42162	0.0136233	Down	19661367	20311769
AC_000169.1-21277692	12	21277706	20.25	11.53	11.32	12.35	2.29	0	1.56108	0.0147069	UP	21275882	21316220
AC_000169.1-22337827	12	22337841	9	11.53	18.11	2.47	6.88	4.67	1.40402	0.0348148	UP	22009082	22718819
AC_000169.1-29679339	12	29679353	27	27.66	20.37	7.41	11.46	11.68	1.2758	0.00458947	UP	29660239	29820714
AC_000169.1-31019018	12	31019032	6.75	9.22	9.05	19.75	29.81	11.68	-1.25512	0.0248899	Down	30969655	31023997
AC_000169.1-31048875	12	31048889	18	16.14	20.37	9.88	2.29	7.01	1.49825	0.00705436	UP	31027142	31412558
AC_000169.1-33874589	12	33874603	29.25	27.66	31.69	17.28	9.17	14.02	1.13663	0.00654411	UP	33620915	34077370
AC_000169.1-34225439	12	34225453	4.5	2.31	2.26	17.28	11.46	9.35	-1.94606	0.0118677	Down	34197925	34234629
AC_000169.1-34353044	12	34353058	13.5	27.66	24.9	4.94	11.46	9.35	1.32755	0.00902386	UP	34239039	34375684
AC_000169.1-34916678	12	34916692	20.25	9.22	13.58	0	6.88	9.35	1.3507	0.0290846	UP	34852648	34918951
AC_000169.1-35347068	12	35347082	2.25	6.92	4.53	19.75	18.34	18.69	-1.97756	0.00144474	Down	35096768	35418421
AC_000169.1-35925448	12	35925462	15.75	16.14	15.84	7.41	2.29	11.68	1.14599	0.0429622	UP	35919297	35943785
AC_000169.1-39418909	12	39418923	22.5	20.75	20.37	41.98	41.27	56.08	-1.11006	0.00233949	Down	38818752	39736375
AC_000169.1-51119968	12	51119982	15.75	9.22	13.58	44.45	11.46	42.06	-1.30646	0.0155095	Down	51025364	51245847
AC_000169.1-55016347	12	55016361	13.5	4.61	11.32	32.1	22.93	14.02	-1.17974	0.0285733	Down	54994491	55049152
AC_000169.1-56698684	12	56698698	15.75	23.05	22.64	54.32	34.39	46.73	-1.11191	0.00441894	Down	56695188	57534532
AC_000169.1-62018988	12	62019002	4.5	9.22	9.05	22.22	25.22	9.35	-1.27476	0.0268517	Down	61546699	62663406
AC_000169.1-63077271	12	63077285	4.5	6.92	6.79	29.63	13.76	16.36	-1.64225	0.00459099	Down	62671087	63228370
AC_000169.1-63077292	12	63077306	4.5	6.92	6.79	29.63	13.76	16.36	-1.64225	0.00459099	Down	62671087	63228370
AC_000169.1-70363007	12	70363021	13.5	11.53	13.58	7.41	6.88	0	1.40399	0.0348148	UP	70304445	70412472
AC_000169.1-75609702	12	75609716	0	13.83	0	17.28	29.81	11.68	-2.02206	0.00563371	Down	75593973	75610599
AC_000169.1-79509343	12	79509357	15.75	9.22	24.9	4.94	6.88	9.35	1.21194	0.029601	UP	79483268	79582208
AC_000169.1-80682826	12	80682840	13.5	13.83	11.32	0	2.29	4.67	2.32269	0.00259154	UP	80667918	80711729
AC_000169.1-82998365	12	82998379	20.25	16.14	18.11	0	11.46	9.35	1.33544	0.0136233	UP	82994770	83001410
AC_000169.1-83993708	12	83993722	6.75	16.14	13.58	14.82	29.81	30.38	-1.0236	0.0480899	Down	83835479	85630417
AC_000169.1-88644541	12	88644555	22.5	34.58	15.84	7.41	9.17	9.35	1.46726	0.00379225	UP	88638501	88668940
AC_000169.1-88911486	12	88911500	31.5	13.83	27.16	7.41	11.46	7.01	1.46448	0.00463534	UP	88876125	89009422
AC_000169.1-88959146	12	88959160	20.25	13.83	18.11	2.47	11.46	4.67	1.43785	0.0107463	UP	88876125	89009422
AC_000169.1-88969537	12	88969551	29.25	20.75	27.16	9.88	13.76	2.34	1.55216	0.000837342	UP	88876125	89009422
AC_000169.1-89396024	12	89396038	4.5	6.92	18.11	22.22	25.22	23.37	-1.22624	0.0162817	Down	89356212	89490309
AC_000169.1-89532966	12	89532980	6.75	4.61	4.53	14.82	20.64	16.36	-1.64398	0.00818488	Down	89490310	89553722
AC_000169.1-89566743	12	89566757	18	18.44	9.05	7.41	6.88	4.67	1.23973	0.0358539	UP	89558328	89568424
AC_000169.1-89670691	12	89670705	2.25	4.61	2.26	22.22	25.22	16.36	-2.68759	3.45e-05	Down	89568425	90031879
AC_000169.1-89670702	12	89670716	2.25	4.61	2.26	22.22	25.22	16.36	-2.68759	3.45e-05	Down	89568425	90031879
AC_000169.1-89726289	12	89726303	13.5	23.05	20.37	12.35	4.59	0	1.73987	0.00212282	UP	89568425	90031879
AC_000169.1-89732618	12	89732632	18	4.61	20.37	22.22	38.98	32.71	-1.10317	0.0212563	Down	89568425	90031879
AC_000169.1-90163494	12	90163508	11.25	20.75	9.05	9.88	0	7.01	1.2743	0.0434429	UP	90067579	90180369
AC_000169.1-90274926	12	90274940	15.75	11.53	11.32	7.41	2.29	2.34	1.65037	0.0169724	UP	90241670	90274104
AC_000169.1-90427282	12	90427296	22.5	9.22	31.69	4.94	2.29	2.34	2.65293	8.97e-05	UP	90414389	90506316
AC_000169.1-90868677	12	90868691	27	18.44	27.16	9.88	2.29	18.69	1.22878	0.0130919	UP	90849591	90882310
AC_000170.1-11835366	13	11835380	9	9.22	9.05	0	6.88	0	1.83332	0.0352377	UP	11724111	11960586
AC_000170.1-12989729	13	12989743	15.75	23.05	13.58	2.47	16.05	2.34	1.27753	0.0259647	UP	12853732	13036989
AC_000170.1-16662586	13	16662600	9	23.05	9.05	4.94	4.59	0	2.02879	0.00455124	UP	16645423	17032527
AC_000170.1-16971661	13	16971675	9	23.05	11.32	9.88	2.29	4.67	1.35076	0.0290846	UP	16645423	17032527
AC_000170.1-17627853	13	17627867	4.5	4.61	0	22.22	13.76	9.35	-2.18883	0.00261667	Down	17604129	17640757
AC_000170.1-18427917	13	18427931	6.75	13.83	2.26	24.69	25.22	23.37	-1.63973	0.00146989	Down	18357914	18467958
AC_000170.1-18928551	13	18928565	24.75	16.14	33.95	7.41	18.34	4.67	1.27813	0.012858	UP	18758214	19339256
AC_000170.1-23738578	13	23738592	9	18.44	9.05	2.47	4.59	2.34	1.86227	0.0118677	UP	23728842	23795499
AC_000170.1-24429298	13	24429312	2.25	11.53	2.26	9.88	25.22	9.35	-1.43056	0.0420026	Down	24417803	24480850
AC_000170.1-25680238	13	25680252	6.75	4.61	2.26	17.28	16.05	23.37	-1.97759	0.00144474	Down	25331706	25683657
AC_000170.1-27100791	13	27100805	24.75	18.44	24.9	4.94	13.76	2.34	1.65286	0.00107922	UP	27058016	27203330
AC_000170.1-29935253	13	29935267	0	2.31	6.79	14.82	11.46	9.35	-1.85509	0.0192786	Down	29916448	29939526
AC_000170.1-29971070	13	29971084	18	18.44	31.69	12.35	13.76	4.67	1.14139	0.0210478	UP	29967405	30027445
AC_000170.1-31563738	13	31563752	22.5	11.53	9.05	4.94	9.17	2.34	1.35071	0.0290846	UP	31559727	31826838
AC_000170.1-32323744	13	32323758	20.25	18.44	15.84	9.88	9.17	7.01	1.0563	0.0411735	UP	32187238	32347665
AC_000170.1-38250592	13	38250606	18	11.53	4.53	22.22	27.52	28.04	-1.16199	0.0153202	Down	38220670	38259751
AC_000170.1-38590789	13	38590803	9	9.22	9.05	0	0	7.01	1.83329	0.0352377	UP	38575750	38606731
AC_000170.1-39855739	13	39855753	18	9.22	20.37	2.47	4.59	9.35	1.4924	0.0126146	UP	39764799	39872398
AC_000170.1-42381196	13	42381210	2.25	4.61	0	9.88	9.17	9.35	-1.91564	0.0352377	Down	42269942	42396586
AC_000170.1-42482523	13	42482537	31.5	29.97	24.9	4.94	25.22	9.35	1.10279	0.0205505	UP	42481841	42485869
AC_000170.1-42520387	13	42520401	11.25	23.05	22.64	12.35	6.88	7.01	1.11438	0.0292641	UP	42521196	42529230
AC_000170.1-43003489	13	43003503	15.75	11.53	13.58	4.94	2.29	9.35	1.27428	0.0434429	UP	42963397	43023221
AC_000170.1-43268085	13	43268099	36	27.66	13.58	0	4.59	7.01	2.63209	3.59e-05	UP	43253401	43280049
AC_000170.1-44202882	13	44202896	4.5	6.92	2.26	17.28	13.76	9.35	-1.48904	0.0348148	Down	44197725	44203336
AC_000170.1-44781923	13	44781937	22.5	23.05	13.58	7.41	9.17	2.34	1.61202	0.00296369	UP	44780363	44780435
AC_000170.1-46792450	13	46792464	20.25	16.14	9.05	2.47	6.88	2.34	1.8801	0.00410446	UP	46779217	46837718
AC_000170.1-47656456	13	47656470	40.5	36.88	24.9	12.35	22.93	11.68	1.11178	0.00596795	UP	47563601	47706194
AC_000170.1-48257964	13	48257978	4.5	6.92	9.05	14.82	13.76	21.03	-1.23207	0.0429622	Down	48206276	48394532
AC_000170.1-48263653	13	48263667	20.25	13.83	22.64	7.41	6.88	4.67	1.55625	0.00459099	UP	48206276	48394532
AC_000170.1-48808337	13	48808351	18	16.14	18.11	4.94	6.88	11.68	1.1287	0.0352639	UP	48775783	49550049
AC_000170.1-54170638	13	54170652	20.25	13.83	18.11	2.47	4.59	14.02	1.27499	0.0201811	UP	54156115	54217463
AC_000170.1-54170643	13	54170657	20.25	13.83	18.11	2.47	4.59	14.02	1.27499	0.0201811	UP	54156115	54217463
AC_000170.1-54380504	13	54380518	15.75	32.27	15.84	9.88	9.17	9.35	1.15614	0.0251901	UP	54379519	54408538
AC_000170.1-54411027	13	54411041	22.5	11.53	11.32	4.94	9.17	2.34	1.42329	0.0192544	UP	54408539	54411446
AC_000170.1-54734579	13	54734593	33.75	13.83	20.37	2.47	11.46	16.36	1.13528	0.0443472	UP	54731638	54756433
AC_000170.1-55047174	13	55047188	18	16.14	13.58	4.94	2.29	11.68	1.30881	0.0242428	UP	55043086	55050754
AC_000170.1-55313224	13	55313238	33.75	32.27	20.37	4.94	16.05	16.36	1.18536	0.00937687	UP	55301356	55329859
AC_000170.1-55409489	13	55409503	0	6.92	6.79	9.88	18.34	14.02	-1.56976	0.022753	Down	55379907	55432936
AC_000170.1-55478835	13	55478849	31.5	18.44	20.37	2.47	6.88	7.01	2.04595	0.000118181	UP	55447105	55483530
AC_000170.1-55653462	13	55653476	18	9.22	13.58	4.94	2.29	0	2.40337	0.00149943	UP	55592110	55656274
AC_000170.1-59030316	13	59030330	42.76	25.36	13.58	9.88	13.76	9.35	1.2916	0.0141005	UP	59022985	59079799
AC_000170.1-59210723	13	59210737	20.25	23.05	18.11	2.47	9.17	16.36	1.10211	0.0238673	UP	59193352	59218421
AC_000170.1-59339597	13	59339611	11.25	11.53	11.32	4.94	0	4.67	1.77135	0.0192786	UP	59322843	59341220
AC_000170.1-59916041	13	59916055	9	6.92	4.53	22.22	20.64	21.03	-1.5891	0.00397171	Down	59912716	59957482
AC_000170.1-61003366	13	61003380	0	4.61	4.53	9.88	9.17	11.68	-1.65396	0.0491572	Down	60997983	61047913
AC_000170.1-61659172	13	61659186	20.25	20.75	38.48	9.88	13.76	9.35	1.25759	0.00850745	UP	61644641	61683597
AC_000170.1-62429243	13	62429257	13.5	32.27	13.58	9.88	9.17	7.01	1.17418	0.0354341	UP	62417086	62501978
AC_000170.1-64506762	13	64506776	0	11.53	6.79	9.88	29.81	14.02	-1.51255	0.0263526	Down	64499110	64589935
AC_000170.1-66659187	13	66659201	18	23.05	24.9	46.92	45.86	46.73	-1.05831	0.00421739	Down	66567169	66730589
AC_000170.1-67489703	13	67489717	9	11.53	9.05	2.47	2.29	4.67	1.5704	0.0491572	UP	67460324	67498859
AC_000170.1-67523189	13	67523203	20.25	11.53	13.58	2.47	2.29	4.67	2.17742	0.00155552	UP	67498860	67524709
AC_000170.1-67963829	13	67963843	11.25	13.83	9.05	27.16	29.81	16.36	-1.07242	0.0267873	Down	67954847	67982706
AC_000170.1-6859176	13	6859190	13.5	13.83	13.58	4.94	6.88	2.34	1.48471	0.022753	UP	6743662	6942370
AC_000170.1-73753502	13	73753516	22.5	20.75	15.84	4.94	6.88	2.34	2.00599	0.000541449	UP	73750479	73773897
AC_000170.1-74427591	13	74427605	42.76	20.75	29.43	14.82	16.05	11.68	1.12541	0.00935481	UP	74429541	74446644
AC_000170.1-74919958	13	74919972	20.25	13.83	11.32	7.41	2.29	9.35	1.23969	0.0358539	UP	74877420	74930435
AC_000170.1-74919986	13	74920000	20.25	13.83	11.32	7.41	2.29	9.35	1.23969	0.0358539	UP	74877420	74930435
AC_000170.1-75361589	13	75361603	31.5	18.44	22.64	4.94	6.88	7.01	1.90763	0.000185332	UP	75359457	75362821
AC_000170.1-75510010	13	75510024	6.75	4.61	11.32	14.82	18.34	28.04	-1.38932	0.0121025	Down	75487262	75516209
AC_000170.1-76158515	13	76158529	20.25	4.61	11.32	22.22	22.93	46.73	-1.31799	0.0127524	Down	76117644	76221624
AC_000170.1-76434674	13	76434688	22.5	18.44	15.84	0	0	9.35	2.49395	0.000105074	UP	76221625	76487996
AC_000170.1-76483122	13	76483136	2.25	4.61	18.11	19.75	13.76	32.71	-1.36252	0.0363235	Down	76221625	76487996
AC_000170.1-77542675	13	77542689	2.25	4.61	2.26	14.82	9.17	11.68	-1.85511	0.0192786	Down	77495904	77566338
AC_000170.1-78228456	13	78228470	9	13.83	22.64	0	9.17	9.35	1.24012	0.037211	UP	78194165	78304515
AC_000170.1-78436812	13	78436826	4.5	2.31	2.26	9.88	11.46	9.35	-1.65398	0.0491572	Down	78434258	78441454
AC_000170.1-78878312	13	78878326	18	27.66	22.64	9.88	18.34	4.67	1.03818	0.0303455	UP	78873172	78882066
AC_000170.1-79103168	13	79103182	4.5	6.92	4.53	27.16	29.81	14.02	-2.08478	0.000222986	Down	79043213	79139720
AC_000170.1-79109847	13	79109861	15.75	25.36	18.11	7.41	4.59	2.34	2.00601	0.000541449	UP	79043213	79139720
AC_000170.1-79861115	13	79861129	13.5	18.44	15.84	7.41	2.29	7.01	1.49242	0.0126146	UP	79757901	79971108
AC_000170.1-79899599	13	79899613	11.25	16.14	15.84	9.88	4.59	2.34	1.35074	0.0290846	UP	79757901	79971108
AC_000170.1-80160046	13	80160060	20.25	16.14	9.05	9.88	0	2.34	1.88007	0.00410446	UP	80131233	80163431
AC_000170.1-81143468	13	81143482	6.75	9.22	0	14.82	18.34	11.68	-1.43622	0.0290846	Down	80682267	81312321
AC_000170.1-81933508	13	81933522	6.75	13.83	2.26	12.35	22.93	21.03	-1.27506	0.0261031	Down	81933042	81947803
AC_000170.1-83881939	13	83881953	29.25	11.53	11.32	7.41	4.59	4.67	1.61905	0.00704282	UP	83715216	84024135
AC_000170.1-971016	13	971030	9	18.44	13.58	9.88	2.29	4.67	1.27432	0.0434429	UP	789336	1698174
AC_000171.1-11956217	14	11956231	0	6.92	0	14.82	18.34	16.36	-2.7044	0.000279803	Down	11907690	12326844
AC_000171.1-12037813	14	12037827	4.5	16.14	0	22.22	16.05	23.37	-1.53451	0.0110486	Down	11907690	12326844
AC_000171.1-14194304	14	14194318	20.25	4.61	6.79	27.16	27.52	18.69	-1.17165	0.0252742	Down	13775689	14392241
AC_000171.1-17349912	14	17349926	22.5	27.66	18.11	7.41	9.17	16.36	1.03589	0.0231165	UP	17299176	17452674
AC_000171.1-1821183	14	1821197	11.25	25.36	11.32	7.41	4.59	7.01	1.30887	0.0242428	UP	1806079	1825822
AC_000171.1-18456795	14	18456809	38.25	20.75	15.84	4.94	0	7.01	2.58565	5.13e-05	UP	18368119	18550996
AC_000171.1-1874095	14	1874109	4.5	9.22	4.53	22.22	20.64	28.04	-1.90176	0.000478872	Down	1844663	1894471
AC_000171.1-20873255	14	20873269	20.25	27.66	31.69	4.94	11.46	11.68	1.47251	0.00136741	UP	20740865	21019941
AC_000171.1-21273476	14	21273490	2.25	6.92	2.26	12.35	13.76	11.68	-1.6494	0.0266986	Down	21273329	21391780
AC_000171.1-23688276	14	23688290	24.75	20.75	24.9	4.94	6.88	16.36	1.2988	0.00546122	UP	23680940	23713864
AC_000171.1-24771610	14	24771624	13.5	16.14	9.05	37.04	18.34	25.7	-1.02906	0.0256495	Down	24747192	24772996
AC_000171.1-27277319	14	27277333	18	13.83	15.84	4.94	9.17	7.01	1.146	0.0429622	UP	26941766	27635207
AC_000171.1-28462240	14	28462254	13.5	9.22	15.84	0	2.29	11.68	1.40397	0.0348148	UP	28371818	28538193
AC_000171.1-3126972	14	3126986	6.75	11.53	0	22.22	20.64	14.02	-1.5842	0.00705436	Down	3054703	3171547
AC_000171.1-3140017	14	3140031	18	18.44	11.32	4.94	9.17	2.34	1.49243	0.0126146	UP	3054703	3171547
AC_000171.1-31651511	14	31651525	9	4.61	9.05	14.82	25.22	14.02	-1.21499	0.0352639	Down	31171563	31695674
AC_000171.1-31853033	14	31853047	18	20.75	27.16	9.88	11.46	9.35	1.09167	0.019675	UP	31801395	31907693
AC_000171.1-3351811	14	3351825	24.75	18.44	15.84	4.94	9.17	11.68	1.17002	0.0202124	UP	3343939	3367369
AC_000171.1-3645814	14	3645828	38.25	29.97	27.16	51.85	73.37	72.44	-1.03762	0.00161141	Down	3641041	3676879
AC_000171.1-3645823	14	3645837	38.25	29.97	27.16	51.85	73.37	72.44	-1.03762	0.001612	Down	3641041	3676879
AC_000171.1-3891812	14	3891826	11.25	23.05	15.84	2.47	6.88	2.34	2.01521	0.0015267	UP	3870893	4065010
AC_000171.1-3927782	14	3927796	13.5	13.83	13.58	4.94	2.29	4.67	1.73109	0.010675	UP	3870893	4065010
AC_000171.1-3928156	14	3928170	49.51	25.36	20.37	14.82	4.59	11.68	1.61091	0.00169958	UP	3870893	4065010
AC_000171.1-40234562	14	40234576	18	25.36	13.58	29.63	59.62	30.38	-1.05435	0.020008	Down	40114344	40275632
AC_000171.1-40446002	14	40446016	15.75	18.44	27.16	12.35	11.46	4.67	1.10213	0.0238673	UP	40420996	40471465
AC_000171.1-45663582	14	45663596	31.5	18.44	20.37	12.35	2.29	16.36	1.18221	0.0239576	UP	45659308	45718152
AC_000171.1-4639751	14	4639765	18	11.53	9.05	4.94	2.29	4.67	1.65036	0.0169724	UP	4637437	4644331
AC_000171.1-60994920	14	60994934	22.5	11.53	11.32	4.94	4.59	9.35	1.23969	0.0358539	UP	60993119	61520483
AC_000171.1-64441681	14	64441695	18	29.97	15.84	9.88	4.59	4.67	1.7179	0.00149616	UP	64347244	64568841
AC_000171.1-64473876	14	64473890	4.5	4.61	2.26	17.28	20.64	11.68	-2.03395	0.00251283	Down	64347244	64568841
AC_000171.1-65114287	14	65114301	47.26	41.49	24.9	9.88	25.22	16.36	1.12768	0.0061183	UP	65077314	65337749
AC_000171.1-67975536	14	67975550	20.25	20.75	20.37	12.35	6.88	7.01	1.22372	0.0139615	UP	67677594	67987805
AC_000171.1-68739601	14	68739615	45.01	27.66	29.43	14.82	13.76	18.69	1.1104	0.00494822	UP	68730664	68798188
AC_000171.1-69339562	14	69339576	13.5	9.22	18.11	2.47	4.59	4.67	1.7311	0.010675	UP	69287300	69893052
AC_000171.1-69514609	14	69514623	27	53.02	24.9	4.94	16.05	21.03	1.29925	0.00701113	UP	69287300	69893052
AC_000171.1-69514625	14	69514639	27	53.02	24.9	4.94	16.05	21.03	1.29925	0.00701491	UP	69287300	69893052
AC_000171.1-72053279	14	72053293	18	6.92	11.32	32.1	20.64	23.37	-1.02768	0.0328238	Down	72018909	72100454
AC_000171.1-72053285	14	72053299	18	6.92	11.32	32.1	20.64	23.37	-1.02768	0.032819	Down	72018909	72100454
AC_000171.1-7257090	14	7257104	9	13.83	11.32	4.94	4.59	0	1.77139	0.0192786	UP	5787713	7432101
AC_000171.1-73274786	14	73274800	22.5	11.53	20.37	7.41	4.59	11.68	1.18908	0.0244522	UP	72941716	73628903
AC_000171.1-75244340	14	75244354	11.25	11.53	15.84	0	9.17	4.67	1.40402	0.0348148	UP	74733214	75394564
AC_000171.1-79181648	14	79181662	11.25	20.75	20.37	0	9.17	9.35	1.43789	0.0107463	UP	79149859	79316914
AC_000171.1-80466343	14	80466357	2.25	2.31	4.53	12.35	9.17	14.02	-1.85511	0.0192786	Down	80029572	80866821
AC_000171.1-8055791	14	8055805	27	20.75	24.9	2.47	9.17	14.02	1.46568	0.00193965	UP	8040410	8080291
AC_000171.1-8157575	14	8157589	15.75	25.36	20.37	9.88	6.88	9.35	1.22374	0.0139615	UP	8144774	8305775
AC_000171.1-83715694	14	83715708	22.5	11.53	15.84	7.41	4.59	9.35	1.21191	0.029601	UP	83664709	83783774
AC_000171.1-83815337	14	83815351	2.25	11.53	4.53	12.35	20.64	14.02	-1.3255	0.0358539	Down	83783775	83860321
AC_000171.1-83850774	14	83850788	6.75	11.53	2.26	32.1	32.1	28.04	-2.11359	1.56e-05	Down	83783775	83860321
AC_000171.1-84282054	14	84282068	11.25	16.14	15.84	2.47	2.29	9.35	1.56113	0.0147069	UP	84251467	84390788
AC_000171.1-84448031	14	84448045	13.5	13.83	2.26	17.28	41.27	14.02	-1.266	0.0433049	Down	84390789	84502057
AC_000172.1-28617684	15	28617698	13.5	11.53	20.37	4.94	0	4.67	2.17744	0.00155552	UP	28523853	28890581
AC_000172.1-28617705	15	28617719	13.5	11.53	20.37	4.94	0	4.67	2.17744	0.00155552	UP	28523853	28890581
AC_000172.1-28832025	15	28832039	9	16.14	9.05	22.22	32.1	23.37	-1.16157	0.0136726	Down	28523853	28890581
AC_000172.1-29793587	15	29793601	18	9.22	9.05	2.47	0	9.35	1.56486	0.0266986	UP	29788826	29837507
AC_000172.1-29817085	15	29817099	11.25	20.75	11.32	2.47	9.17	4.67	1.35077	0.0290846	UP	29788826	29837507
AC_000172.1-30072168	15	30072182	15.75	27.66	31.69	4.94	16.05	11.68	1.17631	0.0166733	UP	30056479	30075285
AC_000172.1-30480665	15	30480679	6.75	4.61	9.05	17.28	9.17	23.37	-1.2321	0.0429622	Down	30463322	30489448
AC_000172.1-30766081	15	30766095	15.75	11.53	13.58	9.88	0	7.01	1.27427	0.0434429	UP	30743500	30811461
AC_000172.1-30883754	15	30883768	6.75	4.61	2.26	17.28	13.76	9.35	-1.48905	0.0348148	Down	30811462	31213141
AC_000172.1-31405734	15	31405748	6.75	2.31	9.05	24.69	27.52	11.68	-1.75135	0.0024603	Down	31345223	31433109
AC_000172.1-32735850	15	32735864	13.5	20.75	13.58	2.47	11.46	7.01	1.14604	0.0429622	UP	32584734	32755339
AC_000172.1-32735862	15	32735876	13.5	20.75	13.58	2.47	11.46	7.01	1.14604	0.0429622	UP	32584734	32755339
AC_000172.1-33078478	15	33078492	36	34.58	27.16	7.41	16.05	16.36	1.27622	0.00157701	UP	32913427	33095192
AC_000172.1-33721832	15	33721846	22.5	20.75	20.37	2.47	4.59	2.34	2.65515	1.96e-05	UP	33585793	33827888
AC_000172.1-33912554	15	33912568	11.25	4.61	0	29.63	13.76	30.38	-2.13829	0.000405833	Down	33827889	33976119
AC_000172.1-34176235	15	34176249	29.25	20.75	22.64	14.82	11.46	7.01	1.12782	0.0114652	UP	34139762	34206779
AC_000172.1-34754210	15	34754224	9	2.31	4.53	17.28	13.76	14.02	-1.43626	0.0290846	Down	34577459	34764024
AC_000172.1-34758231	15	34758245	18	13.83	11.32	32.1	22.93	39.72	-1.10425	0.00933571	Down	34577459	34764024
AC_000172.1-35274898	15	35274912	2.25	2.31	4.53	12.35	9.17	11.68	-1.75804	0.0309737	Down	35272149	35317245
AC_000172.1-40576787	15	40576801	11.25	23.05	13.58	0	11.46	9.35	1.14685	0.0457618	UP	40570008	40715030
AC_000172.1-4068122	15	4068136	4.5	2.31	11.32	17.28	18.34	23.37	-1.64224	0.00459099	Down	3700945	4492191
AC_000172.1-41087361	15	41087375	20.25	20.75	13.58	4.94	6.88	7.01	1.49827	0.00705436	UP	40918160	41160777
AC_000172.1-41682993	15	41683007	13.5	13.83	18.11	2.47	9.17	7.01	1.23975	0.0358539	UP	41624351	41980710
AC_000172.1-42070553	15	42070567	22.5	18.44	13.58	4.94	6.88	14.02	1.05628	0.0411735	UP	41984027	42303579
AC_000172.1-45763831	15	45763845	9	16.14	15.84	2.47	9.17	2.34	1.48474	0.022753	UP	45694010	45808082
AC_000172.1-46673306	15	46673320	6.75	4.61	9.05	14.82	13.76	25.7	-1.36116	0.0201811	Down	46663442	46674104
AC_000172.1-52593073	15	52593087	36	34.58	36.22	9.88	27.52	9.35	1.17532	0.00361801	UP	52588351	52602007
AC_000172.1-52958635	15	52958649	22.5	11.53	18.11	2.47	4.59	7.01	1.83179	0.00233565	UP	52913331	52984107
AC_000172.1-53060909	15	53060923	0	9.22	0	17.28	16.05	14.02	-2.26142	0.00155552	Down	53024309	53085871
AC_000172.1-54229854	15	54229868	0	2.31	6.79	12.35	9.17	9.35	-1.65397	0.0491572	Down	54227295	54340259
AC_000172.1-55419530	15	55419544	20.25	11.53	13.58	0	4.59	2.34	2.55239	0.000492422	UP	55392273	55483544
AC_000172.1-55434878	15	55434892	18	11.53	20.37	7.41	4.59	4.67	1.55835	0.00818488	UP	55392273	55483544
AC_000172.1-57329494	15	57329508	18	9.22	9.05	2.47	6.88	2.34	1.56489	0.0266986	UP	57313934	57422141
AC_000172.1-59326336	15	59326350	22.5	11.53	20.37	12.35	2.29	7.01	1.33538	0.0136233	UP	59224497	59499815
AC_000172.1-60122312	15	60122326	22.5	18.44	22.64	4.94	9.17	4.67	1.71744	0.00120762	UP	60104779	60530179
AC_000172.1-66162772	15	66162786	33.75	23.05	24.9	0	13.76	14.02	1.51173	0.00267007	UP	66079086	66207584
AC_000172.1-66704417	15	66704431	29.25	23.05	38.48	7.41	18.34	7.01	1.4477	0.0018711	UP	66571143	66740334
AC_000172.1-67233944	15	67233958	24.75	20.75	9.05	7.41	4.59	9.35	1.3354	0.0136233	UP	67227038	67244230
AC_000172.1-67568636	15	67568650	4.5	2.31	9.05	12.35	9.17	21.03	-1.35978	0.0434429	Down	67563698	67576723
AC_000172.1-71996632	15	71996646	20.25	23.05	18.11	32.1	41.27	51.41	-1.00665	0.0111534	Down	71243139	72680673
AC_000172.1-7382835	15	7382849	4.5	6.92	6.79	22.22	16.05	9.35	-1.32554	0.0358539	Down	7166143	7480134
AC_000172.1-76088967	15	76088981	11.25	13.83	18.11	24.69	29.81	42.06	-1.13797	0.0077401	Down	76062263	76148944
AC_000172.1-81780524	15	81780538	18	27.66	18.11	2.47	11.46	9.35	1.40834	0.00514781	UP	81738413	81787038
AC_000172.1-82318722	15	82318736	15.75	18.44	15.84	7.41	11.46	2.34	1.21197	0.029601	UP	82283931	82329281
AC_000172.1-82680574	15	82680588	18	23.05	11.32	4.94	9.17	9.35	1.12872	0.0352639	UP	82661891	82716666
AC_000172.1-83326795	15	83326809	11.25	6.92	6.79	24.69	20.64	25.7	-1.46035	0.00437157	Down	83324987	83326986
AC_000172.1-84073010	15	84073024	15.75	9.22	9.05	2.47	4.59	2.34	1.77135	0.0192786	UP	84062143	84074992
AC_000172.1-84092978	15	84092992	18	11.53	20.37	0	4.59	2.34	2.68745	0.000158187	UP	84089809	84095407
AC_000172.1-84482620	15	84482634	2.25	9.22	0	9.88	13.76	16.36	-1.73494	0.0169724	Down	84483352	84492553
AC_000172.1-84548316	15	84548330	11.25	11.53	11.32	4.94	2.29	2.34	1.77136	0.0192786	UP	84546973	84574456
AC_000172.1-84814501	15	84814515	4.5	11.53	4.53	24.69	25.22	11.68	-1.53489	0.00672705	Down	84777784	84839004
AC_000172.1-85140740	15	85140754	2.25	4.61	0	9.88	11.46	14.02	-2.22893	0.00756927	Down	85124167	85169369
AC_000173.1-1033434	16	1033448	13.5	13.83	18.11	7.41	4.59	4.67	1.42332	0.0192544	UP	935132	1041910
AC_000173.1-16761940	16	16761954	11.25	16.14	9.05	19.75	32.1	23.37	-1.0265	0.0317967	Down	16267372	17541565
AC_000173.1-1699375	16	1699389	27	41.49	27.16	22.22	13.76	11.68	1.01375	0.0117656	UP	1684516	1729822
AC_000173.1-1997940	16	1997954	6.75	2.31	11.32	24.69	20.64	11.68	-1.42159	0.0136233	Down	1979720	2052285
AC_000173.1-22553660	16	22553674	2.25	2.31	9.05	14.82	11.46	18.69	-1.64628	0.0147069	Down	22495429	22590144
AC_000173.1-2628788	16	2628802	15.75	20.75	9.05	7.41	2.29	7.01	1.42331	0.0192544	UP	2437750	2634919
AC_000173.1-26714207	16	26714221	13.5	11.53	13.58	2.47	6.88	4.67	1.404	0.0348148	UP	26712603	26741359
AC_000173.1-2937738	16	2937752	20.25	9.22	18.11	4.94	4.59	11.68	1.14596	0.0429622	UP	2936328	2975496
AC_000173.1-30441566	16	30441580	24.75	18.44	33.95	12.35	9.17	11.68	1.21408	0.00697146	UP	30387121	30493607
AC_000173.1-30488322	16	30488336	18	11.53	13.58	0	6.88	0	2.47982	0.000861857	UP	30387121	30493607
AC_000173.1-32836162	16	32836176	9	9.22	15.84	24.69	38.98	25.7	-1.36197	0.00332405	Down	32374208	32903957
AC_000173.1-36053312	16	36053326	33.75	27.66	33.95	17.28	13.76	16.36	1.01269	0.00998945	UP	36045386	36059725
AC_000173.1-40714313	16	40714327	29.25	34.58	13.58	4.94	16.05	2.34	1.6905	0.00336455	UP	40118745	40775225
AC_000173.1-4078391	16	4078405	0	20.75	4.53	12.35	29.81	25.7	-1.39288	0.0454479	Down	3850043	4104748
AC_000173.1-40861524	16	40861538	11.25	9.22	4.53	17.28	27.52	11.68	-1.14241	0.0442339	Down	40777424	40875279
AC_000173.1-41771975	16	41771989	29.25	34.58	27.16	14.82	20.64	7.01	1.09271	0.00918062	UP	41757242	41782546
AC_000173.1-42766586	16	42766600	24.75	20.75	13.58	2.47	6.88	4.67	2.00598	0.000541449	UP	42765850	42788711
AC_000173.1-43198444	16	43198458	20.25	25.36	22.64	4.94	6.88	16.36	1.2521	0.00799447	UP	43085285	43256415
AC_000173.1-43224201	16	43224215	20.25	13.83	20.37	2.47	9.17	9.35	1.33543	0.0136233	UP	43085285	43256415
AC_000173.1-43709821	16	43709835	27	18.44	29.43	4.94	16.05	4.67	1.51017	0.00209396	UP	43686454	43835921
AC_000173.1-43741546	16	43741560	15.75	32.27	20.37	4.94	16.05	11.68	1.04092	0.0400274	UP	43686454	43835921
AC_000173.1-43741567	16	43741581	15.75	32.27	20.37	4.94	16.05	11.68	1.04092	0.0400186	UP	43686454	43835921
AC_000173.1-43782613	16	43782627	40.5	46.1	47.53	22.22	20.64	16.36	1.18377	0.00142067	UP	43686454	43835921
AC_000173.1-44753833	16	44753847	6.75	6.92	0	19.75	16.05	11.68	-1.71891	0.0094099	Down	44735040	44775326
AC_000173.1-45104850	16	45104864	6.75	11.53	11.32	22.22	27.52	18.69	-1.17842	0.019675	Down	44994727	45131518
AC_000173.1-46165176	16	46165190	18	23.05	15.84	12.35	6.88	7.01	1.1143	0.0289906	UP	46125828	46201191
AC_000173.1-47699704	16	47699718	33.75	23.05	22.64	4.94	4.59	7.01	2.21903	2.59e-05	UP	47697877	47751049
AC_000173.1-47719974	16	47719988	20.25	18.44	15.84	2.47	4.59	7.01	1.89224	0.00144474	UP	47697877	47751049
AC_000173.1-47866030	16	47866044	6.75	2.31	4.53	12.35	27.52	16.36	-1.97755	0.00144474	Down	47827124	47934931
AC_000173.1-48229582	16	48229596	13.5	4.61	15.84	27.16	38.98	21.03	-1.32418	0.00691871	Down	48175200	48314477
AC_000173.1-49400471	16	49400485	15.75	9.22	11.32	2.47	2.29	4.67	1.86222	0.0118677	UP	49353518	49426716
AC_000173.1-49465517	16	49465531	2.25	9.22	4.53	12.35	20.64	11.68	-1.43619	0.0290846	Down	49426717	49493988
AC_000173.1-50451970	16	50451984	9	11.53	9.05	2.47	6.88	0	1.57042	0.0491572	UP	49912374	50472097
AC_000173.1-50600755	16	50600769	6.75	4.61	9.05	17.28	22.93	11.68	-1.29803	0.029601	Down	50596016	50672581
AC_000173.1-50682162	16	50682176	15.75	13.83	9.05	2.47	4.59	4.67	1.65039	0.0169724	UP	50674440	50686447
AC_000173.1-50682178	16	50682192	15.75	13.83	9.05	2.47	4.59	4.67	1.65039	0.0169724	UP	50674440	50686447
AC_000173.1-50713372	16	50713386	9	9.22	11.32	2.47	4.59	0	1.94537	0.0213319	UP	50704736	50806398
AC_000173.1-50728422	16	50728436	22.5	25.36	18.11	14.82	11.46	4.67	1.09166	0.019675	UP	50704736	50806398
AC_000173.1-50863601	16	50863615	15.75	20.75	9.05	0	2.29	14.02	1.42314	0.0266232	UP	50844996	51231864
AC_000173.1-51130363	16	51130377	15.75	18.44	9.05	19.75	32.1	44.4	-1.13781	0.0137894	Down	50844996	51231864
AC_000173.1-51616731	16	51616745	4.5	0	0	17.28	11.46	16.36	-3.06861	0.000223119	Down	51606846	51672298
AC_000173.1-51616748	16	51616762	4.5	0	0	17.28	11.46	16.36	-3.06861	0.000223119	Down	51606846	51672298
AC_000173.1-51726442	16	51726456	2.25	4.61	4.53	9.88	13.76	11.68	-1.55846	0.0415115	Down	51699044	51751275
AC_000173.1-53431398	16	53431412	49.51	36.88	43.01	19.75	13.76	28.04	1.07469	0.00666545	UP	53335626	53502341
AC_000173.1-53580295	16	53580309	4.5	9.22	4.53	17.28	16.05	18.69	-1.46066	0.0162202	Down	53534181	53593544
AC_000173.1-53791205	16	53791219	33.75	43.8	40.74	14.82	25.22	18.69	1.00441	0.00992334	UP	53637963	54986377
AC_000173.1-55429339	16	55429353	18	13.83	15.84	12.35	4.59	2.34	1.30882	0.0242428	UP	55410365	55442624
AC_000173.1-55429365	16	55429379	18	13.83	15.84	12.35	4.59	2.34	1.30882	0.0242428	UP	55410365	55442624
AC_000173.1-55527097	16	55527111	13.5	9.22	9.05	2.47	2.29	2.34	2.04932	0.0127703	UP	55521391	55527455
AC_000173.1-55555065	16	55555079	9	9.22	11.32	2.47	2.29	0	2.45336	0.00741074	UP	55553539	55558339
AC_000173.1-55577300	16	55577314	31.5	43.8	24.9	2.47	13.76	16.36	1.58569	0.000679526	UP	55558340	55610804
AC_000173.1-55577306	16	55577320	31.5	43.8	24.9	2.47	13.76	16.36	1.58569	0.000679366	UP	55558340	55610804
AC_000173.1-58445875	16	58445889	24.75	23.05	22.64	2.47	13.76	16.36	1.08272	0.0177889	UP	58228482	58600437
AC_000173.1-59127835	16	59127849	42.76	13.83	20.37	12.35	9.17	7.01	1.42173	0.0110254	UP	58918599	59131762
AC_000173.1-61732613	16	61732627	0	0	0	19.75	9.17	21.03	-5.85486	9.66e-07	Down	61724079	61738229
AC_000173.1-63615936	16	63615950	29.25	13.83	27.16	9.88	6.88	14.02	1.18484	0.0189331	UP	63581735	63628883
AC_000173.1-65723759	16	65723773	4.5	9.22	4.53	14.82	20.64	14.02	-1.39466	0.0242428	Down	65705178	65772953
AC_000173.1-66105392	16	66105406	40.5	34.58	29.43	14.82	16.05	7.01	1.45823	0.000271114	UP	66080902	66114105
AC_000173.1-66105404	16	66105418	40.5	34.58	29.43	14.82	16.05	7.01	1.45823	0.000271114	UP	66080902	66114105
AC_000173.1-67795845	16	67795859	31.5	11.53	11.32	12.35	4.59	2.34	1.49006	0.0243958	UP	67789449	67881130
AC_000173.1-70883108	16	70883122	13.5	13.83	15.84	7.41	4.59	0	1.80753	0.00664906	UP	70882759	70886829
AC_000173.1-70883124	16	70883138	13.5	13.83	15.84	7.41	4.59	0	1.80753	0.00664906	UP	70882759	70886829
AC_000173.1-71016152	16	71016166	4.5	2.31	2.26	9.88	9.17	14.02	-1.75805	0.0309737	Down	70932138	71016337
AC_000173.1-73639199	16	73639213	11.25	6.92	9.05	17.28	22.93	25.7	-1.24054	0.0167196	Down	73625836	73651821
AC_000173.1-73639222	16	73639236	11.25	6.92	9.05	17.28	22.93	25.7	-1.24054	0.0167196	Down	73625836	73651821
AC_000173.1-741256	16	741270	2.25	16.14	9.05	27.16	32.1	14.02	-1.37831	0.0156903	Down	717561	759737
AC_000173.1-76729896	16	76729910	13.5	16.14	13.58	2.47	2.29	4.67	2.10487	0.00261667	UP	76294789	76932842
AC_000173.1-76739071	16	76739085	33.75	11.53	15.84	4.94	6.88	7.01	1.66081	0.00646937	UP	76294789	76932842
AC_000173.1-78205799	16	78205813	15.75	13.83	13.58	12.35	2.29	0	1.56111	0.0147069	UP	78094462	78320235
AC_000173.1-78962282	16	78962296	6.75	2.31	11.32	9.88	25.22	18.69	-1.36067	0.0225899	Down	78805625	79001525
AC_000173.1-80160812	16	80160826	13.5	16.14	4.53	27.16	22.93	23.37	-1.07254	0.026103	Down	79921860	80260436
AC_000173.1-81385315	16	81385329	24.75	11.53	18.11	2.47	2.29	7.01	2.1386	0.000551974	UP	81384653	81434579
AC_000173.1-81571052	16	81571066	18	23.05	24.9	2.47	2.29	2.34	3.08009	2.61e-06	UP	81552389	81574472
AC_000173.1-81682788	16	81682802	20.25	13.83	20.37	7.41	6.88	7.01	1.33542	0.0136233	UP	81643254	81683408
AC_000173.1-81682799	16	81682813	20.25	13.83	20.37	7.41	6.88	7.01	1.33542	0.0136233	UP	81643254	81683408
AC_000173.1-81694095	16	81694109	15.75	23.05	15.84	4.94	4.59	9.35	1.49828	0.00705436	UP	81683409	81721837
AC_000174.1-10482320	17	10482334	13.5	13.83	9.05	4.94	4.59	2.34	1.56491	0.0266986	UP	10182663	10560361
AC_000174.1-10482331	17	10482345	13.5	13.83	9.05	4.94	4.59	2.34	1.56491	0.0266986	UP	10182663	10560361
AC_000174.1-40435955	17	40435969	27	9.22	20.37	12.35	4.59	2.34	1.55288	0.00778766	UP	40167774	40483931
AC_000174.1-41078866	17	41078880	4.5	9.22	0	19.75	9.17	11.68	-1.48905	0.0348148	Down	41062033	41205522
AC_000174.1-44322781	17	44322795	6.75	6.92	6.79	24.69	16.05	14.02	-1.36115	0.0201811	Down	43539062	44346827
AC_000174.1-4493821	17	4493835	18	9.22	24.9	2.47	0	7.01	2.37553	0.00031407	UP	4487854	4673056
AC_000174.1-46072796	17	46072810	18	13.83	6.79	34.57	27.52	25.7	-1.14869	0.00918615	Down	46039526	46147065
AC_000174.1-46456248	17	46456262	29.25	20.75	31.69	22.22	9.17	9.35	1.02123	0.0242273	UP	46402547	46486462
AC_000174.1-46639215	17	46639229	47.26	27.66	20.37	9.88	16.05	18.69	1.08156	0.0173074	UP	46633481	47028022
AC_000174.1-46742204	17	46742218	13.5	11.53	15.84	44.45	25.22	25.7	-1.18038	0.00678422	Down	46633481	47028022
AC_000174.1-47165739	17	47165753	27	32.27	22.64	0	11.46	14.02	1.63509	0.000854383	UP	47028023	47202895
AC_000174.1-5001328	17	5001342	0	11.53	2.26	37.04	27.52	9.35	-2.3329	0.00115966	Down	4965932	5018977
AC_000174.1-52115015	17	52115029	6.75	13.83	6.79	41.98	13.76	21.03	-1.43326	0.012043	Down	52054817	52196452
AC_000174.1-52945055	17	52945069	9	11.53	9.05	0	4.59	2.34	1.94537	0.0213319	UP	52940762	52968289
AC_000174.1-53353430	17	53353444	9	11.53	4.53	24.69	36.69	23.37	-1.71978	0.000479585	Down	53273733	53507205
AC_000174.1-53677151	17	53677165	22.5	9.22	15.84	4.94	2.29	2.34	2.24651	0.000918284	UP	53658958	53709289
AC_000174.1-54765909	17	54765923	31.5	39.19	38.48	17.28	11.46	9.35	1.51916	0.000120516	UP	54638051	54801733
AC_000174.1-55244138	17	55244152	13.5	23.05	13.58	0	9.17	2.34	2.01521	0.0015267	UP	55245219	55360147
AC_000174.1-55262182	17	55262196	15.75	18.44	9.05	2.47	2.29	9.35	1.56112	0.0147069	UP	55245219	55360147
AC_000174.1-55482320	17	55482334	11.25	16.14	20.37	12.35	4.59	2.34	1.30885	0.0242428	UP	55472097	55528500
AC_000174.1-55482345	17	55482359	11.25	16.14	20.37	12.35	4.59	2.34	1.30885	0.0242428	UP	55472097	55528500
AC_000174.1-55594810	17	55594824	13.5	11.53	11.32	4.94	0	7.01	1.56488	0.0266986	UP	55594367	55670848
AC_000174.1-55636228	17	55636242	9	20.75	20.37	4.94	6.88	4.67	1.55841	0.00818488	UP	55594367	55670848
AC_000174.1-55636255	17	55636269	9	20.75	20.37	4.94	6.88	4.67	1.55841	0.00818488	UP	55594367	55670848
AC_000174.1-58325454	17	58325468	27	13.83	15.84	7.41	2.29	2.34	2.19659	0.000328783	UP	58294897	58405436
AC_000174.1-61423253	17	61423267	18	11.53	11.32	7.41	0	4.67	1.73106	0.010675	UP	61229168	61534812
AC_000174.1-61728480	17	61728494	18	18.44	24.9	2.47	9.17	11.68	1.35656	0.00769915	UP	61564628	61859859
AC_000174.1-62395945	17	62395959	13.5	16.14	15.84	29.63	29.81	35.05	-1.03035	0.00998945	Down	62365248	62506714
AC_000174.1-62615567	17	62615581	27	25.36	29.43	12.35	13.76	14.02	1.02234	0.0128028	UP	62581429	62886621
AC_000174.1-62951724	17	62951738	13.5	18.44	13.58	0	6.88	9.35	1.42333	0.0192544	UP	62886622	63007318
AC_000174.1-63521249	17	63521263	13.5	18.44	9.05	4.94	2.29	0	2.4034	0.00149943	UP	63498203	63561155
AC_000174.1-64737341	17	64737355	33.75	23.05	20.37	7.41	9.17	7.01	1.68495	0.000615832	UP	64724241	64742928
AC_000174.1-64737357	17	64737371	33.75	23.05	20.37	7.41	9.17	7.01	1.68495	0.000615832	UP	64724241	64742928
AC_000174.1-64754855	17	64754869	18	18.44	11.32	7.41	0	9.35	1.49239	0.0126146	UP	64752925	64807995
AC_000174.1-65677023	17	65677037	24.75	29.97	22.64	51.85	45.86	63.09	-1.03651	0.00280159	Down	65661998	65699848
AC_000174.1-65800176	17	65800190	9	9.22	2.26	22.22	20.64	11.68	-1.36114	0.0201811	Down	65740833	65863708
AC_000174.1-6666480	17	6666494	11.25	13.83	13.58	2.47	4.59	2.34	1.94775	0.00723301	UP	6481647	6686445
AC_000174.1-66830585	17	66830599	29.25	13.83	20.37	4.94	16.05	7.01	1.15324	0.0326396	UP	66829139	66851334
AC_000174.1-66830599	17	66830613	29.25	13.83	20.37	4.94	16.05	7.01	1.15324	0.0326502	UP	66829139	66851334
AC_000174.1-67526907	17	67526921	9	18.44	2.26	27.16	16.05	28.04	-1.22731	0.0228088	Down	67367628	67541092
AC_000174.1-67800133	17	67800147	13.5	16.14	18.11	2.47	4.59	7.01	1.70283	0.00596431	UP	67768278	68002792
AC_000174.1-67807858	17	67807872	20.25	9.22	31.69	2.47	13.76	9.35	1.22517	0.0382887	UP	67768278	68002792
AC_000174.1-68261823	17	68261837	22.5	11.53	20.37	9.88	2.29	11.68	1.18907	0.0244522	UP	68127695	68318840
AC_000174.1-70645612	17	70645626	15.75	9.22	11.32	0	2.29	2.34	2.74518	0.00131969	UP	70612750	70683912
AC_000174.1-70645620	17	70645634	15.75	9.22	11.32	0	2.29	2.34	2.74518	0.00131969	UP	70612750	70683912
AC_000174.1-70761706	17	70761720	2.25	25.36	4.53	37.04	20.64	21.03	-1.24919	0.0429248	Down	70734993	70783398
AC_000174.1-71464777	17	71464791	18	18.44	13.58	7.41	4.59	2.34	1.76876	0.00374754	UP	71459354	71470127
AC_000174.1-71492756	17	71492770	2.25	4.61	0	12.35	20.64	14.02	-2.63526	0.000492422	Down	71470128	71497411
AC_000174.1-72198730	17	72198744	9	9.22	9.05	2.47	0	4.67	1.83329	0.0352377	UP	72198072	72208758
AC_000174.1-72242070	17	72242084	15.75	32.27	31.69	9.88	11.46	9.35	1.36297	0.00446602	UP	72229523	72247270
AC_000174.1-72316933	17	72316947	4.5	6.92	6.79	29.63	11.46	18.69	-1.64272	0.00535135	Down	72292773	72332162
AC_000174.1-73171379	17	73171393	4.5	4.61	4.53	14.82	13.76	14.02	-1.5698	0.022753	Down	73159164	73175018
AC_000174.1-73930275	17	73930289	20.25	20.75	24.9	9.88	4.59	7.01	1.60456	0.0016781	UP	73920609	73935370
AC_000174.1-74241039	17	74241053	4.5	4.61	11.32	12.35	20.64	18.69	-1.29803	0.029601	Down	74054344	74456079
AC_000174.1-74442462	17	74442476	9	6.92	4.53	14.82	18.34	18.69	-1.29805	0.029601	Down	74054344	74456079
AC_000174.1-74593503	17	74593517	24.75	27.66	27.16	12.35	16.05	4.67	1.25571	0.00385317	UP	74581116	74598155
AC_000174.1-74633091	17	74633105	20.25	13.83	20.37	4.94	6.88	4.67	1.68184	0.0033557	UP	74623249	74633235
AC_000174.1-74765774	17	74765788	27	13.83	31.69	9.88	13.76	9.35	1.12728	0.0237623	UP	74750525	74799509
AC_000174.1-74770200	17	74770214	6.75	2.31	2.26	22.22	20.64	14.02	-2.2235	0.000551974	Down	74750525	74799509
AC_000174.1-75113267	17	75113281	6.75	9.22	2.26	14.82	20.64	14.02	-1.39467	0.0242428	Down	75107139	75141591
AC_000175.1-10291424	18	10291438	22.5	23.05	11.32	2.47	9.17	9.35	1.39343	0.00911129	UP	10263074	10294994
AC_000175.1-10343513	18	10343527	15.75	11.53	6.79	17.28	27.52	25.7	-1.02579	0.0365397	Down	10305908	10350470
AC_000175.1-10401398	18	10401412	6.75	0	2.26	12.35	16.05	18.69	-2.26147	0.00155552	Down	10392423	10437247
AC_000175.1-11244274	18	11244288	11.25	9.22	13.58	0	0	0	5.33611	6.14e-05	UP	11208242	11257815
AC_000175.1-11308455	18	11308469	22.5	23.05	9.05	7.41	6.88	11.68	1.05617	0.0430286	UP	11257816	11409219
AC_000175.1-11366362	18	11366376	42.76	32.27	67.91	32.1	18.34	16.36	1.114	0.00895978	UP	11257816	11409219
AC_000175.1-11575108	18	11575122	9	11.53	2.26	9.88	22.93	23.37	-1.27465	0.0310039	Down	11566449	11585164
AC_000175.1-12049638	18	12049652	20.25	18.44	9.05	4.94	0	0	3.12949	6.67e-05	UP	11986062	12111028
AC_000175.1-12306749	18	12306763	0	4.61	6.79	9.88	9.17	16.36	-1.55846	0.0415115	Down	12115455	12379791
AC_000175.1-12878942	18	12878956	22.5	16.14	29.43	9.88	6.88	16.36	1.03518	0.0286401	UP	12777472	12951805
AC_000175.1-12972067	18	12972081	24.75	9.22	18.11	7.41	4.59	11.68	1.12865	0.0352639	UP	12970943	13009214
AC_000175.1-13123423	18	13123437	24.75	9.22	15.84	4.94	4.59	4.67	1.76871	0.00374754	UP	13079897	13186022
AC_000175.1-13383571	18	13383585	6.75	4.61	4.53	22.22	13.76	11.68	-1.50888	0.0192544	Down	13370494	13387648
AC_000175.1-13489914	18	13489928	18	27.66	11.32	4.94	2.29	4.67	2.19665	0.000328783	UP	13425371	13493935
AC_000175.1-13489930	18	13489944	18	27.66	11.32	4.94	2.29	4.67	2.19665	0.000328783	UP	13425371	13493935
AC_000175.1-14013940	18	14013954	20.25	9.22	15.84	2.47	11.46	4.67	1.23972	0.0358539	UP	14003633	14053384
AC_000175.1-14015577	18	14015591	24.75	16.14	15.84	4.94	4.59	11.68	1.39339	0.00911129	UP	14003633	14053384
AC_000175.1-14015591	18	14015605	24.75	16.14	15.84	4.94	4.59	11.68	1.39339	0.00911129	UP	14003633	14053384
AC_000175.1-14594446	18	14594460	13.5	13.83	13.58	2.47	4.59	4.67	1.7311	0.010675	UP	14592769	14599518
AC_000175.1-16569098	18	16569112	20.25	9.22	11.32	2.47	2.29	0	2.91136	0.000405448	UP	16550376	16610345
AC_000175.1-16654654	18	16654668	6.75	2.31	11.32	17.28	18.34	14.02	-1.23207	0.0429622	Down	16653489	16743128
AC_000175.1-16772118	18	16772132	40.5	36.88	33.95	9.88	34.39	9.35	1.0398	0.0163334	UP	16739433	16824483
AC_000175.1-17030817	18	17030831	13.5	16.14	11.32	2.47	2.29	7.01	1.7311	0.010675	UP	16863744	17031948
AC_000175.1-19140329	18	19140343	2.25	11.53	13.58	19.75	18.34	21.03	-1.07926	0.0472783	Down	19124257	19157435
AC_000175.1-19419932	18	19419946	13.5	13.83	13.58	9.88	0	4.67	1.48468	0.022753	UP	19298516	19639278
AC_000175.1-19570910	18	19570924	20.25	23.05	20.37	12.35	4.59	11.68	1.15384	0.0167196	UP	19298516	19639278
AC_000175.1-25031103	18	25031117	31.5	25.36	22.64	9.88	6.88	14.02	1.35971	0.00312939	UP	24996678	25036840
AC_000175.1-25031112	18	25031126	51.76	48.41	40.74	17.28	22.93	28.04	1.04219	0.00537726	UP	24996678	25036840
AC_000175.1-25089021	18	25089035	9	11.53	13.58	0	0	9.35	1.77136	0.0192786	UP	25085255	25091695
AC_000175.1-26023314	18	26023328	38.25	13.83	13.58	4.94	9.17	9.35	1.45054	0.0172151	UP	26021950	26043124
AC_000175.1-26031842	18	26031856	18	9.22	18.11	0	6.88	9.35	1.4233	0.0192544	UP	26021950	26043124
AC_000175.1-36546469	18	36546483	29.25	11.53	24.9	12.35	6.88	4.67	1.45573	0.00847213	UP	36510905	36574880
AC_000175.1-40783904	18	40783918	13.5	13.83	9.05	7.41	0	4.67	1.56489	0.0266986	UP	40745563	40806093
AC_000175.1-43108013	18	43108027	9	16.14	9.05	4.94	0	7.01	1.47403	0.0415115	UP	43087808	43158961
AC_000175.1-43588391	18	43588405	11.25	27.66	11.32	2.47	6.88	7.01	1.56113	0.011785	UP	43574289	43644737
AC_000175.1-44062335	18	44062349	20.25	9.22	20.37	4.94	6.88	7.01	1.37476	0.0162202	UP	44018745	44137215
AC_000175.1-44881738	18	44881752	2.25	2.31	9.05	17.28	16.05	14.02	-1.71889	0.0094099	Down	44867358	44883895
AC_000175.1-46185590	18	46185604	13.5	9.22	15.84	0	2.29	2.34	2.83068	0.000733362	UP	46184360	46208916
AC_000175.1-46185600	18	46185614	13.5	9.22	15.84	0	2.29	2.34	2.83068	0.000733362	UP	46184360	46208916
AC_000175.1-46396453	18	46396467	20.25	23.05	27.16	7.41	9.17	14.02	1.18667	0.00965516	UP	46396383	46398916
AC_000175.1-47039396	18	47039410	13.5	13.83	15.84	2.47	6.88	7.01	1.35074	0.0290846	UP	47018464	47044545
AC_000175.1-4707084	18	4707098	11.25	11.53	13.58	2.47	4.59	0	2.23721	0.00444677	UP	4703602	4818643
AC_000175.1-48490015	18	48490029	6.75	4.61	2.26	9.88	20.64	11.68	-1.56978	0.022753	Down	48481121	48494876
AC_000175.1-48490033	18	48490047	6.75	4.61	2.26	9.88	20.64	11.68	-1.56978	0.022753	Down	48481121	48494876
AC_000175.1-48664560	18	48664574	11.25	13.83	13.58	2.47	0	7.01	1.94773	0.00723301	UP	48661803	48668481
AC_000175.1-49423939	18	49423953	15.75	11.53	11.32	0	2.29	11.68	1.40397	0.0348148	UP	49403493	49430175
AC_000175.1-49656444	18	49656458	27	11.53	22.64	2.47	6.88	16.36	1.22004	0.0364012	UP	49650515	49658893
AC_000175.1-49803884	18	49803898	4.5	9.22	0	17.28	13.76	9.35	-1.48903	0.0348148	Down	49792093	49872213
AC_000175.1-51433794	18	51433808	13.5	9.22	18.11	7.41	0	9.35	1.27427	0.0434429	UP	51395995	51462042
AC_000175.1-51666437	18	51666451	11.25	4.61	13.58	17.28	16.05	37.39	-1.23117	0.0362486	Down	51657801	51678211
AC_000175.1-53189816	18	53189830	2.25	9.22	0	37.04	11.46	9.35	-2.2247	0.00533963	Down	53169569	53207223
AC_000175.1-53616799	18	53616813	22.5	13.83	9.05	37.04	45.86	42.06	-1.43398	0.000285241	Down	53615943	53627169
AC_000175.1-54038545	18	54038559	29.25	11.53	22.64	9.88	9.17	9.35	1.15264	0.0281896	UP	54025021	54045583
AC_000175.1-54178037	18	54178051	33.75	27.66	33.95	7.41	18.34	21.03	1.01275	0.0118389	UP	54169313	54178929
AC_000175.1-54561232	18	54561246	11.25	18.44	15.84	37.04	34.39	37.39	-1.23025	0.00133672	Down	54550113	54589348
AC_000175.1-55316686	18	55316700	20.25	18.44	20.37	46.92	45.86	32.71	-1.06032	0.00635247	Down	55307583	55334887
AC_000175.1-55816426	18	55816440	11.25	13.83	11.32	9.88	2.29	0	1.5649	0.0266986	UP	55810633	55824241
AC_000175.1-56320825	18	56320839	15.75	29.97	36.22	4.94	11.46	16.36	1.30084	0.00958287	UP	56309465	56333619
AC_000175.1-56322678	18	56322692	22.5	20.75	11.32	9.88	6.88	9.35	1.05628	0.0411735	UP	56309465	56333619
AC_000175.1-56543443	18	56543457	20.25	18.44	13.58	2.47	9.17	4.67	1.62143	0.00526294	UP	56545157	56547189
AC_000175.1-56939982	18	56939996	0	0	0	9.88	11.46	9.35	-5.1782	0.000245306	Down	56869562	56948271
AC_000175.1-57266672	18	57266686	4.5	4.61	11.32	22.22	16.05	18.69	-1.4216	0.0136233	Down	57262110	57286664
AC_000175.1-57750492	18	57750506	4.5	11.53	9.05	29.63	22.93	23.37	-1.55232	0.00193965	Down	57750082	57754321
AC_000175.1-57857260	18	57857274	15.75	18.44	36.22	4.94	13.76	4.67	1.55892	0.00608629	UP	57843335	57861452
AC_000175.1-59647428	18	59647442	29.25	32.27	15.84	14.82	11.46	9.35	1.1172	0.0136519	UP	59195334	59712140
AC_000175.1-62160162	18	62160176	11.25	11.53	36.22	9.88	6.88	4.67	1.45223	0.0236483	UP	62144174	62165477
AC_000175.1-62767247	18	62767261	2.25	13.83	13.58	22.22	16.05	25.7	-1.07581	0.0489685	Down	62760037	62773084
AC_000175.1-63411615	18	63411629	13.5	13.83	11.32	4.94	4.59	0	1.94773	0.00723301	UP	63412363	63421530
AC_000175.1-64181364	18	64181378	15.75	13.83	13.58	2.47	11.46	2.34	1.35075	0.0290846	UP	64175125	64182957
AC_000175.1-64276635	18	64276649	6.75	11.53	4.53	14.82	13.76	32.71	-1.39022	0.0235491	Down	64260084	64276823
AC_000175.1-64577022	18	64577036	18	34.58	27.16	12.35	13.76	9.35	1.16076	0.0101425	UP	64569142	64577631
AC_000175.1-65272230	18	65272244	33.75	18.44	27.16	24.69	4.59	9.35	1.06081	0.0386693	UP	65255154	65280145
AC_000175.1-6562831	18	6562845	11.25	16.14	18.11	9.88	6.88	2.34	1.23975	0.0358539	UP	6556135	6584447
AC_000175.1-6595891	18	6595905	6.75	2.31	11.32	9.88	18.34	21.03	-1.23206	0.0429622	Down	6584448	6700052
AC_000175.1-7226818	18	7226832	9	9.22	13.58	2.47	0	2.34	2.55733	0.00419816	UP	6700053	7356787
AC_000175.1-8097788	18	8097802	40.5	20.75	43.01	12.35	20.64	14.02	1.14196	0.0066911	UP	8078824	8103775
AC_000175.1-8158058	18	8158072	20.25	23.05	31.69	2.47	4.59	9.35	2.13517	4.44e-05	UP	8103776	8163786
AC_000175.1-8166344	18	8166358	33.75	16.14	40.74	2.47	18.34	7.01	1.66468	0.00280757	UP	8163787	8289560
AC_000175.1-9741470	18	9741484	4.5	13.83	9.05	19.75	16.05	28.04	-1.18855	0.0274153	Down	9189535	10164197
AC_000176.1-12684170	19	12684184	4.5	11.53	2.26	17.28	20.64	11.68	-1.39466	0.0242428	Down	12662411	12694404
AC_000176.1-12898779	19	12898793	11.25	13.83	9.05	2.47	0	9.35	1.47402	0.0415115	UP	12880069	13086612
AC_000176.1-13174010	19	13174024	0	4.61	11.32	17.28	16.05	9.35	-1.35973	0.0434429	Down	13157421	13190887
AC_000176.1-13174021	19	13174035	0	4.61	11.32	17.28	16.05	9.35	-1.35973	0.0434429	Down	13157421	13190887
AC_000176.1-13273599	19	13273613	24.75	16.14	18.11	2.47	9.17	11.68	1.30285	0.0114193	UP	13271535	13525422
AC_000176.1-14451263	19	14451277	18	13.83	9.05	4.94	2.29	2.34	2.02841	0.00436849	UP	14446868	14479485
AC_000176.1-15275218	19	15275232	0	4.61	4.53	9.88	13.76	9.35	-1.75801	0.0309737	Down	15273782	15282577
AC_000176.1-15636102	19	15636116	29.25	50.71	29.43	14.82	16.05	2.34	1.71325	0.000293222	UP	15483856	15791256
AC_000176.1-18622236	19	18622250	33.75	25.36	22.64	0	13.76	9.35	1.76665	0.000519246	UP	18609516	18642180
AC_000176.1-19493596	19	19493610	11.25	23.05	29.43	4.94	4.59	4.67	2.11362	0.000386022	UP	19457283	19621062
AC_000176.1-19620058	19	19620072	13.5	9.22	11.32	0	4.59	2.34	2.14632	0.00756927	UP	19457283	19621062
AC_000176.1-20543586	19	20543600	9	9.22	4.53	24.69	18.34	14.02	-1.27546	0.0244522	Down	20535028	20562768
AC_000176.1-21028141	19	21028155	13.5	13.83	9.05	41.98	32.1	9.35	-1.15346	0.0432849	Down	20993578	21096927
AC_000176.1-22357117	19	22357131	29.25	39.19	36.22	22.22	6.88	21.03	1.07349	0.0114506	UP	22241471	22431590
AC_000176.1-22874242	19	22874256	20.25	16.14	11.32	9.88	6.88	4.67	1.14598	0.0429622	UP	22859359	22906186
AC_000176.1-23179753	19	23179767	15.75	13.83	18.11	7.41	11.46	2.34	1.14602	0.0429622	UP	23168433	23191280
AC_000176.1-23347617	19	23347631	33.75	34.58	27.16	12.35	16.05	14.02	1.16182	0.00385592	UP	23324761	23357435
AC_000176.1-23473918	19	23473932	20.25	32.27	27.16	4.94	9.17	4.67	2.03582	4.8e-05	UP	23437024	23476448
AC_000176.1-23909564	19	23909578	9	13.83	18.11	4.94	2.29	9.35	1.27431	0.0434429	UP	23887920	23925901
AC_000176.1-24274816	19	24274830	0	2.31	2.26	12.35	9.17	14.02	-2.73486	0.00236128	Down	24242808	24458416
AC_000176.1-24429526	19	24429540	4.5	4.61	0	14.82	16.05	11.68	-2.11234	0.00436849	Down	24242808	24458416
AC_000176.1-25113437	19	25113451	22.5	11.53	22.64	2.47	11.46	7.01	1.39342	0.00911129	UP	25106724	25135095
AC_000176.1-25211540	19	25211554	6.75	6.92	4.53	12.35	32.1	16.36	-1.6953	0.00528194	Down	25198267	25227886
AC_000176.1-25211545	19	25211559	6.75	6.92	4.53	12.35	32.1	16.36	-1.6953	0.00528143	Down	25198267	25227886
AC_000176.1-25310693	19	25310707	31.5	13.83	15.84	9.88	6.88	7.01	1.35454	0.0147865	UP	25227887	25322838
AC_000176.1-25996508	19	25996522	13.5	16.14	9.05	0	0	0	5.51248	1.54e-05	UP	25942668	26021812
AC_000176.1-27138012	19	27138026	31.5	11.53	22.64	0	13.76	0	2.16186	0.00219663	UP	27123625	27170653
AC_000176.1-27151059	19	27151073	45.01	13.83	24.9	7.41	16.05	11.68	1.23149	0.020271	UP	27123625	27170653
AC_000176.1-28363007	19	28363021	4.5	2.31	11.32	9.88	22.93	18.69	-1.46065	0.0162202	Down	28350936	28371673
AC_000176.1-29162678	19	29162692	18	18.44	15.84	2.47	2.29	7.01	2.07822	0.000921011	UP	29083549	29269430
AC_000176.1-29269925	19	29269939	45.01	13.83	27.16	4.94	11.46	2.34	2.14695	0.000429269	UP	29266581	29269003
AC_000176.1-30375005	19	30375019	2.25	2.31	2.26	12.35	11.46	14.02	-2.31988	0.00444677	Down	30322099	30378257
AC_000176.1-32395013	19	32395027	31.5	11.53	27.16	4.94	4.59	11.68	1.69493	0.00317081	UP	32341962	32426347
AC_000176.1-32783052	19	32783066	20.25	43.8	22.64	14.82	13.76	14.02	1.02311	0.0254944	UP	32696437	32804797
AC_000176.1-33561511	19	33561525	33.75	16.14	27.16	12.35	6.88	7.01	1.5504	0.00203887	UP	33549808	33585290
AC_000176.1-34797838	19	34797852	33.75	29.97	24.9	9.88	16.05	7.01	1.41021	0.00121622	UP	34795745	34817320
AC_000176.1-34882474	19	34882488	4.5	2.31	9.05	19.75	16.05	14.02	-1.57801	0.0126146	Down	34876632	34899122
AC_000176.1-35065820	19	35065834	4.5	4.61	4.53	12.35	16.05	11.68	-1.48903	0.0348148	Down	35046845	35098667
AC_000176.1-35065843	19	35065857	4.5	4.61	4.53	12.35	16.05	11.68	-1.48903	0.0348148	Down	35046845	35098667
AC_000176.1-35578310	19	35578324	9	20.75	11.32	7.41	4.59	4.67	1.27433	0.0434429	UP	35557245	35646258
AC_000176.1-35588173	19	35588187	24.75	18.44	20.37	7.41	6.88	14.02	1.15382	0.0167196	UP	35557245	35646258
AC_000176.1-35899860	19	35899874	20.25	16.14	11.32	2.47	13.76	2.34	1.30885	0.0242428	UP	35876876	35933233
AC_000176.1-35972319	19	35972333	9	9.22	11.32	4.94	2.29	2.34	1.5704	0.0491572	UP	35955260	35993796
AC_000176.1-37844685	19	37844699	18	16.14	18.11	4.94	4.59	14.02	1.12869	0.0352639	UP	37840201	37873352
AC_000176.1-390212	19	390226	11.25	9.22	15.84	0	0	4.67	2.74519	0.00131969	UP	294709	626244
AC_000176.1-39073456	19	39073470	11.25	13.83	20.37	0	0	4.67	3.06041	0.000122265	UP	39070810	39081164
AC_000176.1-39368430	19	39368444	29.25	20.75	29.43	4.94	6.88	16.36	1.47142	0.00215228	UP	39363524	39383434
AC_000176.1-39457991	19	39458005	6.75	18.44	22.64	29.63	27.52	42.06	-1.02935	0.018718	Down	39447853	39460691
AC_000176.1-39720681	19	39720695	4.5	4.61	2.26	12.35	13.76	21.03	-1.96483	0.00410446	Down	39680465	39726494
AC_000176.1-39720708	19	39720722	4.5	4.61	2.26	12.35	13.76	21.03	-1.96483	0.00410446	Down	39680465	39726494
AC_000176.1-41119780	19	41119794	27	11.53	15.84	7.41	4.59	0	2.1386	0.000551974	UP	41109854	41123930
AC_000176.1-42365597	19	42365611	11.25	9.22	9.05	4.94	0	2.34	1.94534	0.0213319	UP	42361366	42366659
AC_000176.1-42722105	19	42722119	4.5	6.92	4.53	9.88	18.34	18.69	-1.50884	0.0192544	Down	42691368	42735754
AC_000176.1-43158504	19	43158518	18	16.14	9.05	4.94	2.29	4.67	1.80751	0.00664906	UP	43148013	43162167
AC_000176.1-43515267	19	43515281	18	11.53	24.9	4.94	13.76	4.67	1.18929	0.0257948	UP	43513947	43544950
AC_000176.1-44571826	19	44571840	13.5	11.53	9.05	0	4.59	2.34	2.14633	0.00756927	UP	44538303	44575567
AC_000176.1-44636111	19	44636125	18	13.83	15.84	2.47	4.59	7.01	1.7028	0.00596431	UP	44633620	44641644
AC_000176.1-45425728	19	45425742	24.75	16.14	27.16	7.41	13.76	11.68	1.03586	0.0228088	UP	45411512	45432420
AC_000176.1-46317949	19	46317963	2.25	2.31	2.26	12.35	11.46	9.35	-2.13187	0.0127703	Down	46263340	46420765
AC_000176.1-4667016	19	4667030	11.25	6.92	36.22	34.57	25.22	63.09	-1.15154	0.0365603	Down	4349786	5017158
AC_000176.1-48581022	19	48581036	13.5	25.36	13.58	7.41	6.88	4.67	1.43788	0.0107463	UP	48561983	48622640
AC_000176.1-50463494	19	50463508	13.5	20.75	33.95	14.82	9.17	7.01	1.1425	0.0287138	UP	50388661	50536976
AC_000176.1-50544985	19	50544999	6.75	2.31	4.53	9.88	13.76	23.37	-1.71892	0.0094099	Down	50537802	50546687
AC_000176.1-51298503	19	51298517	11.25	6.92	6.79	24.69	18.34	28.04	-1.46036	0.00437157	Down	51271243	51381692
AC_000176.1-51717431	19	51717445	22.5	13.83	18.11	49.39	38.98	25.7	-1.03397	0.00933578	Down	51717263	51724335
AC_000176.1-51775497	19	51775511	13.5	9.22	9.05	4.94	4.59	0	1.67437	0.0309737	UP	51770582	51775373
AC_000176.1-51940579	19	51940593	22.5	13.83	18.11	0	6.88	4.67	2.13863	0.000551974	UP	51909355	51965369
AC_000176.1-52288546	19	52288560	9	11.53	13.58	4.94	4.59	2.34	1.47404	0.0415115	UP	52273497	52290597
AC_000176.1-52445292	19	52445306	15.75	18.44	20.37	9.88	11.46	2.34	1.18915	0.0244522	UP	52307302	52630412
AC_000176.1-5252082	19	5252096	18	13.83	22.64	9.88	6.88	9.35	1.05629	0.0411735	UP	5221507	5283311
AC_000176.1-53143638	19	53143652	11.25	11.53	11.32	4.94	4.59	2.34	1.47403	0.0415115	UP	53117313	53161254
AC_000176.1-53989683	19	53989697	15.75	27.66	36.22	4.94	16.05	16.36	1.07347	0.0298223	UP	53978216	54001920
AC_000176.1-54696266	19	54696280	4.5	13.83	9.05	14.82	22.93	28.04	-1.23931	0.0217072	Down	54668016	54744328
AC_000176.1-54847030	19	54847044	22.5	13.83	22.64	4.94	11.46	11.68	1.04841	0.0337561	UP	54744329	54905010
AC_000176.1-54910564	19	54910578	36	11.53	13.58	14.82	2.29	7.01	1.34166	0.0390102	UP	54905011	54917032
AC_000176.1-54926410	19	54926424	9	13.83	15.84	7.41	2.29	4.67	1.404	0.0348148	UP	54917033	55116876
AC_000176.1-55169255	19	55169269	2.25	4.61	2.26	17.28	18.34	21.03	-2.52011	0.000182126	Down	55116877	55296524
AC_000176.1-55169260	19	55169274	2.25	4.61	2.26	17.28	18.34	21.03	-2.52011	0.000182126	Down	55116877	55296524
AC_000176.1-55910987	19	55911001	15.75	20.75	24.9	9.88	11.46	4.67	1.22375	0.0139615	UP	55903545	55917030
AC_000176.1-56115644	19	56115658	15.75	18.44	15.84	39.51	45.86	23.37	-1.09378	0.00859179	Down	56094547	56167976
AC_000176.1-56263891	19	56263905	29.25	18.44	11.32	7.41	11.46	9.35	1.04754	0.0399766	UP	56256889	56274935
AC_000176.1-56572629	19	56572643	9	4.61	9.05	12.35	18.34	23.37	-1.21501	0.0352639	Down	56566599	56575449
AC_000176.1-57145012	19	57145026	13.5	20.75	11.32	4.94	4.59	2.34	1.88013	0.00410446	UP	56975492	57180334
AC_000176.1-57173868	19	57173882	15.75	16.14	13.58	9.88	4.59	0	1.63371	0.0094099	UP	56975492	57180334
AC_000176.1-57332614	19	57332628	2.25	6.92	2.26	9.88	20.64	9.35	-1.73492	0.0169724	Down	57288652	57398998
AC_000176.1-57911056	19	57911070	11.25	9.22	29.43	9.88	2.29	7.01	1.37395	0.0329777	UP	57892549	58063261
AC_000176.1-58176228	19	58176242	27	16.14	11.32	0	11.46	4.67	1.68145	0.00457444	UP	58064760	58312463
AC_000176.1-5852763	19	5852777	9	4.61	2.26	22.22	18.34	11.68	-1.644	0.00818488	Down	5839775	5959720
AC_000176.1-58549698	19	58549712	22.5	13.83	15.84	4.94	9.17	4.67	1.43783	0.0107463	UP	58312464	58582922
AC_000176.1-59154274	19	59154288	29.25	27.66	43.01	14.82	9.17	25.7	1.0091	0.0182286	UP	59099046	59256517
AC_000176.1-59444970	19	59444984	36	23.05	13.58	9.88	4.59	14.02	1.3384	0.0141653	UP	59323742	59491811
AC_000176.1-59663791	19	59663805	11.25	9.22	2.26	27.16	13.76	14.02	-1.21525	0.0365074	Down	59591051	59705268
AC_000176.1-60440002	19	60440016	9	25.36	18.11	9.88	9.17	2.34	1.27765	0.026122	UP	60434063	60539933
AC_000176.1-61659135	19	61659149	38.25	9.22	22.64	7.41	16.05	7.01	1.18052	0.0470842	UP	61386557	61708762
AC_000176.1-62650967	19	62650981	11.25	9.22	9.05	4.94	2.29	0	1.94535	0.0213319	UP	62614366	62656129
AC_000176.1-63667877	19	63667891	22.5	18.44	38.48	4.94	9.17	23.37	1.06687	0.0417638	UP	63629724	63675905
AC_000176.1-63900178	19	63900192	13.5	23.05	15.84	4.94	4.59	14.02	1.12872	0.0352639	UP	63753055	63907492
AC_000176.1-7833469	19	7833483	2.25	9.22	2.26	9.88	27.52	11.68	-1.78356	0.00955823	Down	7830734	7860117
AC_000176.1-8028057	19	8028071	4.5	13.83	11.32	17.28	20.64	28.04	-1.12799	0.0310866	Down	8018816	8052591
AC_000176.1-8048529	19	8048543	13.5	16.14	11.32	2.47	4.59	7.01	1.4847	0.022753	UP	8018816	8052591
AC_000176.1-9007205	19	9007219	33.75	18.44	18.11	7.41	16.05	0	1.55273	0.00859357	UP	9006445	9021077
AC_000176.1-9404503	19	9404517	15.75	6.92	9.05	22.22	22.93	25.7	-1.12281	0.0228088	Down	9393124	9441523
AC_000176.1-9523732	19	9523746	13.5	16.14	9.05	19.75	34.39	25.7	-1.0272	0.0288772	Down	9497921	9524751
AC_000176.1-9620510	19	9620524	27	13.83	18.11	7.41	6.88	4.67	1.61197	0.00296369	UP	9617559	9670318
AC_000177.1-1497444	20	1497458	22.5	16.14	27.16	9.88	6.88	7.01	1.45824	0.00341486	UP	1433128	1893747
AC_000177.1-24595396	20	24595410	33.75	11.53	20.37	7.41	2.29	11.68	1.59675	0.00750642	UP	24570226	24596518
AC_000177.1-26834774	20	26834788	9	4.61	13.58	12.35	29.81	28.04	-1.33736	0.0171603	Down	26293925	27745394
AC_000177.1-31175580	20	31175594	33.75	25.36	18.11	4.94	16.05	9.35	1.31825	0.00736307	UP	31171388	31262882
AC_000177.1-31627672	20	31627686	27	20.75	20.37	7.41	4.59	16.36	1.25206	0.00799447	UP	31613723	31631534
AC_000177.1-32836435	20	32836449	22.5	16.14	27.16	54.32	50.44	30.38	-1.00928	0.0075793	Down	32683996	32848726
AC_000177.1-35989889	20	35989903	13.5	6.92	15.84	27.16	29.81	28.04	-1.19503	0.00788394	Down	35988350	35994139
AC_000177.1-36109040	20	36109054	11.25	9.22	15.84	2.47	4.59	2.34	1.86225	0.0118677	UP	35966350	36178472
AC_000177.1-39543754	20	39543768	29.25	9.22	22.64	9.88	2.29	4.67	1.84442	0.00296473	UP	39515256	39674024
AC_000177.1-41714759	20	41714773	27	16.14	20.37	4.94	11.46	14.02	1.04166	0.0277253	UP	41694194	41773268
AC_000177.1-4561754	20	4561768	27	11.53	15.84	9.88	6.88	2.34	1.49822	0.00705436	UP	4505275	4618420
AC_000177.1-45788572	20	45788586	24.75	16.14	22.64	9.88	11.46	9.35	1.04167	0.0277253	UP	45014751	46652610
AC_000177.1-55945763	20	55945777	9	13.83	11.32	2.47	6.88	2.34	1.47406	0.0415115	UP	55885689	55966891
AC_000177.1-58510797	20	58510811	9	20.75	18.11	7.41	2.29	2.34	1.94925	0.00251283	UP	58376939	58546813
AC_000177.1-58841345	20	58841359	18	18.44	15.84	39.51	34.39	37.39	-1.06295	0.00414458	Down	58777985	58975987
AC_000177.1-62785938	20	62785952	4.5	18.44	6.79	27.16	29.81	25.7	-1.4455	0.00292787	Down	62724223	62820246
AC_000177.1-63794160	20	63794174	6.75	11.53	11.32	24.69	27.52	18.69	-1.22673	0.0138404	Down	63773321	64357677
AC_000177.1-64942198	20	64942212	24.75	36.88	18.11	4.94	4.59	14.02	1.72738	0.00105788	UP	64480219	65427772
AC_000177.1-65193733	20	65193747	9	9.22	13.58	7.41	2.29	0	1.67438	0.0309737	UP	64480219	65427772
AC_000177.1-65193745	20	65193759	9	9.22	13.58	7.41	2.29	0	1.67438	0.0309737	UP	64480219	65427772
AC_000177.1-666649	20	666663	6.75	9.22	9.05	14.82	27.52	14.02	-1.14273	0.0411735	Down	324337	1051861
AC_000177.1-68055479	20	68055493	15.75	11.53	13.58	37.04	20.64	32.71	-1.10705	0.00986323	Down	67943628	68137502
AC_000177.1-69268750	20	69268764	9	6.92	4.53	17.28	18.34	16.36	-1.29805	0.029601	Down	68216140	69472252
AC_000177.1-70520117	20	70520131	9	9.22	9.05	0	0	4.67	2.34129	0.0129761	UP	70518868	70920913
AC_000177.1-70996275	20	70996289	20.25	20.75	13.58	7.41	2.29	2.34	2.13864	0.000551974	UP	70995134	70996378
AC_000177.1-71242563	20	71242577	27	32.27	49.8	9.88	18.34	16.36	1.27903	0.00258181	UP	71235491	71247880
AC_000177.1-71463031	20	71463045	13.5	18.44	15.84	7.41	4.59	7.01	1.30885	0.0242428	UP	71431479	71496251
AC_000177.1-71590124	20	71590138	11.25	23.05	9.05	2.47	9.17	2.34	1.56117	0.0147069	UP	71578080	71600185
AC_000177.1-818140	20	818154	0	6.92	6.79	12.35	20.64	16.36	-1.788	0.00596431	Down	324337	1051861
AC_000177.1-9985683	20	9985697	4.5	4.61	9.05	27.16	13.76	21.03	-1.69803	0.00296369	Down	9927546	10012653
AC_000178.1-13960710	21	13960724	29.25	11.53	20.37	7.41	0	9.35	1.84542	0.00156762	UP	13443760	14164569
AC_000178.1-14371122	21	14371136	22.5	16.14	18.11	12.35	2.29	2.34	1.73981	0.00212282	UP	14328669	14378351
AC_000178.1-14516288	21	14516302	15.75	9.22	18.11	0	0	4.67	2.9878	0.000223119	UP	14485218	14560168
AC_000178.1-14703342	21	14703356	15.75	9.22	11.32	2.47	2.29	2.34	2.23718	0.00444677	UP	14689963	14730134
AC_000178.1-14723132	21	14723146	15.75	18.44	20.37	2.47	2.29	9.35	1.89225	0.00144474	UP	14689963	14730134
AC_000178.1-1619876	21	1619890	13.5	9.22	4.53	14.82	20.64	32.71	-1.29224	0.0212329	Down	1578214	1630828
AC_000178.1-16774568	21	16774582	15.75	16.14	18.11	7.41	9.17	0	1.55838	0.00818488	UP	16720914	16808072
AC_000178.1-17264660	21	17264674	22.5	9.22	13.58	7.41	4.59	0	1.88007	0.00410446	UP	17182514	17287125
AC_000178.1-18870968	21	18870982	9	27.66	9.05	0	4.59	2.34	2.55916	0.0013479	UP	18221381	19222945
AC_000178.1-19222293	21	19222307	9	9.22	9.05	2.47	2.29	2.34	1.8333	0.0352377	UP	18221381	19222945
AC_000178.1-21313440	21	21313454	13.5	23.05	18.11	2.47	6.88	4.67	1.89228	0.00144474	UP	21280812	21347579
AC_000178.1-22851538	21	22851552	13.5	9.22	15.84	2.47	0	7.01	1.94771	0.00723301	UP	22822281	22871702
AC_000178.1-22943601	21	22943615	18	16.14	20.37	7.41	9.17	4.67	1.33544	0.0136233	UP	22940887	22947495
AC_000178.1-23112954	21	23112968	11.25	11.53	18.11	7.41	4.59	4.67	1.27431	0.0434429	UP	23096690	23117886
AC_000178.1-24305334	21	24305348	9	18.44	13.58	0	6.88	7.01	1.48474	0.022753	UP	23888584	24334087
AC_000178.1-24966161	21	24966175	13.5	13.83	18.11	34.57	36.69	25.7	-1.06563	0.00998945	Down	24962795	24967082
AC_000178.1-26632424	21	26632438	15.75	32.27	20.37	9.88	9.17	9.35	1.25394	0.0116015	UP	26610001	26643315
AC_000178.1-28083048	21	28083062	31.5	16.14	33.95	9.88	11.46	2.34	1.76559	0.000879869	UP	27993178	28093146
AC_000178.1-32439422	21	32439436	15.75	25.36	15.84	7.41	6.88	9.35	1.24714	0.0167883	UP	32118844	32548944
AC_000178.1-33128675	21	33128689	40.5	18.44	45.27	7.41	11.46	9.35	1.86014	0.000162909	UP	33083337	33160053
AC_000178.1-33485374	21	33485388	29.25	29.97	11.32	9.88	9.17	9.35	1.29815	0.0112333	UP	33291471	33509117
AC_000178.1-34769785	21	34769799	6.75	4.61	2.26	12.35	16.05	11.68	-1.48904	0.0348148	Down	34761546	34784754
AC_000178.1-44898159	21	44898173	18	18.44	20.37	4.94	4.59	14.02	1.24711	0.0167883	UP	44880775	45071246
AC_000178.1-50637929	21	50637943	11.25	13.83	18.11	29.63	29.81	32.71	-1.06674	0.00876042	Down	50629469	51111405
AC_000178.1-50637947	21	50637961	11.25	13.83	18.11	29.63	29.81	32.71	-1.06674	0.00876042	Down	50629469	51111405
AC_000178.1-53944483	21	53944497	11.25	4.61	11.32	19.75	20.64	21.03	-1.13508	0.0337561	Down	53900010	53958138
AC_000178.1-57475982	21	57475996	11.25	11.53	24.9	0	2.29	4.67	2.62153	0.000279803	UP	57432399	57595774
AC_000178.1-57860059	21	57860073	11.25	20.75	13.58	4.94	4.59	4.67	1.63374	0.0094099	UP	57818620	57953846
AC_000178.1-59182921	21	59182935	4.5	11.53	4.53	17.28	11.46	25.7	-1.36121	0.0213675	Down	59160341	59186035
AC_000178.1-61174217	21	61174231	15.75	11.53	15.84	2.47	6.88	4.67	1.56112	0.0147069	UP	61090986	61181837
AC_000178.1-61744190	21	61744204	22.5	20.75	20.37	7.41	6.88	4.67	1.71744	0.00120762	UP	61710688	61852803
AC_000178.1-62513968	21	62513982	13.5	20.75	24.9	7.41	9.17	2.34	1.61205	0.00296369	UP	62512215	62559447
AC_000178.1-6251828	21	6251842	6.75	9.22	6.79	29.63	13.76	18.69	-1.38927	0.0114193	Down	6241785	6262123
AC_000178.1-66195485	21	66195499	6.75	4.61	11.32	12.35	22.93	21.03	-1.27544	0.0244522	Down	66175706	66253622
AC_000178.1-66211935	21	66211949	24.75	29.97	31.69	9.88	9.17	18.69	1.18515	0.00413073	UP	66175706	66253622
AC_000178.1-66942942	21	66942956	11.25	29.97	11.32	2.47	11.46	7.01	1.28297	0.0406374	UP	66917744	67066001
AC_000178.1-67244428	21	67244442	20.25	9.22	9.05	2.47	9.17	2.34	1.40397	0.0348148	UP	67126795	67274784
AC_000178.1-6731396	21	6731410	38.25	23.05	13.58	9.88	11.46	11.68	1.16802	0.0242563	UP	6514296	6926926
AC_000178.1-67731293	21	67731307	13.5	13.83	11.32	0	2.29	4.67	2.32269	0.00259154	UP	67610415	67951150
AC_000178.1-68679690	21	68679704	18	11.53	15.84	32.1	34.39	39.72	-1.19883	0.00189722	Down	68639658	68696042
AC_000178.1-68891340	21	68891354	24.75	25.36	31.69	9.88	18.34	9.35	1.10792	0.00788394	UP	68837086	68901644
AC_000178.1-69173015	21	69173029	24.75	25.36	13.58	2.47	0	7.01	2.65513	1.96e-05	UP	69096652	69185696
AC_000178.1-69290287	21	69290301	13.5	16.14	22.64	9.88	11.46	2.34	1.12874	0.0352639	UP	69278648	69333402
AC_000178.1-69394516	21	69394530	13.5	20.75	18.11	9.88	2.29	4.67	1.62144	0.00526294	UP	69333403	69396611
AC_000178.1-69435615	21	69435629	4.5	6.92	0	9.88	16.05	9.35	-1.55845	0.0415115	Down	69428491	69436384
AC_000178.1-69554262	21	69554276	4.5	6.92	4.53	12.35	18.34	11.68	-1.35973	0.0434429	Down	69552802	69562856
AC_000178.1-69823407	21	69823421	22.5	25.36	13.58	14.82	4.59	0	1.66526	0.00374011	UP	69817755	69824187
AC_000178.1-69825534	21	69825548	9	9.22	22.64	4.94	6.88	4.67	1.27432	0.0434429	UP	69824188	69841288
AC_000178.1-69955563	21	69955577	13.5	20.75	18.11	9.88	6.88	2.34	1.43787	0.0107463	UP	69896125	69962613
AC_000178.1-70099212	21	70099226	9	20.75	11.32	7.41	2.29	7.01	1.27432	0.0434429	UP	70096571	70113043
AC_000178.1-70099220	21	70099234	9	20.75	11.32	7.41	2.29	7.01	1.27432	0.0434429	UP	70096571	70113043
AC_000178.1-70372475	21	70372489	2.25	4.61	4.53	14.82	9.17	11.68	-1.55848	0.0415115	Down	70352905	70585171
AC_000178.1-70820423	21	70820437	2.25	23.05	9.05	32.1	41.27	30.38	-1.56536	0.0015033	Down	70757969	70823554
AC_000178.1-70823076	21	70823090	24.75	34.58	36.22	9.88	11.46	9.35	1.62045	0.000131253	UP	70757969	70823554
AC_000178.1-71106736	21	71106750	11.25	11.53	11.32	4.94	4.59	0	1.77137	0.0192786	UP	71086428	71108920
AC_000178.1-71440742	21	71440756	2.25	0	0	12.35	11.46	14.02	-3.61178	0.000276438	Down	71418486	71450491
AC_000178.1-8897941	21	8897955	22.5	11.53	20.37	4.94	9.17	9.35	1.1891	0.0244522	UP	8861127	8924762
AC_000179.1-11388268	22	11388282	9	13.83	18.11	2.47	2.29	11.68	1.27431	0.0434429	UP	11345909	11467741
AC_000179.1-11413477	22	11413491	13.5	9.22	13.58	4.94	2.29	0	2.23719	0.00444677	UP	11345909	11467741
AC_000179.1-11892198	22	11892212	2.25	2.31	15.84	17.28	13.76	18.69	-1.23207	0.0429622	Down	11864297	11894530
AC_000179.1-12011928	22	12011942	27	20.75	24.9	9.88	13.76	11.68	1.03078	0.0187913	UP	11976229	12015689
AC_000179.1-12501513	22	12501527	15.75	13.83	11.32	4.94	9.17	0	1.48471	0.022753	UP	12480956	12515329
AC_000179.1-12561683	22	12561697	22.5	23.05	18.11	9.88	6.88	9.35	1.27546	0.00955896	UP	12542582	12680480
AC_000179.1-13107060	22	13107074	0	4.61	15.84	19.75	20.64	11.68	-1.29585	0.0390517	Down	12967215	13194271
AC_000179.1-13451753	22	13451767	24.75	13.83	15.84	9.88	13.76	2.34	1.05629	0.0411735	UP	13380346	13534436
AC_000179.1-14131210	22	14131224	4.5	9.22	9.05	19.75	22.93	14.02	-1.27542	0.0244522	Down	13891791	14997280
AC_000179.1-16793639	22	16793653	11.25	0	6.79	19.75	16.05	21.03	-1.58426	0.00705436	Down	16783074	16833700
AC_000179.1-16793644	22	16793658	11.25	0	6.79	19.75	16.05	21.03	-1.58426	0.00705436	Down	16783074	16833700
AC_000179.1-16931013	22	16931027	27	25.36	22.64	19.75	4.59	9.35	1.17122	0.00945163	UP	16923392	16932437
AC_000179.1-17997711	22	17997725	0	2.31	6.79	9.88	11.46	11.68	-1.75802	0.0309737	Down	17961210	18018234
AC_000179.1-28138771	22	28138785	2.25	6.92	9.05	12.35	18.34	21.03	-1.46065	0.0162202	Down	27536057	28236781
AC_000179.1-28875525	22	28875539	11.25	11.53	18.11	2.47	4.59	9.35	1.27431	0.0434429	UP	28842359	28904219
AC_000179.1-29458090	22	29458104	11.25	11.53	6.79	37.04	27.52	30.38	-1.63742	0.000179325	Down	29396294	29980627
AC_000179.1-32307421	22	32307435	20.25	11.53	20.37	4.94	6.88	7.01	1.43783	0.0107463	UP	32139663	32499151
AC_000179.1-37457729	22	37457743	13.5	16.14	13.58	4.94	6.88	4.67	1.35074	0.0290846	UP	37444582	37481328
AC_000179.1-3958146	22	3958160	9	11.53	15.84	0	9.17	2.34	1.56494	0.0266986	UP	3897940	4701560
AC_000179.1-45044276	22	45044290	18	18.44	20.37	7.41	9.17	9.35	1.1143	0.0289906	UP	44952261	45075464
AC_000179.1-50334679	22	50334693	22.5	11.53	13.58	2.47	2.29	7.01	1.94918	0.00251283	UP	50325619	50336500
AC_000179.1-50453764	22	50453778	24.75	11.53	11.32	4.94	4.59	9.35	1.30879	0.0242428	UP	50442293	50557414
AC_000179.1-50604686	22	50604700	9	6.92	9.05	9.88	25.22	25.7	-1.2559	0.0264352	Down	50602653	50606706
AC_000179.1-50771935	22	50771949	20.25	11.53	18.11	0	0	4.67	3.19543	3.63e-05	UP	50766023	50789606
AC_000179.1-52800653	22	52800667	11.25	13.83	9.05	2.47	4.59	4.67	1.47404	0.0415115	UP	52649470	52818676
AC_000179.1-53092376	22	53092390	20.25	20.75	13.58	2.47	9.17	0	2.13867	0.000551974	UP	53077078	53108278
AC_000179.1-53983087	22	53983101	11.25	23.05	11.32	7.41	6.88	2.34	1.42335	0.0192544	UP	53950628	54029956
AC_000179.1-54004402	22	54004416	18	13.83	22.64	4.94	6.88	11.68	1.18912	0.0244522	UP	53950628	54029956
AC_000179.1-55188230	22	55188244	6.75	9.22	20.37	29.63	13.76	35.05	-1.07318	0.0448741	Down	55153029	55497663
AC_000179.1-55684191	22	55684205	9	11.53	13.58	4.94	4.59	2.34	1.47404	0.0415115	UP	55623262	55695782
AC_000179.1-56027004	22	56027018	15.75	18.44	15.84	4.94	4.59	4.67	1.76877	0.00374754	UP	55944189	56217921
AC_000179.1-570861	22	570875	15.75	18.44	13.58	0	4.59	2.34	2.62153	0.000279803	UP	495506	677104
AC_000179.1-570882	22	570896	15.75	18.44	13.58	0	4.59	2.34	2.62153	0.000279803	UP	495506	677104
AC_000179.1-57219298	22	57219312	9	13.83	9.05	2.47	4.59	0	2.04936	0.0127703	UP	57210750	57236946
AC_000179.1-57735182	22	57735196	47.26	32.27	40.74	9.88	22.93	23.37	1.08622	0.00634481	UP	57621307	57799215
AC_000179.1-58345979	22	58345993	36	20.75	27.16	7.41	9.17	9.35	1.67273	0.000365687	UP	58285544	58380190
AC_000179.1-58444921	22	58444935	11.25	9.22	13.58	4.94	4.59	2.34	1.47403	0.0415115	UP	58444367	58529637
AC_000179.1-58893204	22	58893218	11.25	9.22	9.05	2.47	2.29	4.67	1.57039	0.0491572	UP	58873171	58989965
AC_000179.1-60024153	22	60024167	2.25	13.83	0	17.28	11.46	23.37	-1.64337	0.0129737	Down	60016985	60024586
AC_000179.1-60046061	22	60046075	20.25	13.83	36.22	9.88	11.46	9.35	1.18717	0.0212081	UP	60040867	60063338
AC_000179.1-60853721	22	60853735	24.75	16.14	13.58	7.41	6.88	4.67	1.49824	0.00705436	UP	60701325	60911952
AC_000179.1-6184521	22	6184535	38.25	18.44	31.69	4.94	27.52	7.01	1.13967	0.0353385	UP	6083379	6186315
AC_000179.1-7107254	22	7107268	2.25	2.31	6.79	17.28	27.52	23.37	-2.49271	3.92e-05	Down	7098963	7111507
AC_000180.1-11001990	23	11002004	40.5	20.75	18.11	4.94	6.88	9.35	1.86819	0.000714394	UP	10928235	11003645
AC_000180.1-11081494	23	11081508	13.5	4.61	6.79	19.75	25.22	14.02	-1.2008	0.0289906	Down	11055828	11109500
AC_000180.1-12685466	23	12685480	13.5	0	4.53	19.75	22.93	14.02	-1.58424	0.00705436	Down	12550327	12883946
AC_000180.1-12892697	23	12892711	11.25	2.31	20.37	24.69	18.34	30.38	-1.07583	0.0415074	Down	12883947	12913567
AC_000180.1-15335764	23	15335778	11.25	11.53	18.11	4.94	2.29	4.67	1.7311	0.010675	UP	15268082	15374676
AC_000180.1-15384174	23	15384188	2.25	9.22	4.53	14.82	29.81	9.35	-1.70134	0.0101338	Down	15374677	15425378
AC_000180.1-15590182	23	15590196	18	9.22	33.95	2.47	6.88	11.68	1.50221	0.016166	UP	15568718	15592217
AC_000180.1-15862704	23	15862718	11.25	20.75	13.58	4.94	0	2.34	2.55242	0.000492422	UP	15839939	15874737
AC_000180.1-16715535	23	16715549	13.5	13.83	15.84	7.41	4.59	4.67	1.35073	0.0290846	UP	16677835	16740813
AC_000180.1-16794506	23	16794520	11.25	11.53	11.32	4.94	4.59	2.34	1.47403	0.0415115	UP	16757276	16794942
AC_000180.1-16851621	23	16851635	22.5	13.83	27.16	7.41	9.17	7.01	1.40829	0.00514781	UP	16828344	16861846
AC_000180.1-17663722	23	17663736	11.25	23.05	15.84	12.35	2.29	4.67	1.3748	0.0162202	UP	17656565	17798270
AC_000180.1-18922512	23	18922526	15.75	29.97	43.01	14.82	16.05	11.68	1.06138	0.0232367	UP	18809055	19162784
AC_000180.1-24664326	23	24664340	42.76	43.8	24.9	14.82	13.76	18.69	1.23284	0.00185162	UP	24633141	24702830
AC_000180.1-25145110	23	25145124	20.25	18.44	11.32	7.41	6.88	7.01	1.21194	0.029601	UP	25087487	25155741
AC_000180.1-27300254	23	27300268	4.5	18.44	6.79	32.1	38.98	28.04	-1.7048	0.00028759	Down	27291966	27305342
AC_000180.1-27425010	23	27425024	18	29.97	24.9	4.94	9.17	11.68	1.46629	0.00229034	UP	27423438	27435718
AC_000180.1-27471954	23	27471968	6.75	9.22	0	17.28	20.64	11.68	-1.57798	0.0126146	Down	27461833	27474700
AC_000180.1-27526808	23	27526822	4.5	9.22	2.26	22.22	11.46	9.35	-1.35976	0.0434429	Down	27528764	27531888
AC_000180.1-2783354	23	2783368	9	9.22	2.26	24.69	13.76	21.03	-1.47964	0.00911129	Down	2475803	2809862
AC_000180.1-27987923	23	27987937	11.25	9.22	9.05	2.47	0	0	3.24439	0.00183853	UP	27975618	27989666
AC_000180.1-28780878	23	28780892	9	16.14	24.9	2.47	2.29	4.67	2.31253	0.00053863	UP	28775569	28803896
AC_000180.1-35435137	23	35435151	9	11.53	18.11	22.22	34.39	23.37	-1.02688	0.0293737	Down	35380339	35437307
AC_000180.1-40317676	23	40317690	27	18.44	47.53	9.88	6.88	16.36	1.47979	0.00428318	UP	40195009	40610278
AC_000180.1-41283037	23	41283051	27	27.66	20.37	2.47	9.17	4.67	2.13514	4.31e-05	UP	41165798	41394336
AC_000180.1-41507039	23	41507053	18	20.75	15.84	4.94	4.59	7.01	1.68185	0.0033557	UP	41467563	41522597
AC_000180.1-41823880	23	41823894	9	2.31	2.26	9.88	11.46	25.7	-1.7206	0.0120936	Down	41824979	41833194
AC_000180.1-42124048	23	42124062	11.25	6.92	11.32	24.69	29.81	28.04	-1.44664	0.00211904	Down	41970214	42233513
AC_000180.1-42577963	23	42577977	11.25	18.44	11.32	7.41	0	7.01	1.4847	0.022753	UP	42567129	42736665
AC_000180.1-43145583	23	43145597	11.25	13.83	13.58	7.41	2.29	2.34	1.6504	0.0169724	UP	43053332	43249577
AC_000180.1-43145593	23	43145607	11.25	13.83	13.58	7.41	2.29	2.34	1.6504	0.0169724	UP	43053332	43249577
AC_000180.1-44213213	23	44213227	9	16.14	18.11	4.94	2.29	9.35	1.35075	0.0290846	UP	44138871	44270266
AC_000180.1-44594762	23	44594776	13.5	9.22	18.11	7.41	0	4.67	1.73108	0.010675	UP	44567622	44658736
AC_000180.1-44964133	23	44964147	15.75	25.36	18.11	12.35	4.59	9.35	1.17006	0.0202124	UP	44799116	44988910
AC_000180.1-45010865	23	45010879	15.75	11.53	6.79	29.63	34.39	11.68	-1.1166	0.0410869	Down	44993998	45020473
AC_000180.1-46569713	23	46569727	29.25	13.83	18.11	7.41	13.76	4.67	1.22308	0.0171212	UP	46010737	47011175
AC_000180.1-46966340	23	46966354	11.25	16.14	4.53	14.82	29.81	28.04	-1.16746	0.0288787	Down	46010737	47011175
AC_000180.1-47961897	23	47961911	13.5	9.22	18.11	2.47	13.76	0	1.27433	0.0434429	UP	47897776	48004500
AC_000180.1-48060276	23	48060290	13.5	13.83	9.05	27.16	41.27	32.71	-1.44872	0.000709982	Down	48004501	48177654
AC_000180.1-48254200	23	48254214	45.01	34.58	29.43	12.35	22.93	11.68	1.20369	0.00193704	UP	48180024	48266487
AC_000180.1-49001831	23	49001845	13.5	2.31	4.53	27.16	18.34	9.35	-1.36384	0.0301424	Down	48974670	49282524
AC_000180.1-49029863	23	49029877	4.5	2.31	0	27.16	11.46	14.02	-2.77044	0.000158187	Down	48974670	49282524
AC_000180.1-49321502	23	49321516	20.25	16.14	15.84	0	6.88	2.34	2.37556	0.00031407	UP	49282935	49374342
AC_000180.1-49420376	23	49420390	4.5	4.61	4.53	24.69	11.46	16.36	-1.85405	0.00374754	Down	49410714	49420478
AC_000180.1-50036055	23	50036069	24.75	11.53	24.9	4.94	2.29	2.34	2.60337	3.45e-05	UP	49977947	50077252
AC_000180.1-50374679	23	50374693	11.25	9.22	11.32	2.47	2.29	2.34	2.04933	0.0127703	UP	50357633	50377709
AC_000180.1-50374700	23	50374714	11.25	9.22	11.32	2.47	2.29	2.34	2.04933	0.0127703	UP	50357633	50377709
AC_000180.1-50675156	23	50675170	6.75	4.61	2.26	12.35	20.64	11.68	-1.64626	0.0147069	Down	50673610	50678841
AC_000180.1-50680429	23	50680443	6.75	6.92	0	17.28	41.27	16.36	-2.38067	0.000374261	Down	50678842	50680975
AC_000180.1-51341218	23	51341232	20.25	9.22	20.37	2.47	4.59	7.01	1.76873	0.00374754	UP	51115436	51453571
AC_000180.1-51341238	23	51341252	20.25	9.22	20.37	2.47	4.59	7.01	1.76873	0.00374754	UP	51115436	51453571
AC_000180.1-51752729	23	51752743	6.75	2.31	2.26	14.82	27.52	11.68	-2.16301	0.000921011	Down	51686549	51768269
AC_000180.1-51835754	23	51835768	18	18.44	36.22	9.88	2.29	4.67	2.09146	0.00033025	UP	51776280	51844972
AC_000180.1-51835761	23	51835775	18	18.44	36.22	9.88	2.29	4.67	2.09146	0.000330296	UP	51776280	51844972
AC_000180.1-6461814	23	6461828	15.75	20.75	13.58	0	6.88	14.02	1.21196	0.029601	UP	6421699	6515703
AC_000180.1-6756127	23	6756141	4.5	2.31	0	12.35	16.05	11.68	-2.40542	0.00259154	Down	6738493	6771145
AC_000180.1-7807570	23	7807584	15.75	13.83	29.43	7.41	2.29	14.02	1.30161	0.022075	UP	7796307	7820842
AC_000180.1-7807587	23	7807601	15.75	13.83	29.43	7.41	2.29	14.02	1.30161	0.0220732	UP	7796307	7820842
AC_000180.1-8420527	23	8420541	13.5	13.83	11.32	17.28	32.1	30.38	-1.02738	0.0296655	Down	8414741	8426947
AC_000180.1-8667267	23	8667281	31.5	20.75	18.11	7.41	4.59	14.02	1.41931	0.00550868	UP	8582917	8688932
AC_000181.1-10906589	24	10906603	11.25	11.53	11.32	24.69	29.81	28.04	-1.24566	0.00668196	Down	10467132	11080323
AC_000181.1-1620332	24	1620346	6.75	9.22	2.26	22.22	29.81	16.36	-1.85343	0.000762899	Down	1317492	1997467
AC_000181.1-19915808	24	19915822	27	27.66	36.22	14.82	13.76	11.68	1.17284	0.0046299	UP	19818779	20130626
AC_000181.1-19945817	24	19945831	4.5	4.61	0	12.35	9.17	9.35	-1.65398	0.0491572	Down	19818779	20130626
AC_000181.1-21058306	24	21058320	31.5	32.27	22.64	9.88	16.05	14.02	1.09955	0.00918615	UP	20647605	21172169
AC_000181.1-21118148	24	21118162	11.25	4.61	4.53	19.75	18.34	16.36	-1.36116	0.0201811	Down	20647605	21172169
AC_000181.1-21543626	24	21543640	2.25	11.53	6.79	14.82	22.93	30.38	-1.68904	0.00316728	Down	21533756	21641931
AC_000181.1-22725004	24	22725018	15.75	20.75	27.16	2.47	6.88	14.02	1.409	0.00687837	UP	22445691	22898535
AC_000181.1-2490299	24	2490313	2.25	4.61	2.26	9.88	11.46	16.36	-1.94604	0.0118677	Down	2485258	2590650
AC_000181.1-2505926	24	2505940	24.75	16.14	18.11	7.41	9.17	2.34	1.612	0.00296369	UP	2485258	2590650
AC_000181.1-30780220	24	30780234	15.75	13.83	15.84	2.47	6.88	9.35	1.23973	0.0358539	UP	30682895	30788165
AC_000181.1-32557077	24	32557091	24.75	11.53	22.64	7.41	6.88	7.01	1.44914	0.00604049	UP	32049401	32569922
AC_000181.1-32762298	24	32762312	15.75	13.83	22.64	9.88	6.88	7.01	1.1287	0.0352639	UP	32666196	32897939
AC_000181.1-33275541	24	33275555	9	25.36	15.84	2.47	9.17	7.01	1.37658	0.0190654	UP	33157027	33324796
AC_000181.1-33490768	24	33490782	13.5	20.75	20.37	9.88	11.46	4.67	1.05634	0.0411735	UP	33491196	33503637
AC_000181.1-33675073	24	33675087	33.75	55.32	27.16	14.82	13.76	11.68	1.52351	0.000493227	UP	33670645	33684359
AC_000181.1-33848543	24	33848557	24.75	20.75	15.84	9.88	13.76	4.67	1.1021	0.0238673	UP	33792574	33886929
AC_000181.1-34026481	24	34026495	4.5	6.92	0	17.28	9.17	21.03	-1.96484	0.00410446	Down	33951332	34366397
AC_000181.1-34565087	24	34565101	13.5	18.44	11.32	2.47	6.88	7.01	1.35075	0.0290846	UP	34548447	34578364
AC_000181.1-40388996	24	40389010	36	11.53	27.16	7.41	6.88	14.02	1.38113	0.0121415	UP	40384892	40510065
AC_000181.1-40455656	24	40455670	18	23.05	24.9	54.32	38.98	46.73	-1.05938	0.00485947	Down	40384892	40510065
AC_000181.1-40805943	24	40805957	15.75	20.75	15.84	7.41	6.88	9.35	1.12872	0.0352639	UP	40768215	41437423
AC_000181.1-41757215	24	41757229	2.25	4.61	6.79	17.28	18.34	21.03	-1.97756	0.00144474	Down	41738160	41802831
AC_000181.1-41757234	24	41757248	2.25	4.61	6.79	17.28	18.34	21.03	-1.97756	0.00144474	Down	41738160	41802831
AC_000181.1-43019318	24	43019332	11.25	18.44	18.11	2.47	2.29	2.34	2.62154	0.000279803	UP	42890717	43092735
AC_000181.1-431107	24	431121	11.25	2.31	11.32	34.57	11.46	21.03	-1.36924	0.0190881	Down	430510	432509
AC_000181.1-431123	24	431137	11.25	2.31	11.32	34.57	11.46	21.03	-1.36924	0.0190831	Down	430510	432509
AC_000181.1-46044947	24	46044961	13.5	11.53	24.9	27.16	25.22	53.74	-1.066	0.0232036	Down	46042499	46174571
AC_000181.1-48210119	24	48210133	9	27.66	13.58	4.94	4.59	2.34	2.01828	0.00245728	UP	48162016	48271956
AC_000181.1-48262305	24	48262319	11.25	11.53	15.84	29.63	32.1	25.7	-1.14865	0.00918615	Down	48162016	48271956
AC_000181.1-48994306	24	48994320	4.5	2.31	2.26	9.88	11.46	11.68	-1.75804	0.0309737	Down	48692414	49017338
AC_000181.1-48998198	24	48998212	0	9.22	2.26	22.22	9.17	9.35	-1.73495	0.0169724	Down	48692414	49017338
AC_000181.1-49846710	24	49846724	22.5	9.22	15.84	4.94	4.59	4.67	1.70277	0.00596431	UP	49737950	49848014
AC_000181.1-51158234	24	51158248	11.25	11.53	9.05	27.16	13.76	32.71	-1.17174	0.0196077	Down	51137487	51331231
AC_000181.1-52199548	24	52199562	6.75	6.92	4.53	12.35	11.46	23.37	-1.32556	0.0358539	Down	51331232	52210650
AC_000181.1-53967289	24	53967303	22.5	32.27	18.11	12.35	11.46	9.35	1.12822	0.0130236	UP	53940081	54044119
AC_000181.1-54310971	24	54310985	36	25.36	13.58	4.94	13.76	16.36	1.07219	0.0418405	UP	54285425	54366295
AC_000181.1-58262486	24	58262500	9	9.22	11.32	4.94	2.29	2.34	1.5704	0.0491572	UP	58258224	58282551
AC_000181.1-58303602	24	58303616	0	2.31	4.53	9.88	11.46	9.35	-2.02779	0.0213319	Down	58282552	58348879
AC_000181.1-58595171	24	58595185	15.75	9.22	9.05	4.94	0	0	2.65429	0.00236128	UP	58560586	58629340
AC_000181.1-58958390	24	58958404	6.75	9.22	20.37	27.16	32.1	18.69	-1.06856	0.0339337	Down	58886060	59114770
AC_000181.1-58962816	24	58962830	31.5	20.75	22.64	9.88	11.46	14.02	1.07463	0.0187913	UP	58886060	59114770
AC_000181.1-59159038	24	59159052	9	16.14	11.32	4.94	2.29	0	2.23722	0.00444677	UP	59114771	59250509
AC_000181.1-59837967	24	59837981	24.75	18.44	20.37	54.32	41.27	39.72	-1.06108	0.00348322	Down	59824014	59844985
AC_000181.1-60767294	24	60767308	11.25	11.53	9.05	0	4.59	4.67	1.67438	0.0309737	UP	60594300	60796657
AC_000181.1-61894356	24	61894370	18	4.61	6.79	19.75	25.22	23.37	-1.17891	0.0217365	Down	61816924	61914151
AC_000181.1-61894374	24	61894388	18	4.61	6.79	19.75	25.22	23.37	-1.17891	0.0217341	Down	61816924	61914151
AC_000181.1-62376196	24	62376210	49.51	16.14	81.49	17.28	16.05	35.05	1.10166	0.0405225	UP	62371669	62377821
AC_000181.1-8805822	24	8805836	9	18.44	18.11	12.35	0	2.34	1.63372	0.0094099	UP	8785479	8846561
AC_000182.1-10035045	25	10035059	6.75	2.31	9.05	27.16	13.76	16.36	-1.58425	0.00705436	Down	9999347	10052223
AC_000182.1-11816142	25	11816156	15.75	9.22	11.32	0	0	2.34	3.53622	0.000276438	UP	11704176	12233645
AC_000182.1-1187591	25	1187605	4.5	0	9.05	22.22	9.17	18.69	-1.78808	0.00596431	Down	1181726	1241530
AC_000182.1-1192305	25	1192319	11.25	9.22	20.37	4.94	4.59	7.01	1.2743	0.0434429	UP	1181726	1241530
AC_000182.1-1251381	25	1251395	4.5	6.92	4.53	12.35	16.05	18.69	-1.50885	0.0192544	Down	1243320	1288128
AC_000182.1-129553	25	129567	15.75	18.44	11.32	4.94	0	4.67	2.17744	0.00155552	UP	115781	134229
AC_000182.1-13048229	25	13048243	13.5	13.83	9.05	4.94	0	0	2.74519	0.00131969	UP	12999233	13059492
AC_000182.1-14257606	25	14257620	13.5	18.44	20.37	9.88	9.17	4.67	1.12873	0.0352639	UP	14217720	14343745
AC_000182.1-14611796	25	14611810	15.75	34.58	27.16	7.41	6.88	11.68	1.55535	0.00225756	UP	14577130	14643421
AC_000182.1-1557866	25	1557880	38.25	32.27	22.64	7.41	6.88	18.69	1.48	0.00130269	UP	1551686	1562591
AC_000182.1-1559860	25	1559874	13.5	13.83	11.32	2.47	6.88	4.67	1.404	0.0348148	UP	1551686	1562591
AC_000182.1-17297343	25	17297357	20.25	20.75	11.32	0	9.17	0	2.37558	0.00031407	UP	17269873	17407207
AC_000182.1-20381231	25	20381245	6.75	11.53	4.53	27.16	22.93	16.36	-1.49471	0.00514781	Down	20377446	20446642
AC_000182.1-20853218	25	20853232	11.25	32.27	15.84	9.88	9.17	2.34	1.45648	0.0163638	UP	20801038	20945427
AC_000182.1-21276958	25	21276972	9	4.61	6.79	27.16	16.05	9.35	-1.29807	0.029601	Down	21194108	21291814
AC_000182.1-2200796	25	2200810	18	16.14	15.84	0	2.29	9.35	2.01515	0.0015267	UP	2190087	2212821
AC_000182.1-2412823	25	2412837	6.75	11.53	6.79	14.82	34.39	21.03	-1.45676	0.00859323	Down	2403402	2418896
AC_000182.1-24843573	25	24843587	20.25	11.53	22.64	0	4.59	7.01	2.13863	0.000551974	UP	24051061	24935875
AC_000182.1-25788198	25	25788212	31.5	29.97	9.05	12.35	6.88	2.34	1.6971	0.00481182	UP	25599908	25852495
AC_000182.1-26833813	25	26833827	0	9.22	0	14.82	13.76	9.35	-1.94601	0.0118677	Down	26830236	26835986
AC_000182.1-27499281	25	27499295	15.75	16.14	9.05	9.88	2.29	4.67	1.27428	0.0434429	UP	27492583	27501420
AC_000182.1-29581063	25	29581077	4.5	11.53	2.26	24.69	25.22	14.02	-1.75168	0.00189864	Down	29391800	29824281
AC_000182.1-30215903	25	30215917	18	6.92	11.32	34.57	22.93	23.37	-1.11424	0.018056	Down	30043771	30250902
AC_000182.1-33107632	25	33107646	13.5	13.83	18.11	7.41	6.88	2.34	1.42332	0.0192544	UP	33105322	33118759
AC_000182.1-33585639	25	33585653	4.5	11.53	6.79	14.82	18.34	21.03	-1.21498	0.0352639	Down	33566352	33645319
AC_000182.1-33700032	25	33700046	13.5	11.53	9.05	39.51	32.1	25.7	-1.47175	0.0004703	Down	33687242	33703011
AC_000182.1-33756936	25	33756950	18	11.53	18.11	4.94	9.17	0	1.70282	0.00596431	UP	33749961	33775707
AC_000182.1-33957854	25	33957868	4.5	6.92	4.53	17.28	20.64	23.37	-1.88131	0.001333	Down	33956424	33958067
AC_000182.1-34698651	25	34698665	15.75	11.53	15.84	2.47	2.29	11.68	1.35071	0.0290846	UP	34642548	34700879
AC_000182.1-34698669	25	34698683	15.75	11.53	15.84	2.47	2.29	11.68	1.35071	0.0290846	UP	34642548	34700879
AC_000182.1-35136868	25	35136882	22.5	25.36	20.37	14.82	13.76	2.34	1.14007	0.0145056	UP	35126595	35140851
AC_000182.1-35147488	25	35147502	6.75	2.31	2.26	24.69	29.81	16.36	-2.54103	2.28e-05	Down	35145012	35147759
AC_000182.1-3515296	25	3515310	9	9.22	4.53	12.35	29.81	18.69	-1.38794	0.0150771	Down	3508278	3561412
AC_000182.1-3523040	25	3523054	15.75	9.22	18.11	0	2.29	4.67	2.47981	0.000861857	UP	3508278	3561412
AC_000182.1-35304505	25	35304519	18	25.36	18.11	4.94	13.76	9.35	1.10214	0.0238673	UP	35218039	35515178
AC_000182.1-35425622	25	35425636	18	11.53	6.79	22.22	41.27	21.03	-1.19347	0.018768	Down	35218039	35515178
AC_000182.1-35472413	25	35472427	4.5	2.31	0	14.82	9.17	9.35	-2.13189	0.0127703	Down	35218039	35515178
AC_000182.1-35577389	25	35577403	2.25	11.53	13.58	29.63	18.34	21.03	-1.29	0.0150085	Down	35515179	35731681
AC_000182.1-35633381	25	35633395	15.75	39.19	9.05	46.92	41.27	60.75	-1.19936	0.0072465	Down	35515179	35731681
AC_000182.1-35721528	25	35721542	9	9.22	11.32	2.47	2.29	4.67	1.5704	0.0491572	UP	35515179	35731681
AC_000182.1-35851375	25	35851389	54.01	32.27	24.9	17.28	27.52	7.01	1.09659	0.0141169	UP	35775487	35961571
AC_000182.1-36235867	25	36235881	18	32.27	24.9	7.41	11.46	14.02	1.1732	0.0111064	UP	36228559	36236652
AC_000182.1-36877763	25	36877777	24.75	16.14	27.16	2.47	2.29	16.36	1.65006	0.00310321	UP	36874488	36881803
AC_000182.1-37763608	25	37763622	20.25	9.22	4.53	24.69	27.52	18.69	-1.02684	0.0467581	Down	37712502	37803952
AC_000182.1-37798043	25	37798057	22.5	25.36	18.11	4.94	11.46	9.35	1.32545	0.0064901	UP	37712502	37803952
AC_000182.1-38216326	25	38216340	24.75	29.97	33.95	7.41	9.17	0	2.37394	2.37e-06	UP	38200012	38281273
AC_000182.1-38487477	25	38487491	54.01	27.66	49.8	14.82	2.29	21.03	1.78096	0.000245607	UP	38444753	38498345
AC_000182.1-38779938	25	38779952	27	13.83	29.43	0	6.88	4.67	2.50238	2.39e-05	UP	38775752	38783982
AC_000182.1-3883242	25	3883256	4.5	32.27	4.53	46.92	38.98	37.39	-1.54505	0.00253837	Down	3855323	3886874
AC_000182.1-39273064	25	39273078	22.5	16.14	13.58	4.94	9.17	7.01	1.275	0.0201811	UP	39160874	39281563
AC_000182.1-3965179	25	3965193	15.75	16.14	18.11	2.47	2.29	9.35	1.76875	0.00374754	UP	3933179	3965794
AC_000182.1-39654156	25	39654170	11.25	9.22	9.05	9.88	0	0	1.57038	0.0491572	UP	39609810	39672870
AC_000182.1-39759989	25	39760003	31.5	25.36	24.9	12.35	4.59	14.02	1.39991	0.00211904	UP	39755190	39828742
AC_000182.1-40035359	25	40035373	2.25	0	2.26	12.35	9.17	9.35	-2.53374	0.00741074	Down	40003833	40743224
AC_000182.1-41181142	25	41181156	2.25	6.92	0	22.22	11.46	30.38	-2.6893	0.000100769	Down	41176511	41182362
AC_000182.1-41673154	25	41673168	4.5	9.22	9.05	14.82	22.93	28.04	-1.49461	0.00536067	Down	41535263	41779055
AC_000182.1-41683634	25	41683648	2.25	6.92	0	9.88	11.46	11.68	-1.75803	0.0309737	Down	41535263	41779055
AC_000182.1-41722840	25	41722854	13.5	11.53	9.05	0	4.59	7.01	1.47403	0.0415115	UP	41535263	41779055
AC_000182.1-41799141	25	41799155	0	2.31	9.05	14.82	9.17	11.68	-1.55847	0.0415115	Down	41779056	41817751
AC_000182.1-41964001	25	41964015	20.25	16.14	22.64	4.94	11.46	7.01	1.30288	0.0114193	UP	41958846	41968611
AC_000182.1-42003644	25	42003658	22.5	9.22	22.64	12.35	2.29	9.35	1.18732	0.0296276	UP	41983387	42007511
AC_000182.1-42005707	25	42005721	4.5	0	2.26	14.82	11.46	9.35	-2.22895	0.00756927	Down	41983387	42007511
AC_000182.1-42052705	25	42052719	18	11.53	11.32	2.47	2.29	4.67	2.02841	0.00436849	UP	42035252	42129150
AC_000182.1-42617418	25	42617432	33.75	23.05	24.9	7.41	9.17	16.36	1.29574	0.00400222	UP	42589976	42682958
AC_000182.1-42619454	25	42619468	13.5	9.22	18.11	0	2.29	7.01	2.02843	0.00436849	UP	42589976	42682958
AC_000182.1-484807	25	484821	15.75	20.75	18.11	12.35	9.17	2.34	1.18915	0.0244522	UP	468686	485426
AC_000182.1-5386925	25	5386939	15.75	9.22	9.05	4.94	4.59	2.34	1.47401	0.0415115	UP	4964122	6689485
AC_000182.1-6221656	25	6221670	11.25	16.14	20.37	2.47	6.88	11.68	1.14603	0.0429622	UP	4964122	6689485
AC_000182.1-7151012	25	7151026	27	18.44	13.58	7.41	9.17	9.35	1.17001	0.0202124	UP	6689486	7515965
AC_000182.1-7756627	25	7756641	22.5	23.05	9.05	7.41	4.59	7.01	1.49825	0.00705436	UP	7750539	7760434
AC_000182.1-8942715	25	8942729	18	29.97	29.43	4.94	16.05	11.68	1.21715	0.00933833	UP	8907940	8998823
AC_000182.1-902367	25	902381	2.25	9.22	15.84	12.35	27.52	23.37	-1.1835	0.044157	Down	877123	958030
AC_000182.1-9780626	25	9780640	11.25	23.05	22.64	4.94	11.46	4.67	1.39349	0.00911129	UP	9683182	9917944
AC_000182.1-9862523	25	9862537	20.25	13.83	9.05	7.41	0	4.67	1.80749	0.00664906	UP	9861577	9868288
AC_000183.1-11550751	26	11550765	27	41.49	11.32	17.28	9.17	7.01	1.25749	0.0217284	UP	11536852	11603585
AC_000183.1-13209365	26	13209379	22.5	13.83	36.22	2.47	2.29	11.68	2.08883	0.000660273	UP	13136222	13270021
AC_000183.1-14475628	26	14475642	20.25	11.53	20.37	7.41	9.17	4.67	1.275	0.0201811	UP	14472913	14480600
AC_000183.1-16651098	26	16651112	15.75	11.53	24.9	0	4.59	9.35	1.83182	0.00233565	UP	16643500	16707095
AC_000183.1-17849169	26	17849183	31.5	25.36	24.9	9.88	9.17	21.03	1.02194	0.0197801	UP	17778786	17902233
AC_000183.1-18477107	26	18477121	11.25	0	6.79	32.1	13.76	16.36	-1.7036	0.00699685	Down	18468762	18497641
AC_000183.1-18477113	26	18477127	11.25	0	6.79	32.1	13.76	16.36	-1.7036	0.00699579	Down	18468762	18497641
AC_000183.1-18599027	26	18599041	54.01	25.36	27.16	17.28	6.88	23.37	1.16337	0.0160558	UP	18575002	18625622
AC_000183.1-18708782	26	18708796	20.25	18.44	20.37	0	11.46	7.01	1.61203	0.00296369	UP	18684202	18710908
AC_000183.1-18802133	26	18802147	18	20.75	18.11	9.88	11.46	2.34	1.24714	0.0167883	UP	18787377	18851911
AC_000183.1-21673906	26	21673920	24.75	20.75	11.32	2.47	11.46	9.35	1.24711	0.0167883	UP	21672038	21677111
AC_000183.1-22183216	26	22183230	13.5	16.14	9.05	7.41	2.29	4.67	1.40398	0.0348148	UP	22177013	22197456
AC_000183.1-22183232	26	22183246	13.5	16.14	9.05	7.41	2.29	4.67	1.40398	0.0348148	UP	22177013	22197456
AC_000183.1-23271599	26	23271613	2.25	2.31	2.26	9.88	18.34	9.35	-2.31985	0.00444677	Down	22980701	23526073
AC_000183.1-23522620	26	23522634	13.5	9.22	11.32	7.41	2.29	2.34	1.47401	0.0415115	UP	22980701	23526073
AC_000183.1-24618538	26	24618552	15.75	11.53	24.9	0	2.29	2.34	3.25852	1.97e-05	UP	24405802	24653389
AC_000183.1-25044477	26	25044491	11.25	6.92	6.79	12.35	20.64	23.37	-1.14278	0.0411735	Down	24953319	25055805
AC_000183.1-25734485	26	25734499	0	2.31	4.53	12.35	13.76	23.37	-2.70442	0.000279803	Down	25733271	25737177
AC_000183.1-31260305	26	31260319	13.5	23.05	29.43	9.88	9.17	4.67	1.45991	0.00502016	UP	31152192	31296616
AC_000183.1-31501382	26	31501396	15.75	11.53	18.11	9.88	0	4.67	1.63368	0.0094099	UP	31465187	31681073
AC_000183.1-32620041	26	32620055	13.5	20.75	9.05	2.47	6.88	4.67	1.56115	0.0147069	UP	32608247	32658520
AC_000183.1-3350295	26	3350309	4.5	13.83	6.79	22.22	18.34	30.38	-1.46009	0.00589936	Down	2900883	3502244
AC_000183.1-33584358	26	33584372	15.75	29.97	13.58	9.88	11.46	7.01	1.05042	0.0438113	UP	33253897	33636657
AC_000183.1-33764972	26	33764986	13.5	11.53	22.64	4.94	6.88	7.01	1.30884	0.0242428	UP	33756336	33942737
AC_000183.1-33846687	26	33846701	33.75	34.58	31.69	9.88	20.64	9.35	1.30913	0.00108798	UP	33756336	33942737
AC_000183.1-33964441	26	33964455	9	11.53	15.84	2.47	4.59	4.67	1.56492	0.0266986	UP	33959762	34304684
AC_000183.1-34123582	26	34123596	15.75	16.14	15.84	39.51	41.27	35.05	-1.25159	0.000786773	Down	33959762	34304684
AC_000183.1-34412003	26	34412017	4.5	11.53	2.26	14.82	27.52	14.02	-1.58317	0.00815204	Down	34339427	34414828
AC_000183.1-44203677	26	44203691	15.75	18.44	11.32	0	0	2.34	3.85145	2.12e-05	UP	44164741	44378155
AC_000183.1-44470545	26	44470559	9	6.92	2.26	12.35	22.93	11.68	-1.32553	0.0358539	Down	44431202	44558732
AC_000183.1-44568020	26	44568034	22.5	18.44	15.84	7.41	4.59	9.35	1.3934	0.00911129	UP	44566244	44644241
AC_000183.1-44581411	26	44581425	18	20.75	18.11	4.94	2.29	9.35	1.73984	0.00212282	UP	44566244	44644241
AC_000183.1-45437799	26	45437813	9	11.53	9.05	2.47	2.29	2.34	1.94536	0.0213319	UP	45048604	45524977
AC_000183.1-46220911	26	46220925	11.25	11.53	13.58	0	6.88	2.34	1.86226	0.0118677	UP	45848826	46238138
AC_000183.1-47162096	26	47162110	47.26	34.58	31.69	19.75	18.34	2.34	1.49125	0.000466613	UP	46735108	47296206
AC_000183.1-47241815	26	47241829	9	13.83	9.05	32.1	20.64	30.38	-1.34271	0.00271571	Down	46735108	47296206
AC_000183.1-48810057	26	48810071	13.5	20.75	13.58	12.35	6.88	2.34	1.14602	0.0429622	UP	48774013	49167459
AC_000183.1-49464119	26	49464133	2.25	2.31	2.26	22.22	9.17	16.36	-2.63531	0.000492422	Down	49443161	49501492
AC_000183.1-50062760	26	50062774	15.75	18.44	18.11	2.47	11.46	7.01	1.27504	0.0201811	UP	49773422	50265510
AC_000183.1-50932482	26	50932496	15.75	13.83	15.84	2.47	0	2.34	3.06039	0.000122265	UP	50890078	50932667
AC_000183.1-51176140	26	51176154	22.5	9.22	2.26	22.22	29.81	25.7	-1.16493	0.0300833	Down	51125094	51200927
AC_000183.1-9505233	26	9505247	22.5	34.58	11.32	2.47	4.59	7.01	2.21193	0.000391616	UP	9497621	9601317
AC_000183.1-9858746	26	9858760	22.5	32.27	11.32	2.47	9.17	4.67	1.954	0.00108726	UP	9601318	9931059
AC_000184.1-102874	27	102888	2.25	16.14	4.53	27.16	16.05	23.37	-1.49355	0.00954707	Down	99452	112266
AC_000184.1-12883135	27	12883149	22.5	20.75	15.84	7.41	9.17	11.68	1.04841	0.0337561	UP	12810552	12894103
AC_000184.1-14028828	27	14028842	9	11.53	4.53	14.82	27.52	14.02	-1.14239	0.0431058	Down	14026374	14061078
AC_000184.1-1461386	27	1461400	13.5	27.66	15.84	7.41	9.17	7.01	1.24736	0.0172607	UP	1461985	1462838
AC_000184.1-15515793	27	15515807	9	11.53	9.05	0	0	2.34	3.24441	0.00183853	UP	15476692	15604033
AC_000184.1-23041501	27	23041515	20.25	9.22	20.37	2.47	11.46	7.01	1.21194	0.029601	UP	23017261	23063309
AC_000184.1-23953279	27	23953293	9	2.31	13.58	19.75	16.05	23.37	-1.20082	0.0289906	Down	23908464	23992900
AC_000184.1-25039250	27	25039264	0	13.83	6.79	19.75	16.05	16.36	-1.29801	0.029601	Down	25004149	25149944
AC_000184.1-25255000	27	25255014	38.25	34.58	29.43	22.22	11.46	4.67	1.42627	0.000784121	UP	25149945	25391012
AC_000184.1-25263820	27	25263834	27	9.22	11.32	4.94	4.59	7.01	1.49138	0.0138773	UP	25149945	25391012
AC_000184.1-25508535	27	25508549	6.75	11.53	6.79	22.22	22.93	23.37	-1.412	0.0064901	Down	25503398	25555587
AC_000184.1-29453724	27	29453738	2.25	2.31	9.05	12.35	13.76	16.36	-1.56979	0.022753	Down	28970162	29539631
AC_000184.1-29872764	27	29872778	4.5	9.22	4.53	12.35	18.34	16.36	-1.32552	0.0358539	Down	29565248	30066947
AC_000184.1-32971296	27	32971310	13.5	16.14	9.05	4.94	4.59	4.67	1.40399	0.0348148	UP	32951594	32973439
AC_000184.1-33210945	27	33210959	9	16.14	9.05	19.75	38.98	23.37	-1.24187	0.0134165	Down	33067159	33226379
AC_000184.1-36265220	27	36265234	15.75	9.22	15.84	7.41	4.59	4.67	1.27428	0.0434429	UP	36255865	36393786
AC_000184.1-37467093	27	37467107	2.25	4.61	2.26	19.75	22.93	11.68	-2.45964	0.00031407	Down	37452202	37480021
AC_000184.1-38105412	27	38105426	2.25	4.61	4.53	9.88	16.05	9.35	-1.55845	0.0415115	Down	38090248	38386905
AC_000184.1-38182543	27	38182557	36	20.75	20.37	4.94	6.88	4.67	2.17688	6.34e-05	UP	38090248	38386905
AC_000184.1-38578988	27	38579002	18	23.05	22.64	14.82	11.46	4.67	1.04171	0.0277253	UP	38466622	38805506
AC_000184.1-38623989	27	38624003	4.5	2.31	0	14.82	11.46	11.68	-2.31989	0.00444677	Down	38466622	38805506
AC_000184.1-38819259	27	38819273	4.5	2.31	4.53	12.35	9.17	14.02	-1.55849	0.0415115	Down	38805507	38862135
AC_000184.1-40292755	27	40292769	13.5	25.36	6.79	39.51	43.57	30.38	-1.28914	0.00181588	Down	40164676	40607664
AC_000184.1-41343056	27	41343070	9	11.53	9.05	2.47	6.88	0	1.57042	0.0491572	UP	41334922	41776295
AC_000184.1-41666856	27	41666870	31.5	20.75	22.64	4.94	18.34	11.68	1.07462	0.0237463	UP	41334922	41776295
AC_000184.1-42143745	27	42143759	18	11.53	18.11	0	2.29	7.01	2.24653	0.000918284	UP	42096727	42203435
AC_000184.1-42150712	27	42150726	6.75	4.61	18.11	34.57	16.05	18.69	-1.18058	0.0436876	Down	42096727	42203435
AC_000184.1-42150738	27	42150752	4.5	4.61	18.11	34.57	16.05	18.69	-1.29188	0.0324468	Down	42096727	42203435
AC_000184.1-44006655	27	44006669	22.5	16.14	18.11	9.88	4.59	7.01	1.3934	0.00911129	UP	43992766	44349812
AC_000184.1-44272379	27	44272393	6.75	11.53	22.64	32.1	34.39	25.7	-1.14167	0.0120891	Down	43992766	44349812
AC_000184.1-6319350	27	6319364	22.5	32.27	22.64	4.94	6.88	4.67	2.17774	2.59e-05	UP	6289748	6417208
AC_000185.1-10252970	28	10252984	42.76	25.36	22.64	79.02	55.03	56.08	-1.04222	0.00257667	Down	9739985	10568659
AC_000185.1-13478900	28	13478914	4.5	6.92	9.05	24.69	11.46	25.7	-1.53576	0.00680557	Down	13411668	13562992
AC_000185.1-13699663	28	13699677	20.25	16.14	29.43	4.94	18.34	7.01	1.09411	0.0331312	UP	13687699	13779281
AC_000185.1-180910	28	180924	24.75	20.75	29.43	7.41	9.17	11.68	1.38795	0.00249201	UP	1	200774
AC_000185.1-180918	28	180932	24.75	20.75	29.43	7.41	9.17	11.68	1.38795	0.00249201	UP	1	200774
AC_000185.1-26195783	28	26195797	15.75	4.61	13.58	27.16	27.52	16.36	-1.02615	0.0419941	Down	26104501	26253775
AC_000185.1-27497439	28	27497453	9	4.61	6.79	19.75	16.05	14.02	-1.23208	0.0429622	Down	27258884	27511412
AC_000185.1-28178826	28	28178840	13.5	11.53	18.11	4.94	6.88	2.34	1.56113	0.0147069	UP	28157121	28223328
AC_000185.1-28436950	28	28436964	9	29.97	9.05	7.41	2.29	7.01	1.49762	0.0297729	UP	28337348	28447126
AC_000185.1-33356757	28	33356771	15.75	32.27	24.9	2.47	9.17	16.36	1.3487	0.0113088	UP	32824640	33588126
AC_000185.1-33617525	28	33617539	31.5	20.75	27.16	7.41	13.76	11.68	1.25566	0.00558308	UP	33588127	33719656
AC_000185.1-33852635	28	33852649	24.75	9.22	20.37	4.94	6.88	9.35	1.33539	0.0136233	UP	33842981	33875844
AC_000185.1-34267525	28	34267539	0	6.92	4.53	29.63	13.76	18.69	-2.33729	0.000194722	Down	34258197	34454871
AC_000185.1-34427920	28	34427934	40.5	18.44	29.43	4.94	11.46	21.03	1.21732	0.0137425	UP	34258197	34454871
AC_000185.1-34534801	28	34534815	18	11.53	15.84	7.41	2.29	2.34	1.88009	0.00410446	UP	34472788	34896240
AC_000185.1-34647232	28	34647246	11.25	18.44	13.58	4.94	2.29	2.34	2.10488	0.00261667	UP	34472788	34896240
AC_000185.1-35009093	28	35009107	24.75	34.58	22.64	9.88	2.29	11.68	1.76666	0.00028951	UP	34994051	35145885
AC_000185.1-35033735	28	35033749	27	25.36	22.64	12.35	6.88	16.36	1.07464	0.0134168	UP	34994051	35145885
AC_000185.1-35040025	28	35040039	31.5	27.66	36.22	17.28	16.05	14.02	1.01271	0.00998945	UP	34994051	35145885
AC_000185.1-36107264	28	36107278	22.5	11.53	18.11	7.41	6.88	9.35	1.12867	0.0352639	UP	36051347	36109176
AC_000185.1-38962973	28	38962987	42.76	16.14	20.37	12.35	9.17	9.35	1.35262	0.0104031	UP	38354597	39152984
AC_000185.1-39304844	28	39304858	22.5	39.19	27.16	17.28	6.88	7.01	1.51604	0.001305	UP	39153667	39394355
AC_000185.1-39750973	28	39750987	20.25	9.22	9.05	24.69	29.81	25.7	-1.02796	0.0243114	Down	39742222	39785331
AC_000185.1-41900854	28	41900868	15.75	20.75	18.11	2.47	11.46	9.35	1.18916	0.0244522	UP	41885147	41901612
AC_000185.1-42308063	28	42308077	13.5	11.53	15.84	2.47	4.59	9.35	1.2743	0.0434429	UP	42305290	42316983
AC_000185.1-42838979	28	42838993	27	9.22	13.58	2.47	6.88	9.35	1.37331	0.0191726	UP	42640764	42861229
AC_000185.1-43259519	28	43259533	2.25	0	0	9.88	9.17	9.35	-3.20754	0.00342962	Down	43203813	43384211
AC_000185.1-43624989	28	43625003	20.25	18.44	22.64	9.88	6.88	11.68	1.10209	0.0238673	UP	43403792	43657767
AC_000185.1-44478574	28	44478588	18	18.44	18.11	2.47	13.76	7.01	1.18915	0.0244522	UP	44454403	44494048
AC_000185.1-44567267	28	44567281	13.5	9.22	18.11	32.1	27.52	53.74	-1.44286	0.00130556	Down	44545558	44597621
AC_000185.1-44772130	28	44772144	0	0	4.53	14.82	9.17	11.68	-2.73487	0.00236128	Down	44729723	44776997
AC_000185.1-45425247	28	45425261	6.75	2.31	4.53	19.75	13.76	9.35	-1.56982	0.022753	Down	45410612	45439846
AC_000185.1-5935891	28	5935905	24.75	16.14	18.11	7.41	11.46	7.01	1.17003	0.0202124	UP	5915122	6227559
AC_000185.1-7755395	28	7755409	22.5	27.66	24.9	14.82	13.76	7.01	1.07469	0.0134168	UP	7746307	7879942
AC_000185.1-8620389	28	8620403	15.75	9.22	9.05	4.94	2.29	4.67	1.474	0.0415115	UP	8598482	8656396
AC_000185.1-8876442	28	8876456	27	13.83	22.64	9.88	4.59	7.01	1.55456	0.00259118	UP	8830046	8887722
AC_000186.1-13563650	29	13563664	9	9.22	20.37	7.41	4.59	2.34	1.404	0.0348148	UP	13456149	13578500
AC_000186.1-16393431	29	16393445	18	23.05	18.11	2.47	11.46	9.35	1.3029	0.0114193	UP	16115176	16642313
AC_000186.1-16393439	29	16393453	18	23.05	18.11	2.47	11.46	9.35	1.3029	0.0114193	UP	16115176	16642313
AC_000186.1-16804967	29	16804981	9	16.14	13.58	4.94	6.88	0	1.65043	0.0169724	UP	16642314	17494246
AC_000186.1-17087311	29	17087325	22.5	11.53	20.37	7.41	6.88	4.67	1.49824	0.00705436	UP	16642314	17494246
AC_000186.1-17347599	29	17347613	4.5	9.22	18.11	37.04	34.39	16.36	-1.418	0.00737328	Down	16642314	17494246
AC_000186.1-17463889	29	17463903	4.5	4.61	2.26	9.88	16.05	9.35	-1.55846	0.0415115	Down	16642314	17494246
AC_000186.1-18109249	29	18109263	20.25	11.53	9.05	0	4.59	2.34	2.40337	0.00149943	UP	18090587	18115431
AC_000186.1-226536	29	226550	6.75	18.44	11.32	29.63	20.64	25.7	-1.02668	0.0328095	Down	159045	272248
AC_000186.1-2514256	29	2514270	9	13.83	13.58	27.16	22.93	25.7	-1.02692	0.0295403	Down	1962913	2645902
AC_000186.1-2514264	29	2514278	9	13.83	13.58	27.16	22.93	25.7	-1.02692	0.0295403	Down	1962913	2645902
AC_000186.1-30057330	29	30057344	45.01	23.05	36.22	14.82	16.05	14.02	1.21401	0.0028038	UP	30021878	30065785
AC_000186.1-33240670	29	33240684	4.5	4.61	4.53	17.28	13.76	18.69	-1.78805	0.00596431	Down	33240584	33256128
AC_000186.1-35546024	29	35546038	6.75	11.53	13.58	19.75	27.52	21.03	-1.07443	0.0317608	Down	35153012	36117726
AC_000186.1-35577630	29	35577644	20.25	43.8	33.95	14.82	16.05	16.36	1.05034	0.0124002	UP	35153012	36117726
AC_000186.1-36479233	29	36479247	47.26	23.05	24.9	9.88	11.46	23.37	1.0789	0.0203103	UP	36117727	36619501
AC_000186.1-36843415	29	36843429	18	9.22	20.37	0	0	4.67	3.12948	6.67e-05	UP	36844864	36907616
AC_000186.1-37920312	29	37920326	9	4.61	11.32	22.22	11.46	25.7	-1.20148	0.0318501	Down	37892434	37938175
AC_000186.1-40744939	29	40744953	22.5	16.14	9.05	14.82	2.29	4.67	1.1455	0.044808	UP	40742227	40820051
AC_000186.1-40822744	29	40822758	9	9.22	13.58	4.94	2.29	0	2.04934	0.0127703	UP	40820052	40886506
AC_000186.1-41075235	29	41075249	42.76	16.14	31.69	9.88	13.76	7.01	1.54668	0.00202433	UP	41045232	41082249
AC_000186.1-41547310	29	41547324	4.5	9.22	4.53	9.88	18.34	21.03	-1.39467	0.0242428	Down	41514080	41605023
AC_000186.1-42769993	29	42770007	0	4.61	6.79	19.75	13.76	11.68	-1.89218	0.00664906	Down	42740348	42781094
AC_000186.1-42860537	29	42860551	31.5	13.83	31.69	7.41	18.34	4.67	1.31846	0.0149525	UP	42811463	42865936
AC_000186.1-42944566	29	42944580	0	11.53	2.26	12.35	11.46	23.37	-1.71833	0.0112814	Down	42890799	43092911
AC_000186.1-43269975	29	43269989	22.5	18.44	31.69	14.82	6.88	14.02	1.03032	0.0230986	UP	43267374	43281242
AC_000186.1-43617742	29	43617756	2.25	0	2.26	17.28	22.93	39.72	-3.89758	3.21e-07	Down	43606017	43617817
AC_000186.1-43707562	29	43707576	9	20.75	4.53	32.1	18.34	23.37	-1.07205	0.0371012	Down	43703977	43708219
AC_000186.1-44427460	29	44427474	11.25	13.83	9.05	2.47	2.29	4.67	1.77137	0.0192786	UP	44423985	44439546
AC_000186.1-46221993	29	46222007	20.25	16.14	24.9	19.75	2.29	4.67	1.22095	0.0264454	UP	46211747	46223039
AC_000186.1-46637578	29	46637592	15.75	20.75	29.43	12.35	11.46	7.01	1.09218	0.0221755	UP	46632382	46716791
AC_000186.1-47076885	29	47076899	38.25	18.44	24.9	7.41	11.46	14.02	1.29358	0.00693092	UP	47068693	47237896
AC_000186.1-47171798	29	47171812	9	9.22	11.32	4.94	0	4.67	1.57039	0.0491572	UP	47068693	47237896
AC_000186.1-47779079	29	47779093	15.75	11.53	15.84	7.41	4.59	4.67	1.35072	0.0290846	UP	47699878	47916963
AC_000186.1-47966231	29	47966245	0	2.31	2.26	9.88	18.34	11.68	-2.91132	0.000733362	Down	47916964	48013195
AC_000186.1-48012097	29	48012111	0	2.31	2.26	9.88	9.17	18.69	-2.82581	0.00131969	Down	47916964	48013195
AC_000186.1-48399671	29	48399685	13.5	23.05	20.37	2.47	4.59	4.67	2.19667	0.000328783	UP	48213771	48783449
AC_000186.1-49002865	29	49002879	11.25	4.61	4.53	24.69	9.17	16.36	-1.23212	0.0429622	Down	48989735	49027304
AC_000186.1-49386888	29	49386902	24.75	20.75	18.11	2.47	9.17	18.69	1.04107	0.0373527	UP	49370794	49400767
AC_000186.1-49423958	29	49423972	2.25	9.22	0	14.82	9.17	21.03	-1.8922	0.00664906	Down	49400768	49728384
AC_000186.1-49428187	29	49428201	38.25	23.05	29.43	7.41	13.76	9.35	1.55018	0.000502233	UP	49400768	49728384
AC_000186.1-49466616	29	49466630	0	0	4.53	17.28	13.76	21.03	-3.27634	3.63e-05	Down	49400768	49728384
AC_000186.1-50027488	29	50027502	13.5	18.44	9.05	27.16	32.1	25.7	-1.0288	0.020036	Down	50026093	50034124
AC_000186.1-50039553	29	50039567	20.25	16.14	18.11	12.35	4.59	7.01	1.1891	0.0244522	UP	50037872	50065231
AC_000186.1-50097037	29	50097051	13.5	11.53	13.58	0	6.88	7.01	1.404	0.0348148	UP	50065232	50103490
AC_000186.1-50125632	29	50125646	22.5	11.53	27.16	0	9.17	2.34	2.30616	0.000176591	UP	50109836	50150774
AC_000186.1-50293670	29	50293684	24.75	16.14	24.9	2.47	20.64	7.01	1.09433	0.0393427	UP	50287761	50294802
AC_000186.1-50296280	29	50296294	27	34.58	45.27	17.28	13.76	16.36	1.17436	0.00305931	UP	50294803	50352059
AC_000186.1-50358462	29	50358476	18	13.83	11.32	2.47	2.29	2.34	2.47981	0.000861857	UP	50352060	50361497
AC_000186.1-50395761	29	50395775	9	16.14	11.32	7.41	2.29	0	1.86226	0.0118677	UP	50393253	50400701
AC_000186.1-51176284	29	51176298	22.5	25.36	20.37	19.75	6.88	4.67	1.13972	0.0179135	UP	51177638	51189836
AC_000186.1-51371197	29	51371211	20.25	20.75	13.58	44.45	34.39	37.39	-1.06295	0.00789761	Down	51370789	51409850
AC_000186.1-629034	29	629048	13.5	16.14	13.58	7.41	2.29	7.01	1.35073	0.0290846	UP	586225	644982
AC_000186.1-9069271	29	9069285	11.25	29.97	31.69	4.94	18.34	4.67	1.3588	0.0213701	UP	8947352	9168579
AC_000187.1-107646746	X	107646760	13.5	16.14	13.58	2.47	4.59	9.35	1.35074	0.0290846	UP	107639872	107650695
AC_000187.1-108555519	X	108555533	22.5	13.83	18.11	0	13.76	11.68	1.0563	0.0438677	UP	108464834	108624686
AC_000187.1-108824422	X	108824436	22.5	16.14	18.11	2.47	9.17	9.35	1.39342	0.00911129	UP	108791180	108909716
AC_000187.1-108824434	X	108824448	22.5	16.14	18.11	2.47	9.17	9.35	1.39342	0.00911129	UP	108791180	108909716
AC_000187.1-108854801	X	108854815	24.75	9.22	20.37	4.94	11.46	4.67	1.33527	0.0141826	UP	108791180	108909716
AC_000187.1-109198333	X	109198347	31.5	20.75	15.84	7.41	13.76	4.67	1.37322	0.00898994	UP	109042107	109271723
AC_000187.1-111997786	X	111997800	4.5	0	2.26	9.88	13.76	9.35	-2.13188	0.0127703	Down	111973526	112084324
AC_000187.1-126143325	X	126143339	2.25	0	0	9.88	11.46	9.35	-3.3197	0.00183853	Down	126111466	126146066
AC_000187.1-128598008	X	128598022	18	13.83	22.64	17.28	0	0	1.67737	0.0110771	UP	128591571	128669634
AC_000187.1-132963283	X	132963297	11.25	11.53	9.05	27.16	22.93	16.36	-1.02449	0.0438261	Down	132950093	132975039
AC_000187.1-135074080	X	135074094	13.5	6.92	11.32	17.28	38.98	21.03	-1.25641	0.0181148	Down	134878676	135124818
AC_000187.1-138716403	X	138716417	13.5	16.14	20.37	4.94	0	7.01	2.01516	0.0015267	UP	138693429	138748369
AC_000187.1-138716429	X	138716443	13.5	16.14	20.37	4.94	0	7.01	2.01516	0.0015267	UP	138693429	138748369
AC_000187.1-138903739	X	138903753	13.5	13.83	9.05	0	2.29	4.67	2.2372	0.00444677	UP	138875017	138904236
AC_000187.1-141930087	X	141930101	9	18.44	13.58	0	2.29	11.68	1.48472	0.022753	UP	141749558	142041441
AC_000187.1-144513570	X	144513584	9	9.22	11.32	2.47	6.88	0	1.57042	0.0491572	UP	144430586	144637464
AC_000187.1-144912547	X	144912561	18	18.44	9.05	7.41	4.59	7.01	1.23972	0.0358539	UP	144905752	145222492
AC_000187.1-145435648	X	145435662	6.75	6.92	6.79	22.22	16.05	14.02	-1.29805	0.029601	Down	145362868	145569719
AC_000187.1-147666776	X	147666790	24.75	18.44	13.58	2.47	6.88	2.34	2.19663	0.000328783	UP	147464207	147829249
AC_000187.1-148176631	X	148176645	33.75	11.53	22.64	17.28	9.17	2.34	1.24485	0.0347975	UP	147944866	148319904
AC_000187.1-17320956	X	17320970	15.75	46.1	15.84	9.88	6.88	7.01	1.69425	0.0052503	UP	17305528	17770802
AC_000187.1-20233356	X	20233370	9	11.53	9.05	4.94	4.59	0	1.57041	0.0491572	UP	20149876	20249085
AC_000187.1-21166854	X	21166868	9	4.61	4.53	12.35	20.64	18.69	-1.46067	0.0162202	Down	21142209	21769988
AC_000187.1-28113617	X	28113631	22.5	16.14	22.64	19.75	0	9.35	1.09698	0.0449568	UP	26738776	28239749
AC_000187.1-31179811	X	31179825	6.75	6.92	9.05	22.22	18.34	18.69	-1.33348	0.0167883	Down	31029257	31424195
AC_000187.1-33596483	X	33596497	2.25	2.31	2.26	14.82	13.76	14.02	-2.48618	0.00149943	Down	33558427	33636078
AC_000187.1-39047416	X	39047430	11.25	29.97	13.58	7.41	4.59	9.35	1.33851	0.0230913	UP	39037544	39049378
AC_000187.1-40433258	X	40433272	6.75	4.61	9.05	22.22	13.76	16.36	-1.29807	0.029601	Down	40423501	40438400
AC_000187.1-40438224	X	40438238	6.75	6.92	2.26	22.22	9.17	18.69	-1.57804	0.0126146	Down	40423501	40438400
AC_000187.1-44478647	X	44478661	4.5	6.92	0	17.28	11.46	21.03	-2.03398	0.00251283	Down	43768487	44788847
AC_000187.1-54448535	X	54448549	2.25	11.53	0	17.28	11.46	11.68	-1.48903	0.0348148	Down	54410727	54536258
AC_000187.1-5473977	X	5473991	9	20.75	18.11	7.41	4.59	9.35	1.14603	0.0429622	UP	5360520	5934612
AC_000187.1-59762428	X	59762442	24.75	11.53	18.11	4.94	6.88	9.35	1.33539	0.0136233	UP	59707757	59774048
AC_000187.1-59762433	X	59762447	24.75	11.53	18.11	4.94	6.88	9.35	1.33539	0.0136233	UP	59707757	59774048
AC_000187.1-61104733	X	61104747	0	4.61	4.53	9.88	9.17	11.68	-1.65396	0.0491572	Down	61053062	61393801
AC_000187.1-67452186	X	67452200	20.25	29.97	11.32	9.88	13.76	4.67	1.10488	0.0393809	UP	66894553	67800434
AC_000187.1-79261237	X	79261251	18	18.44	9.05	12.35	2.29	4.67	1.23971	0.0358539	UP	79200030	79261874
AC_000187.1-8461673	X	8461687	18	9.22	18.11	4.94	6.88	2.34	1.63369	0.0094099	UP	8273410	9194827
AC_000187.1-85291429	X	85291443	13.5	11.53	11.32	41.98	20.64	21.03	-1.15678	0.0156441	Down	85245062	85298928
AC_000187.1-86497242	X	86497256	9	4.61	6.79	9.88	22.93	16.36	-1.23205	0.0429622	Down	86413240	86603986
AC_000187.1-90620513	X	90620527	31.5	13.83	20.37	2.47	11.46	11.68	1.32329	0.0163944	UP	90561755	90701195
AC_000187.1-90828239	X	90828253	13.5	4.61	11.32	29.63	16.05	21.03	-1.12924	0.0306518	Down	90820967	90828399
AC_000187.1-90839425	X	90839439	15.75	20.75	15.84	0	13.76	0	1.83187	0.00233565	UP	90828400	90850349
AC_000187.1-91986324	X	91986338	6.75	9.22	13.58	27.16	34.39	25.7	-1.52596	0.000952712	Down	91986249	91994260
AC_000187.1-98748507	X	98748521	9	13.83	24.9	7.41	9.17	2.34	1.3095	0.0262215	UP	98513168	98859400
AC_000187.1-99157513	X	99157527	9	13.83	15.84	0	2.29	2.34	2.83071	0.000733362	UP	99029813	99188224
AC_000187.1-99226159	X	99226173	27	23.05	13.58	7.41	13.76	9.35	1.04168	0.0281121	UP	99188225	99245611
NW_003099175.1-85618	NW_003099175.1	85632	11.25	16.14	11.32	2.47	0	2.34	2.83069	0.000733362	UP	42425	103173
NW_003100231.1-1856	NW_003100231.1	1870	13.5	13.83	11.32	4.94	2.29	2.34	1.94773	0.00723301	UP	1	3036
NW_003100805.1-871	NW_003100805.1	885	9	11.53	11.32	4.94	0	2.34	2.04934	0.0127703	UP	7	2466
AC_000183.1-51676861	26	51676875	9	13.83	11.32	4.94	0	7.01	1.47403	0.0415115	UP
AC_000184.1-44718784	27	44718798	4.5	2.31	9.05	19.75	13.76	11.68	-1.43624	0.0290846	Down
AC_000186.1-18121799	29	18121813	15.75	11.53	11.32	4.94	4.59	4.67	1.40398	0.0348148	UP
NW_003099560.1-1132	NW_003099560.1	1146	29.25	20.75	15.84	17.28	4.59	7.01	1.20168	0.0166453	UP
NW_003099922.1-202	NW_003099922.1	216	20.25	27.66	22.64	44.45	48.15	53.74	-1.03421	0.00466239	Down
NW_003100765.1-1636	NW_003100765.1	1650	24.75	16.14	22.64	4.94	6.88	7.01	1.71742	0.00120762	UP
