# Supplementary material for: Genome-Wide DNA Methylation Analysis of Mammary Gland Tissues From Chinese Holstein Cows With Staphylococcus aureus Induced Mastitis
Source: Front Genet. 2020 Oct 19;11:550515. doi: 10.3389/fgene.2020.550515 (PMC7604493; doi:10.3389/fgene.2020.550515)
Supplement: Supplementary file 4 [file Table_4.XLSX]

## Sheet: Sheet1
Table S4 Number of differentialy methylated sites and genes in each chromosome of Chinese Holstein
Methylation sites	Test VS control	Number of methylated sites in each chromosome
		Chr1	Chr2	Chr3	Chr4	Chr5	Chr6	Chr7	Chr8	Chr9	Chr10	Chr11	Chr12	Chr13	Chr14	Chr15
CCGG site	UP	224	225	221	190	272	146	245	198	149	189	299	167	237	158	188
	DOWN	161	158	147	109	156	96	152	114	126	122	164	92	139	100	96
	Total	385	383	368	299	428	242	397	312	275	311	463	259	376	258	284
CCGG DMG		4	11	23	10	30	6	29	18	7	9	15	5	11	7	11
CCWGG site	UP	44	44	47	40	71	29	43	24	23	31	51	25	52	32	32
	DOWN	25	28	25	26	28	16	29	23	21	26	22	20	23	18	20
	Total	69	72	72	66	99	45	72	47	44	57	73	45	75	50	52
CCWGG DMG		7	13	18	5	29	3	17	9	6	9	15	6	14	7	5
		Chr16	Chr17	Chr18	Chr19	Chr20	Chr21	Chr22	Chr23	Chr24	Chr25	Chr26	Chr27	Chr28	Chr29	ChrX
CCGG site	UP	224	196	247	319	125	197	165	146	152	210	140	101	107	172	98
	DOWN	121	117	121	160	85	112	93	104	101	109	79	73	48	88	112
	Total	345	313	368	479	210	309	258	250	253	319	219	174	155	260	210
CCGG DMG		12	11	27	25	5	14	5	13	2	17	10	7	3	8	7
CCWGGsite	UP	51	41	56	68	19	42	31	38	26	47	32	15	26	35	30
	DOWN	25	19	23	36	11	15	12	22	23	27	12	17	10	20	17
	Total	76	60	79	104	30	57	43	60	49	74	44	32	36	55	47
CCWGG DMG		8	11	22	20	4	7	11	12	3	4	7	7	0	11	10
