# Supplementary material for: Genome-Wide DNA Methylation Analysis of Mammary Gland Tissues From Chinese Holstein Cows With Staphylococcus aureus Induced Mastitis
Source: Front Genet. 2020 Oct 19;11:550515. doi: 10.3389/fgene.2020.550515 (PMC7604493; doi:10.3389/fgene.2020.550515)
Supplement: Supplementary file 6 [file Table_6.XLSX]

## Sheet: Table_S6a_GOterms_CCGG_DMGs
Table S6a Significantly enriched GO terms of CCGG differentialy methylated genes
id	term	category	pval	padj	Enrichment_score	Gene
GO:0098508	endothelial to hematopoietic transition	biological_process	0	0	65.5743	YTHDF3
GO:1902036	regulation of hematopoietic stem cell differentiation	biological_process	0	0	65.5743	YTHDF3
GO:1903679	positive regulation of cap-independent translational initiation	biological_process	0	0	65.5743	YTHDF3
GO:0008171	O-methyltransferase activity	molecular_function	0	0	65.5743	MEPCE
GO:0008173	RNA methyltransferase activity	molecular_function	0	0	65.5743	MEPCE
GO:2000632	negative regulation of pre-miRNA processing	biological_process	0	0	65.5743	MEPCE
GO:0055087	Ski complex	cellular_component	0	0	65.5743	WDR61
GO:2001162	positive regulation of histone H3-K79 methylation	biological_process	0	0	65.5743	WDR61
GO:0098633	collagen fibril binding	molecular_function	0	0	65.5743	DCN
GO:1900747	negative regulation of vascular endothelial growth factor signaling pathway	biological_process	0	0	65.5743	DCN
GO:1904027	negative regulation of collagen fibril organization	biological_process	0	0	65.5743	DCN
GO:0007567	parturition	biological_process	0	0	65.5743	HPGD
GO:0016404	15-hydroxyprostaglandin dehydrogenase (NAD+) activity	molecular_function	0	0	65.5743	HPGD
GO:0060206	estrous cycle phase	biological_process	0	0	65.5743	HPGD
GO:0030644	cellular chloride ion homeostasis	biological_process	0	0	65.5743	CKB
GO:0002055	adenine binding	molecular_function	0	0	65.5743	APRT
GO:0003999	adenine phosphoribosyltransferase activity	molecular_function	0	0	65.5743	APRT
GO:0044209	AMP salvage	biological_process	0	0	65.5743	APRT
GO:0035470	positive regulation of vascular wound healing	biological_process	0	0	65.5743	XBP1
GO:0055092	sterol homeostasis	biological_process	0	0	65.5743	XBP1
GO:0060691	epithelial cell maturation involved in salivary gland development	biological_process	0	0	65.5743	XBP1
GO:0071375	cellular response to peptide hormone stimulus	biological_process	0	0	65.5743	XBP1
GO:1900100	positive regulation of plasma cell differentiation	biological_process	0	0	65.5743	XBP1
GO:1990418	response to insulin-like growth factor stimulus	biological_process	0	0	65.5743	XBP1
GO:2000347	positive regulation of hepatocyte proliferation	biological_process	0	0	65.5743	XBP1
GO:0002041	intussusceptive angiogenesis	biological_process	0	0	65.5743	CYR61
GO:0003181	atrioventricular valve morphogenesis	biological_process	0	0	65.5743	CYR61
GO:0003278	apoptotic process involved in heart morphogenesis	biological_process	0	0	65.5743	CYR61
GO:0060413	atrial septum morphogenesis	biological_process	0	0	65.5743	CYR61
GO:0060591	chondroblast differentiation	biological_process	0	0	65.5743	CYR61
GO:0060710	chorio-allantoic fusion	biological_process	0	0	65.5743	CYR61
GO:2000304	positive regulation of ceramide biosynthetic process	biological_process	0	0	65.5743	CYR61
GO:0042306	regulation of protein import into nucleus	biological_process	0	0	65.5743	TGFB1
GO:0048642	negative regulation of skeletal muscle tissue development	biological_process	0	0	65.5743	TGFB1
GO:0051101	regulation of DNA binding	biological_process	0	0	65.5743	TGFB1
GO:0060390	regulation of SMAD protein import into nucleus	biological_process	0	0	65.5743	TGFB1
GO:1901666	positive regulation of NAD+ ADP-ribosyltransferase activity	biological_process	0	0	65.5743	TGFB1
GO:1903620	positive regulation of transdifferentiation	biological_process	0	0	65.5743	TGFB1
GO:0060159	regulation of dopamine receptor signaling pathway	biological_process	0	0	65.5743	DBNDD2
GO:0005638	lamin filament	cellular_component	0	0	65.5743	EIF6
GO:0042304	regulation of fatty acid biosynthetic process	biological_process	0	0	65.5743	EIF6
GO:0004560	alpha-L-fucosidase activity	molecular_function	0	0	65.5743	FUCA2
GO:0033328	peroxisome membrane targeting sequence binding	molecular_function	0	0	65.5743	PEX19
GO:0036105	peroxisome membrane class-1 targeting sequence binding	molecular_function	0	0	65.5743	PEX19
GO:1900131	negative regulation of lipid binding	biological_process	0	0	65.5743	PEX19
GO:0090083	regulation of inclusion body assembly	biological_process	0	0	65.5743	BAG5
GO:0019064	fusion of virus membrane with host plasma membrane	biological_process	0	0	65.5743	LOC527125
GO:0019087	transformation of host cell by virus	biological_process	0	0	65.5743	LOC527125
GO:0030294	receptor signaling protein tyrosine kinase inhibitor activity	molecular_function	0	0	65.5743	LOC527125
GO:0033906	hyaluronoglucuronidase activity	molecular_function	0	0	65.5743	LOC527125
GO:0052213	interaction with symbiont via secreted substance involved in symbiotic interaction	biological_process	0	0	65.5743	PRSS53
GO:0060857	establishment of glial blood-brain barrier	biological_process	0	0	65.5743	MXRA8
GO:0031854	orexigenic neuropeptide QRFP receptor binding	molecular_function	0	0	65.5743	QRFP
GO:0060392	negative regulation of SMAD protein import into nucleus	biological_process	0	0	65.5743	PBLD
GO:0050313	sulfur dioxygenase activity	molecular_function	0	0	65.5743	ETHE1
GO:0070813	hydrogen sulfide metabolic process	biological_process	0	0	65.5743	ETHE1
GO:1902669	positive regulation of axon guidance	biological_process	0	0	65.5743	TUBB2A
GO:0008320	protein transmembrane transporter activity	molecular_function	0	0	65.5743	BLOC1S3
GO:0060155	platelet dense granule organization	biological_process	0	0	65.5743	BLOC1S3
GO:0019153	protein-disulfide reductase (glutathione) activity	molecular_function	0	0	65.5743	TXNDC12
GO:0032361	pyridoxal phosphate catabolic process	biological_process	0	0	65.5743	PDXP
GO:0044849	estrous cycle	biological_process	0	0	65.5743	EGR3
GO:0046886	positive regulation of hormone biosynthetic process	biological_process	0	0	65.5743	EGR3
GO:0072110	glomerular mesangial cell proliferation	biological_process	0	0	65.5743	EGR3
GO:0072303	positive regulation of glomerular metanephric mesangial cell proliferation	biological_process	0	0	65.5743	EGR3
GO:0098759	cellular response to interleukin-8	biological_process	0	0	65.5743	EGR3
GO:2000182	regulation of progesterone biosynthetic process	biological_process	0	0	65.5743	EGR3
GO:0010572	positive regulation of platelet activation	biological_process	0	0	65.5743	PLEK
GO:0010920	negative regulation of inositol phosphate biosynthetic process	biological_process	0	0	65.5743	PLEK
GO:0010925	positive regulation of inositol-polyphosphate 5-phosphatase activity	biological_process	0	0	65.5743	PLEK
GO:0030845	phospholipase C-inhibiting G-protein coupled receptor signaling pathway	biological_process	0	0	65.5743	PLEK
GO:0033625	positive regulation of integrin activation	biological_process	0	0	65.5743	PLEK
GO:0060305	regulation of cell diameter	biological_process	0	0	65.5743	PLEK
GO:2000271	positive regulation of fibroblast apoptotic process	biological_process	0	0	65.5743	TOB2
GO:0070493	thrombin-activated receptor signaling pathway	biological_process	3.44341e-06	3.59492e-05	43.7162	HPGD; PLEK
GO:0006693	prostaglandin metabolic process	biological_process	3.3674e-05	0.000338035	26.2297	HPGD; PTGR2
GO:0030214	hyaluronan catabolic process	biological_process	3.3674e-05	0.000338035	26.2297	TGFB1; LOC527125
GO:0032801	receptor catabolic process	biological_process	3.3674e-05	0.000338035	26.2297	TGFB1; CAPN11
GO:0048535	lymph node development	biological_process	6.66012e-05	0.000651859	21.8581	TGFB1; LTB
GO:0030836	positive regulation of actin filament depolymerization	biological_process	6.66012e-05	0.000651859	21.8581	PDXP; PLEK
GO:1902236	negative regulation of endoplasmic reticulum stress-induced intrinsic apoptotic signaling pathway	biological_process	0.00011526	0.00107975	18.7355	XBP1; TXNDC12
GO:0031083	BLOC-1 complex	cellular_component	0.00011526	0.00107975	18.7355	DBNDD2; BLOC1S3
GO:0036094	small molecule binding	molecular_function	0.000182374	0.00107975	16.3936	LOC504893; LOC104970061
GO:0042307	positive regulation of protein import into nucleus	biological_process	0.000182374	0.00107975	16.3936	TGFB1; LOC527125
GO:0002244	hematopoietic progenitor cell differentiation	biological_process	0.000204615	0.00107975	9.83614	TGFB1; LOC527125; PLEK
GO:0048598	embryonic morphogenesis	biological_process	0.000230291	0.00107975	32.7871	YTHDF3
GO:0061157	mRNA destabilization	biological_process	0.000230291	0.00107975	32.7871	YTHDF3
GO:1903538	regulation of meiotic cell cycle process involved in oocyte maturation	biological_process	0.000230291	0.00107975	32.7871	YTHDF3
GO:1990247	N6-methyladenosine-containing RNA binding	molecular_function	0.000230291	0.00107975	32.7871	YTHDF3
GO:0004667	prostaglandin-D synthase activity	molecular_function	0.000230291	0.00107975	32.7871	LOC504893
GO:0005501	retinoid binding	molecular_function	0.000230291	0.00107975	32.7871	LOC504893
GO:0070563	negative regulation of vitamin D receptor signaling pathway	biological_process	0.000230291	0.00107975	32.7871	KANK3
GO:0001510	RNA methylation	biological_process	0.000230291	0.00107975	32.7871	MEPCE
GO:0010586	miRNA metabolic process	biological_process	0.000230291	0.00107975	32.7871	MEPCE
GO:0016593	Cdc73/Paf1 complex	cellular_component	0.000230291	0.00107975	32.7871	WDR61
GO:0004385	guanylate kinase activity	molecular_function	0.000230291	0.00107975	32.7871	GUK1
GO:0043988	histone H3-S28 phosphorylation	biological_process	0.000230291	0.00107975	32.7871	AURKC
GO:0044878	mitotic cytokinesis checkpoint	biological_process	0.000230291	0.00107975	32.7871	AURKC
GO:0019800	peptide cross-linking via chondroitin 4-sulfate glycosaminoglycan	biological_process	0.000230291	0.00107975	32.7871	DCN
GO:0097070	ductus arteriosus closure	biological_process	0.000230291	0.00107975	32.7871	HPGD
GO:1901164	negative regulation of trophoblast cell migration	biological_process	0.000230291	0.00107975	32.7871	ARHGDIB
GO:0045604	regulation of epidermal cell differentiation	biological_process	0.000230291	0.00107975	32.7871	MAFF
GO:0000461	endonucleolytic cleavage to generate mature 3'-end of SSU-rRNA from (SSU-rRNA, 5.8S rRNA, LSU-rRNA)	biological_process	0.000230291	0.00107975	32.7871	RPS21
GO:0048846	axon extension involved in axon guidance	biological_process	0.000230291	0.00107975	32.7871	SLAMF6
GO:0048024	regulation of mRNA splicing, via spliceosome	biological_process	0.000230291	0.00107975	32.7871	SRSF10
GO:0006168	adenine salvage	biological_process	0.000230291	0.00107975	32.7871	APRT
GO:0004875	complement receptor activity	molecular_function	0.000230291	0.00107975	32.7871	GPR33
GO:0010314	phosphatidylinositol-5-phosphate binding	molecular_function	0.000230291	0.00107975	32.7871	SNX22
GO:0006990	positive regulation of transcription from RNA polymerase II promoter involved in unfolded protein response	biological_process	0.000230291	0.00107975	32.7871	XBP1
GO:0010518	positive regulation of phospholipase activity	biological_process	0.000230291	0.00107975	32.7871	CYR61
GO:0003823	antigen binding	molecular_function	0.000230291	0.00107975	32.7871	TGFB1
GO:0007182	common-partner SMAD protein phosphorylation	biological_process	0.000230291	0.00107975	32.7871	TGFB1
GO:0008156	negative regulation of DNA replication	biological_process	0.000230291	0.00107975	32.7871	TGFB1
GO:0010763	positive regulation of fibroblast migration	biological_process	0.000230291	0.00107975	32.7871	TGFB1
GO:0016202	regulation of striated muscle tissue development	biological_process	0.000230291	0.00107975	32.7871	TGFB1
GO:0019049	evasion or tolerance of host defenses by virus	biological_process	0.000230291	0.00107975	32.7871	TGFB1
GO:0022408	negative regulation of cell-cell adhesion	biological_process	0.000230291	0.00107975	32.7871	TGFB1
GO:0031293	membrane protein intracellular domain proteolysis	biological_process	0.000230291	0.00107975	32.7871	TGFB1
GO:0033601	positive regulation of mammary gland epithelial cell proliferation	biological_process	0.000230291	0.00107975	32.7871	TGFB1
GO:0043932	ossification involved in bone remodeling	biological_process	0.000230291	0.00107975	32.7871	TGFB1
GO:0048298	positive regulation of isotype switching to IgA isotypes	biological_process	0.000230291	0.00107975	32.7871	TGFB1
GO:0051098	regulation of binding	biological_process	0.000230291	0.00107975	32.7871	TGFB1
GO:0085029	extracellular matrix assembly	biological_process	0.000230291	0.00107975	32.7871	TGFB1
GO:1900126	negative regulation of hyaluronan biosynthetic process	biological_process	0.000230291	0.00107975	32.7871	TGFB1
GO:0001956	positive regulation of neurotransmitter secretion	biological_process	0.000230291	0.00107975	32.7871	DBNDD2
GO:0006110	regulation of glycolytic process	biological_process	0.000230291	0.00107975	32.7871	EIF6
GO:0038036	sphingosine-1-phosphate receptor activity	molecular_function	0.000230291	0.00107975	32.7871	S1PR5
GO:0016139	glycoside catabolic process	biological_process	0.000230291	0.00107975	32.7871	FUCA2
GO:0019377	glycolipid catabolic process	biological_process	0.000230291	0.00107975	32.7871	FUCA2
GO:0010467	gene expression	biological_process	0.000230291	0.00107975	32.7871	LTB
GO:0016557	peroxisome membrane biogenesis	biological_process	0.000230291	0.00107975	32.7871	PEX19
GO:0045046	protein import into peroxisome membrane	biological_process	0.000230291	0.00107975	32.7871	PEX19
GO:0072321	chaperone-mediated protein transport	biological_process	0.000230291	0.00107975	32.7871	PEX19
GO:0004466	long-chain-acyl-CoA dehydrogenase activity	molecular_function	0.000230291	0.00107975	32.7871	ACADVL
GO:0046322	negative regulation of fatty acid oxidation	biological_process	0.000230291	0.00107975	32.7871	ACADVL
GO:1902176	negative regulation of oxidative stress-induced intrinsic apoptotic signaling pathway	biological_process	0.000230291	0.00107975	32.7871	BAG5
GO:0030350	iron-responsive element binding	molecular_function	0.000230291	0.00107975	32.7871	IREB2
GO:0006027	glycosaminoglycan catabolic process	biological_process	0.000230291	0.00107975	32.7871	LOC527125
GO:0042117	monocyte activation	biological_process	0.000230291	0.00107975	32.7871	LOC527125
GO:0060586	multicellular organismal iron ion homeostasis	biological_process	0.000230291	0.00107975	32.7871	LOC527125
GO:0001798	positive regulation of type IIa hypersensitivity	biological_process	0.000230291	0.00107975	32.7871	FCER1G
GO:0001805	positive regulation of type III hypersensitivity	biological_process	0.000230291	0.00107975	32.7871	FCER1G
GO:0001812	positive regulation of type I hypersensitivity	biological_process	0.000230291	0.00107975	32.7871	FCER1G
GO:0002292	T cell differentiation involved in immune response	biological_process	0.000230291	0.00107975	32.7871	FCER1G
GO:0002431	Fc receptor mediated stimulatory signaling pathway	biological_process	0.000230291	0.00107975	32.7871	FCER1G
GO:0019767	IgE receptor activity	molecular_function	0.000230291	0.00107975	32.7871	FCER1G
GO:0032765	positive regulation of mast cell cytokine production	biological_process	0.000230291	0.00107975	32.7871	FCER1G
GO:0032998	Fc-epsilon receptor I complex	cellular_component	0.000230291	0.00107975	32.7871	FCER1G
GO:0038094	Fc-gamma receptor signaling pathway	biological_process	0.000230291	0.00107975	32.7871	FCER1G
GO:0003938	IMP dehydrogenase activity	molecular_function	0.000230291	0.00107975	32.7871	IMPDH2
GO:0006177	GMP biosynthetic process	biological_process	0.000230291	0.00107975	32.7871	IMPDH2
GO:0046651	lymphocyte proliferation	biological_process	0.000230291	0.00107975	32.7871	IMPDH2
GO:0060394	negative regulation of pathway-restricted SMAD protein phosphorylation	biological_process	0.000230291	0.00107975	32.7871	PBLD
GO:0003988	acetyl-CoA C-acyltransferase activity	molecular_function	0.000230291	0.00107975	32.7871	HADHB
GO:0016509	long-chain-3-hydroxyacyl-CoA dehydrogenase activity	molecular_function	0.000230291	0.00107975	32.7871	HADHB
GO:0015037	peptide disulfide oxidoreductase activity	molecular_function	0.000230291	0.00107975	32.7871	TXNDC12
GO:0070859	positive regulation of bile acid biosynthetic process	biological_process	0.000230291	0.00107975	32.7871	STAR
GO:0033883	pyridoxal phosphatase activity	molecular_function	0.000230291	0.00107975	32.7871	PDXP
GO:0001135	transcription factor activity, RNA polymerase II transcription factor recruiting	molecular_function	0.000230291	0.00107975	32.7871	CDC5L
GO:0071987	WD40-repeat domain binding	molecular_function	0.000230291	0.00107975	32.7871	CDC5L
GO:0072422	signal transduction involved in DNA damage checkpoint	biological_process	0.000230291	0.00107975	32.7871	CDC5L
GO:0005068	transmembrane receptor protein tyrosine kinase adaptor activity	molecular_function	0.000230291	0.00107975	32.7871	DOK2
GO:0010385	double-stranded methylated DNA binding	molecular_function	0.000230291	0.00107975	32.7871	EGR3
GO:0050725	positive regulation of interleukin-1 beta biosynthetic process	biological_process	0.000230291	0.00107975	32.7871	EGR3
GO:0071506	cellular response to mycophenolic acid	biological_process	0.000230291	0.00107975	32.7871	EGR3
GO:0031529	ruffle organization	biological_process	0.000230291	0.00107975	32.7871	PLEK
GO:0070560	protein secretion by platelet	biological_process	0.000230291	0.00107975	32.7871	PLEK
GO:0071353	cellular response to interleukin-4	biological_process	0.000270534	0.00124605	14.5721	XBP1; IMPDH2
GO:0010800	positive regulation of peptidyl-threonine phosphorylation	biological_process	0.000270534	0.00124605	14.5721	TGFB1; UBE2K
GO:0048490	anterograde synaptic vesicle transport	biological_process	0.000270534	0.00124605	14.5721	DBNDD2; BLOC1S3
GO:0060548	negative regulation of cell death	biological_process	0.000519719	0.00235348	11.9226	CYR61; TXNDC12
GO:0051571	positive regulation of histone H3-K4 methylation	biological_process	0.000683987	0.00235348	21.8581	WDR61
GO:0006163	purine nucleotide metabolic process	biological_process	0.000683987	0.00235348	21.8581	GUK1
GO:0002903	negative regulation of B cell apoptotic process	biological_process	0.000683987	0.00235348	21.8581	AURKC
GO:0009838	abscission	biological_process	0.000683987	0.00235348	21.8581	AURKC
GO:0036089	cleavage furrow formation	biological_process	0.000683987	0.00235348	21.8581	AURKC
GO:0051256	mitotic spindle midzone assembly	biological_process	0.000683987	0.00235348	21.8581	AURKC
GO:0006700	C21-steroid hormone biosynthetic process	biological_process	0.000683987	0.00235348	21.8581	CYP27B1
GO:0008386	cholesterol monooxygenase (side-chain-cleaving) activity	molecular_function	0.000683987	0.00235348	21.8581	CYP27B1
GO:0030728	ovulation	biological_process	0.000683987	0.00235348	21.8581	HPGD
GO:0005094	Rho GDP-dissociation inhibitor activity	molecular_function	0.000683987	0.00235348	21.8581	ARHGDIB
GO:0031290	retinal ganglion cell axon guidance	biological_process	0.000683987	0.00235348	21.8581	SLAMF6
GO:0002430	complement receptor mediated signaling pathway	biological_process	0.000683987	0.00235348	21.8581	GPR33
GO:0006824	cobalt ion transport	biological_process	0.000683987	0.00235348	21.8581	TCN1
GO:0035356	cellular triglyceride homeostasis	biological_process	0.000683987	0.00235348	21.8581	XBP1
GO:0045348	positive regulation of MHC class II biosynthetic process	biological_process	0.000683987	0.00235348	21.8581	XBP1
GO:1900103	positive regulation of endoplasmic reticulum unfolded protein response	biological_process	0.000683987	0.00235348	21.8581	XBP1
GO:1901800	positive regulation of proteasomal protein catabolic process	biological_process	0.000683987	0.00235348	21.8581	XBP1
GO:0033690	positive regulation of osteoblast proliferation	biological_process	0.000683987	0.00235348	21.8581	CYR61
GO:0006796	phosphate-containing compound metabolic process	biological_process	0.000683987	0.00235348	21.8581	TGFB1
GO:0010936	negative regulation of macrophage cytokine production	biological_process	0.000683987	0.00235348	21.8581	TGFB1
GO:0032270	positive regulation of cellular protein metabolic process	biological_process	0.000683987	0.00235348	21.8581	TGFB1
GO:0034713	type I transforming growth factor beta receptor binding	molecular_function	0.000683987	0.00235348	21.8581	TGFB1
GO:0034714	type III transforming growth factor beta receptor binding	molecular_function	0.000683987	0.00235348	21.8581	TGFB1
GO:0000054	ribosomal subunit export from nucleus	biological_process	0.000683987	0.00235348	21.8581	EIF6
GO:0043023	ribosomal large subunit binding	molecular_function	0.000683987	0.00235348	21.8581	EIF6
GO:0045652	regulation of megakaryocyte differentiation	biological_process	0.000683987	0.00235348	21.8581	EIF6
GO:1902626	assembly of large subunit precursor of preribosome	biological_process	0.000683987	0.00235348	21.8581	EIF6
GO:2000377	regulation of reactive oxygen species metabolic process	biological_process	0.000683987	0.00235348	21.8581	EIF6
GO:0046966	thyroid hormone receptor binding	molecular_function	0.000683987	0.00235348	21.8581	MED4
GO:0010994	free ubiquitin chain polymerization	biological_process	0.000683987	0.00235348	21.8581	UBE2K
GO:0034450	ubiquitin-ubiquitin ligase activity	molecular_function	0.000683987	0.00235348	21.8581	UBE2K
GO:0060340	positive regulation of type I interferon-mediated signaling pathway	biological_process	0.000683987	0.00235348	21.8581	UBE2K
GO:0036132	13-prostaglandin reductase activity	molecular_function	0.000683987	0.00235348	21.8581	PTGR2
GO:0047522	15-oxoprostaglandin 13-oxidase activity	molecular_function	0.000683987	0.00235348	21.8581	PTGR2
GO:0010764	negative regulation of fibroblast migration	biological_process	0.000683987	0.00235348	21.8581	LOC527125
GO:0061099	negative regulation of protein tyrosine kinase activity	biological_process	0.000683987	0.00235348	21.8581	LOC527125
GO:0060056	mammary gland involution	biological_process	0.000683987	0.00235348	21.8581	CAPN11
GO:0097264	self proteolysis	biological_process	0.000683987	0.00235348	21.8581	CAPN11
GO:0002554	serotonin secretion by platelet	biological_process	0.000683987	0.00235348	21.8581	FCER1G
GO:0010543	regulation of platelet activation	biological_process	0.000683987	0.00235348	21.8581	FCER1G
GO:0019863	IgE binding	molecular_function	0.000683987	0.00235348	21.8581	FCER1G
GO:0033026	negative regulation of mast cell apoptotic process	biological_process	0.000683987	0.00235348	21.8581	FCER1G
GO:0042590	antigen processing and presentation of exogenous peptide antigen via MHC class I	biological_process	0.000683987	0.00235348	21.8581	FCER1G
GO:0005471	ATP:ADP antiporter activity	molecular_function	0.000683987	0.00235348	21.8581	SLC25A6
GO:0033018	sarcoplasmic reticulum lumen	cellular_component	0.000683987	0.00235348	21.8581	CALR
GO:0016853	isomerase activity	molecular_function	0.000683987	0.00235348	21.8581	PBLD
GO:0032816	positive regulation of natural killer cell activation	biological_process	0.000683987	0.00235348	21.8581	BLOC1S3
GO:0033299	secretion of lysosomal enzymes	biological_process	0.000683987	0.00235348	21.8581	BLOC1S3
GO:0030688	preribosome, small subunit precursor	cellular_component	0.000683987	0.00235348	21.8581	NOB1
GO:0008211	glucocorticoid metabolic process	biological_process	0.000683987	0.00235348	21.8581	STAR
GO:0004647	phosphoserine phosphatase activity	molecular_function	0.000683987	0.00235348	21.8581	PDXP
GO:0007088	regulation of mitotic nuclear division	biological_process	0.000683987	0.00235348	21.8581	PDXP
GO:0044729	hemi-methylated DNA-binding	molecular_function	0.000683987	0.00235348	21.8581	EGR3
GO:0071504	cellular response to heparin	biological_process	0.000683987	0.00235348	21.8581	EGR3
GO:0043325	phosphatidylinositol-3,4-bisphosphate binding	molecular_function	0.000683987	0.00235348	21.8581	PLEK
GO:0050840	extracellular matrix binding	molecular_function	0.000685304	0.00235348	10.929	DCN; CYR61
GO:0045786	negative regulation of cell cycle	biological_process	0.000685304	0.00235348	10.929	HPGD; TGFB1
GO:0030335	positive regulation of cell migration	biological_process	0.000836458	0.00286003	5.353	MIEN1; XBP1; CYR61; TGFB1
GO:0050680	negative regulation of epithelial cell proliferation	biological_process	0.000881061	0.00299944	10.0883	TGFB1; PBLD
GO:0007050	cell cycle arrest	biological_process	0.00102958	0.00348989	6.55743	TGFB1; NUPR1; EMP1
GO:0008089	anterograde axonal transport	biological_process	0.00110898	0.00374281	9.36775	DBNDD2; BLOC1S3
GO:0008285	negative regulation of cell proliferation	biological_process	0.0012257	0.0037472	4.15027	KANK3; TES; TGFB1; NUPR1; TOB2
GO:0001556	oocyte maturation	biological_process	0.00135435	0.0037472	16.3936	YTHDF3
GO:0033147	negative regulation of intracellular estrogen receptor signaling pathway	biological_process	0.00135435	0.0037472	16.3936	KANK3
GO:0005243	gap junction channel activity	molecular_function	0.00135435	0.0037472	16.3936	GJA9
GO:0045638	negative regulation of myeloid cell differentiation	biological_process	0.00135435	0.0037472	16.3936	WDR61
GO:0080182	histone H3-K4 trimethylation	biological_process	0.00135435	0.0037472	16.3936	WDR61
GO:0031235	intrinsic component of the cytoplasmic side of the plasma membrane	cellular_component	0.00135435	0.0037472	16.3936	MIEN1
GO:0051491	positive regulation of filopodium assembly	biological_process	0.00135435	0.0037472	16.3936	MIEN1
GO:0005539	glycosaminoglycan binding	molecular_function	0.00135435	0.0037472	16.3936	DCN
GO:0051901	positive regulation of mitochondrial depolarization	biological_process	0.00135435	0.0037472	16.3936	DCN
GO:0006335	DNA replication-dependent nucleosome assembly	biological_process	0.00135435	0.0037472	16.3936	NASP
GO:0006336	DNA replication-independent nucleosome assembly	biological_process	0.00135435	0.0037472	16.3936	NASP
GO:0004111	creatine kinase activity	molecular_function	0.00135435	0.0037472	16.3936	CKB
GO:0043274	phospholipase binding	molecular_function	0.00135435	0.0037472	16.3936	SRSF10
GO:0016208	AMP binding	molecular_function	0.00135435	0.0037472	16.3936	APRT
GO:0015889	cobalamin transport	biological_process	0.00135435	0.0037472	16.3936	TCN1
GO:0055089	fatty acid homeostasis	biological_process	0.00135435	0.0037472	16.3936	XBP1
GO:0071499	cellular response to laminar fluid shear stress	biological_process	0.00135435	0.0037472	16.3936	XBP1
GO:1903489	positive regulation of lactation	biological_process	0.00135435	0.0037472	16.3936	XBP1
GO:0003281	ventricular septum development	biological_process	0.00135435	0.0037472	16.3936	CYR61
GO:0061036	positive regulation of cartilage development	biological_process	0.00135435	0.0037472	16.3936	CYR61
GO:0006754	ATP biosynthetic process	biological_process	0.00135435	0.0037472	16.3936	TGFB1
GO:0017015	regulation of transforming growth factor beta receptor signaling pathway	biological_process	0.00135435	0.0037472	16.3936	TGFB1
GO:0035195	gene silencing by miRNA	biological_process	0.00135435	0.0037472	16.3936	EIF6
GO:0042256	mature ribosome assembly	biological_process	0.00135435	0.0037472	16.3936	EIF6
GO:0006004	fucose metabolic process	biological_process	0.00135435	0.0037472	16.3936	FUCA2
GO:0045084	positive regulation of interleukin-12 biosynthetic process	biological_process	0.00135435	0.0037472	16.3936	LTB
GO:0006625	protein targeting to peroxisome	biological_process	0.00135435	0.0037472	16.3936	PEX19
GO:0007031	peroxisome organization	biological_process	0.00135435	0.0037472	16.3936	PEX19
GO:0090181	regulation of cholesterol metabolic process	biological_process	0.00135435	0.0037472	16.3936	ACADVL
GO:0030371	translation repressor activity	molecular_function	0.00135435	0.0037472	16.3936	IREB2
GO:0070286	axonemal dynein complex assembly	biological_process	0.00135435	0.0037472	16.3936	DNAAF3
GO:0004415	hyalurononglucosaminidase activity	molecular_function	0.00135435	0.0037472	16.3936	LOC527125
GO:0070295	renal water absorption	biological_process	0.00135435	0.0037472	16.3936	LOC527125
GO:2000484	positive regulation of interleukin-8 secretion	biological_process	0.00135435	0.0037472	16.3936	LOC527125
GO:2001238	positive regulation of extrinsic apoptotic signaling pathway	biological_process	0.00135435	0.0037472	16.3936	LOC527125
GO:0060259	regulation of feeding behavior	biological_process	0.00135435	0.0037472	16.3936	QRFP
GO:0002283	neutrophil activation involved in immune response	biological_process	0.00135435	0.0037472	16.3936	FCER1G
GO:0016064	immunoglobulin mediated immune response	biological_process	0.00135435	0.0037472	16.3936	FCER1G
GO:0019864	IgG binding	molecular_function	0.00135435	0.0037472	16.3936	FCER1G
GO:0019886	antigen processing and presentation of exogenous peptide antigen via MHC class II	biological_process	0.00135435	0.0037472	16.3936	FCER1G
GO:0015280	ligand-gated sodium channel activity	molecular_function	0.00135435	0.0037472	16.3936	ASIC5
GO:0034706	sodium channel complex	cellular_component	0.00135435	0.0037472	16.3936	ASIC5
GO:0032060	bleb assembly	biological_process	0.00135435	0.0037472	16.3936	EMP1
GO:0000469	cleavage involved in rRNA processing	biological_process	0.00135435	0.0037472	16.3936	NOB1
GO:0005057	signal transducer activity, downstream of receptor	molecular_function	0.00135435	0.0037472	16.3936	DOK2
GO:0045080	positive regulation of chemokine biosynthetic process	biological_process	0.00135435	0.0037472	16.3936	EGR3
GO:0046488	phosphatidylinositol metabolic process	biological_process	0.00135435	0.0037472	16.3936	PLEK
GO:0070527	platelet aggregation	biological_process	0.00135435	0.0037472	16.3936	PLEK
GO:0006479	protein methylation	biological_process	0.00135435	0.0037472	16.3936	TOB2
GO:0045603	positive regulation of endothelial cell differentiation	biological_process	0.00135435	0.0037472	16.3936	TOB2
GO:0071560	cellular response to transforming growth factor beta stimulus	biological_process	0.00137094	0.00376648	8.74323	TGFB1; LOC527125
GO:0001104	RNA polymerase II transcription cofactor activity	molecular_function	0.00137094	0.00376648	8.74323	MED4; UXT
GO:0031532	actin cytoskeleton reorganization	biological_process	0.002004	0.00525481	7.71462	DBNDD2; PLEK
GO:0045187	regulation of circadian sleep/wake cycle, sleep	biological_process	0.00223481	0.00525481	13.1149	LOC504893
GO:2000134	negative regulation of G1/S transition of mitotic cell cycle	biological_process	0.00223481	0.00525481	13.1149	KANK3
GO:0032968	positive regulation of transcription elongation from RNA polymerase II promoter	biological_process	0.00223481	0.00525481	13.1149	WDR61
GO:0035327	transcriptionally active chromatin	cellular_component	0.00223481	0.00525481	13.1149	WDR61
GO:0031577	spindle checkpoint	biological_process	0.00223481	0.00525481	13.1149	AURKC
GO:0032466	negative regulation of cytokinesis	biological_process	0.00223481	0.00525481	13.1149	AURKC
GO:0034501	protein localization to kinetochore	biological_process	0.00223481	0.00525481	13.1149	AURKC
GO:0035174	histone serine kinase activity	molecular_function	0.00223481	0.00525481	13.1149	AURKC
GO:0090141	positive regulation of mitochondrial fission	biological_process	0.00223481	0.00525481	13.1149	DCN
GO:2000249	regulation of actin cytoskeleton reorganization	biological_process	0.00223481	0.00525481	13.1149	ARHGDIB
GO:0043486	histone exchange	biological_process	0.00223481	0.00525481	13.1149	NASP
GO:0006166	purine ribonucleoside salvage	biological_process	0.00223481	0.00525481	13.1149	APRT
GO:0007625	grooming behavior	biological_process	0.00223481	0.00525481	13.1149	APRT
GO:0070273	phosphatidylinositol-4-phosphate binding	molecular_function	0.00223481	0.00525481	13.1149	SNX22
GO:0031017	exocrine pancreas development	biological_process	0.00223481	0.00525481	13.1149	XBP1
GO:0071498	cellular response to fluid shear stress	biological_process	0.00223481	0.00525481	13.1149	XBP1
GO:0070372	regulation of ERK1 and ERK2 cascade	biological_process	0.00223481	0.00525481	13.1149	CYR61
GO:0005114	type II transforming growth factor beta receptor binding	molecular_function	0.00223481	0.00525481	13.1149	TGFB1
GO:0007183	SMAD protein complex assembly	biological_process	0.00223481	0.00525481	13.1149	TGFB1
GO:0007435	salivary gland morphogenesis	biological_process	0.00223481	0.00525481	13.1149	TGFB1
GO:0032355	response to estradiol	biological_process	0.00223481	0.00525481	13.1149	TGFB1
GO:0043537	negative regulation of blood vessel endothelial cell migration	biological_process	0.00223481	0.00525481	13.1149	TGFB1
GO:0043552	positive regulation of phosphatidylinositol 3-kinase activity	biological_process	0.00223481	0.00525481	13.1149	TGFB1
GO:0060389	pathway-restricted SMAD protein phosphorylation	biological_process	0.00223481	0.00525481	13.1149	TGFB1
GO:0060391	positive regulation of SMAD protein import into nucleus	biological_process	0.00223481	0.00525481	13.1149	TGFB1
GO:0070723	response to cholesterol	biological_process	0.00223481	0.00525481	13.1149	TGFB1
GO:2000679	positive regulation of transcription regulatory region DNA binding	biological_process	0.00223481	0.00525481	13.1149	TGFB1
GO:0070847	core mediator complex	cellular_component	0.00223481	0.00525481	13.1149	MED4
GO:0016559	peroxisome fission	biological_process	0.00223481	0.00525481	13.1149	PEX19
GO:0016234	inclusion body	cellular_component	0.00223481	0.00525481	13.1149	BAG5
GO:0035458	cellular response to interferon-beta	biological_process	0.00223481	0.00525481	13.1149	UBE2K
GO:0031274	positive regulation of pseudopodium assembly	biological_process	0.00223481	0.00525481	13.1149	CDC42EP5
GO:0098641	cadherin binding involved in cell-cell adhesion	molecular_function	0.00223481	0.00525481	13.1149	CDC42EP5
GO:0010259	multicellular organism aging	biological_process	0.00223481	0.00525481	13.1149	LOC527125
GO:0031362	anchored component of external side of plasma membrane	cellular_component	0.00223481	0.00525481	13.1149	LOC527125
GO:0035810	positive regulation of urine volume	biological_process	0.00223481	0.00525481	13.1149	LOC527125
GO:0050431	transforming growth factor beta binding	molecular_function	0.00223481	0.00525481	13.1149	LOC527125
GO:0071493	cellular response to UV-B	biological_process	0.00223481	0.00525481	13.1149	LOC527125
GO:0048771	tissue remodeling	biological_process	0.00223481	0.00525481	13.1149	PRSS53
GO:0043306	positive regulation of mast cell degranulation	biological_process	0.00223481	0.00525481	13.1149	FCER1G
GO:0045576	mast cell activation	biological_process	0.00223481	0.00525481	13.1149	FCER1G
GO:0010633	negative regulation of epithelial cell migration	biological_process	0.00223481	0.00525481	13.1149	PBLD
GO:0010719	negative regulation of epithelial to mesenchymal transition	biological_process	0.00223481	0.00525481	13.1149	PBLD
GO:0044255	cellular lipid metabolic process	biological_process	0.00223481	0.00525481	13.1149	STAR
GO:0098519	nucleotide phosphatase activity, acting on free nucleotides	molecular_function	0.00223481	0.00525481	13.1149	PDXP
GO:0005662	DNA replication factor A complex	cellular_component	0.00223481	0.00525481	13.1149	CDC5L
GO:0070528	protein kinase C signaling	biological_process	0.00223481	0.00525481	13.1149	PLEK
GO:0007179	transforming growth factor beta receptor signaling pathway	biological_process	0.00279322	0.00654818	6.90255	HPGD; TGFB1
GO:0005737	cytoplasm	cellular_component	0.00317901	0.0070046	1.51431	KANK3; MEPCE; WDR61; AURKC; DCN; HPGD; NASP; SRSF10; TES; TSC22D4; XBP1; TGFB1; HSPB6; CAPS; PEX19; LOC101905711; IREB2; TPRN; UBE2K; ARPC5; CDC42EP5; DNAAF3; UXT; ECSCR; CAPN11; IMPDH2; PBLD; TUBB2A; HSPB9; CDC5L; EGR3; PLEK; TOB2
GO:1904115	axon cytoplasm	cellular_component	0.00325004	0.0070046	6.55743	DBNDD2; BLOC1S3
GO:0043069	negative regulation of programmed cell death	biological_process	0.00331891	0.0070046	10.929	KANK3
GO:0000780	condensed nuclear chromosome, centromeric region	cellular_component	0.00331891	0.0070046	10.929	AURKC
GO:0031616	spindle pole centrosome	cellular_component	0.00331891	0.0070046	10.929	AURKC
GO:0032133	chromosome passenger complex	cellular_component	0.00331891	0.0070046	10.929	AURKC
GO:0010596	negative regulation of endothelial cell migration	biological_process	0.00331891	0.0070046	10.929	DCN
GO:0016239	positive regulation of macroautophagy	biological_process	0.00331891	0.0070046	10.929	DCN
GO:0004957	prostaglandin E receptor activity	molecular_function	0.00331891	0.0070046	10.929	HPGD
GO:0001824	blastocyst development	biological_process	0.00331891	0.0070046	10.929	NASP
GO:1990138	neuron projection extension	biological_process	0.00331891	0.0070046	10.929	SLAMF6
GO:0032266	phosphatidylinositol-3-phosphate binding	molecular_function	0.00331891	0.0070046	10.929	SNX22
GO:0001935	endothelial cell proliferation	biological_process	0.00331891	0.0070046	10.929	XBP1
GO:0045582	positive regulation of T cell differentiation	biological_process	0.00331891	0.0070046	10.929	XBP1
GO:0016049	cell growth	biological_process	0.00331891	0.0070046	10.929	TGFB1
GO:0032570	response to progesterone	biological_process	0.00331891	0.0070046	10.929	TGFB1
GO:0035307	positive regulation of protein dephosphorylation	biological_process	0.00331891	0.0070046	10.929	TGFB1
GO:0033162	melanosome membrane	cellular_component	0.00331891	0.0070046	10.929	DBNDD2
GO:0030521	androgen receptor signaling pathway	biological_process	0.00331891	0.0070046	10.929	MED4
GO:0032433	filopodium tip	cellular_component	0.00331891	0.0070046	10.929	UBE2K
GO:0032434	regulation of proteasomal ubiquitin-dependent protein catabolic process	biological_process	0.00331891	0.0070046	10.929	UBE2K
GO:0017049	GTP-Rho binding	molecular_function	0.00331891	0.0070046	10.929	CDC42EP5
GO:0000302	response to reactive oxygen species	biological_process	0.00331891	0.0070046	10.929	LOC527125
GO:0046658	anchored component of plasma membrane	cellular_component	0.00331891	0.0070046	10.929	LOC527125
GO:0046718	viral entry into host cell	biological_process	0.00331891	0.0070046	10.929	LOC527125
GO:0048705	skeletal system morphogenesis	biological_process	0.00331891	0.0070046	10.929	LOC527125
GO:0050790	regulation of catalytic activity	biological_process	0.00331891	0.0070046	10.929	CAPN11
GO:0007608	sensory perception of smell	biological_process	0.00331891	0.0070046	10.929	LOC104970061
GO:0046902	regulation of mitochondrial membrane permeability	biological_process	0.00331891	0.0070046	10.929	SLC25A6
GO:0055078	sodium ion homeostasis	biological_process	0.00331891	0.0070046	10.929	ASIC5
GO:0030277	maintenance of gastrointestinal epithelium	biological_process	0.00331891	0.0070046	10.929	PBLD
GO:0032438	melanosome organization	biological_process	0.00331891	0.0070046	10.929	BLOC1S3
GO:0035646	endosome to melanosome transport	biological_process	0.00331891	0.0070046	10.929	BLOC1S3
GO:0007265	Ras protein signal transduction	biological_process	0.00331891	0.0070046	10.929	DOK2
GO:0005080	protein kinase C binding	molecular_function	0.00331891	0.0070046	10.929	PLEK
GO:0032233	positive regulation of actin filament bundle assembly	biological_process	0.00331891	0.0070046	10.929	PLEK
GO:0045744	negative regulation of G-protein coupled receptor protein signaling pathway	biological_process	0.00331891	0.0070046	10.929	PLEK
GO:0042645	mitochondrial nucleoid	cellular_component	0.00375007	0.0078933	6.24517	ACADVL; HADHB
GO:0007229	integrin-mediated signaling pathway	biological_process	0.00429454	0.00900522	5.9613	FCER1G; PLEK
GO:0043488	regulation of mRNA stability	biological_process	0.00460037	0.00900522	9.36775	YTHDF3
GO:0070403	NAD+ binding	molecular_function	0.00460037	0.00900522	9.36775	HPGD
GO:0000447	endonucleolytic cleavage in ITS1 to separate SSU-rRNA from 5.8S rRNA and LSU-rRNA from tricistronic rRNA transcript (SSU-rRNA, 5.8S rRNA, LSU-rRNA)	biological_process	0.00460037	0.00900522	9.36775	RPS21
GO:0002639	positive regulation of immunoglobulin production	biological_process	0.00460037	0.00900522	9.36775	XBP1
GO:0045579	positive regulation of B cell differentiation	biological_process	0.00460037	0.00900522	9.36775	XBP1
GO:0010811	positive regulation of cell-substrate adhesion	biological_process	0.00460037	0.00900522	9.36775	CYR61
GO:0044319	wound healing, spreading of cells	biological_process	0.00460037	0.00900522	9.36775	CYR61
GO:0032740	positive regulation of interleukin-17 production	biological_process	0.00460037	0.00900522	9.36775	TGFB1
GO:0032930	positive regulation of superoxide anion generation	biological_process	0.00460037	0.00900522	9.36775	TGFB1
GO:0043536	positive regulation of blood vessel endothelial cell migration	biological_process	0.00460037	0.00900522	9.36775	TGFB1
GO:0045216	cell-cell junction organization	biological_process	0.00460037	0.00900522	9.36775	TGFB1
GO:0072562	blood microparticle	cellular_component	0.00460037	0.00900522	9.36775	TGFB1
GO:0014059	regulation of dopamine secretion	biological_process	0.00460037	0.00900522	9.36775	DBNDD2
GO:0035278	miRNA mediated inhibition of translation	biological_process	0.00460037	0.00900522	9.36775	EIF6
GO:0033539	fatty acid beta-oxidation using acyl-CoA dehydrogenase	biological_process	0.00460037	0.00900522	9.36775	ACADVL
GO:0045717	negative regulation of fatty acid biosynthetic process	biological_process	0.00460037	0.00900522	9.36775	ACADVL
GO:0019902	phosphatase binding	molecular_function	0.00460037	0.00900522	9.36775	TPRN
GO:2000778	positive regulation of interleukin-6 secretion	biological_process	0.00460037	0.00900522	9.36775	LOC527125
GO:0001106	RNA polymerase II transcription corepressor activity	molecular_function	0.00460037	0.00900522	9.36775	UXT
GO:0004198	calcium-dependent cysteine-type endopeptidase activity	molecular_function	0.00460037	0.00900522	9.36775	CAPN11
GO:0045777	positive regulation of blood pressure	biological_process	0.00460037	0.00900522	9.36775	QRFP
GO:0006911	phagocytosis, engulfment	biological_process	0.00460037	0.00900522	9.36775	FCER1G
GO:0006183	GTP biosynthetic process	biological_process	0.00460037	0.00900522	9.36775	IMPDH2
GO:0050909	sensory perception of taste	biological_process	0.00460037	0.00900522	9.36775	ASIC5
GO:0030490	maturation of SSU-rRNA	biological_process	0.00460037	0.00900522	9.36775	NOB1
GO:0000974	Prp19 complex	cellular_component	0.00460037	0.00900522	9.36775	CDC5L
GO:1990841	promoter-specific chromatin binding	molecular_function	0.00460037	0.00900522	9.36775	EGR3
GO:0008203	cholesterol metabolic process	biological_process	0.00488456	0.00953769	5.70211	CYP27B1; STAR
GO:1990830	cellular response to leukemia inhibitory factor	biological_process	0.00552119	0.010754	5.46452	SRSF10; XBP1
GO:0051879	Hsp90 protein binding	molecular_function	0.00607303	0.0113489	8.19678	NASP
GO:0031419	cobalamin binding	molecular_function	0.00607303	0.0113489	8.19678	TCN1
GO:0005520	insulin-like growth factor binding	molecular_function	0.00607303	0.0113489	8.19678	CYR61
GO:0030513	positive regulation of BMP signaling pathway	biological_process	0.00607303	0.0113489	8.19678	CYR61
GO:0060716	labyrinthine layer blood vessel development	biological_process	0.00607303	0.0113489	8.19678	CYR61
GO:0006611	protein export from nucleus	biological_process	0.00607303	0.0113489	8.19678	TGFB1
GO:0007093	mitotic cell cycle checkpoint	biological_process	0.00607303	0.0113489	8.19678	TGFB1
GO:0010718	positive regulation of epithelial to mesenchymal transition	biological_process	0.00607303	0.0113489	8.19678	TGFB1
GO:0032967	positive regulation of collagen biosynthetic process	biological_process	0.00607303	0.0113489	8.19678	TGFB1
GO:0045930	negative regulation of mitotic cell cycle	biological_process	0.00607303	0.0113489	8.19678	TGFB1
GO:0050921	positive regulation of chemotaxis	biological_process	0.00607303	0.0113489	8.19678	TGFB1
GO:0000460	maturation of 5.8S rRNA	biological_process	0.00607303	0.0113489	8.19678	EIF6
GO:0006367	transcription initiation from RNA polymerase II promoter	biological_process	0.00607303	0.0113489	8.19678	MED4
GO:0001659	temperature homeostasis	biological_process	0.00607303	0.0113489	8.19678	ACADVL
GO:0044458	motile cilium assembly	biological_process	0.00607303	0.0113489	8.19678	DNAAF3
GO:0004521	endoribonuclease activity	molecular_function	0.00607303	0.0113489	8.19678	NOB1
GO:0017127	cholesterol transporter activity	molecular_function	0.00607303	0.0113489	8.19678	STAR
GO:0047485	protein N-terminus binding	molecular_function	0.006938	0.0129344	5.04417	RPS21; PEX19
GO:0032587	ruffle membrane	cellular_component	0.00771989	0.0137263	4.85735	PDXP; PLEK
GO:0032467	positive regulation of cytokinesis	biological_process	0.00773089	0.0137263	7.28603	AURKC
GO:0003824	catalytic activity	molecular_function	0.00773089	0.0137263	7.28603	HPGD
GO:0048365	Rac GTPase binding	molecular_function	0.00773089	0.0137263	7.28603	ARHGDIB
GO:0001085	RNA polymerase II transcription factor binding	molecular_function	0.00773089	0.0137263	7.28603	XBP1
GO:0001889	liver development	biological_process	0.00773089	0.0137263	7.28603	XBP1
GO:0031648	protein destabilization	biological_process	0.00773089	0.0137263	7.28603	XBP1
GO:0001837	epithelial to mesenchymal transition	biological_process	0.00773089	0.0137263	7.28603	TGFB1
GO:0042734	presynaptic membrane	cellular_component	0.00773089	0.0137263	7.28603	DBNDD2
GO:0032435	negative regulation of proteasomal ubiquitin-dependent protein catabolic process	biological_process	0.00773089	0.0137263	7.28603	BAG5
GO:0005885	Arp2/3 protein complex	cellular_component	0.00773089	0.0137263	7.28603	ARPC5
GO:0044344	cellular response to fibroblast growth factor stimulus	biological_process	0.00773089	0.0137263	7.28603	LOC527125
GO:0042730	fibrinolysis	biological_process	0.00773089	0.0137263	7.28603	PRSS53
GO:0009267	cellular response to starvation	biological_process	0.00773089	0.0137263	7.28603	NUPR1
GO:0009566	fertilization	biological_process	0.00773089	0.0137263	7.28603	LYZL4
GO:0035725	sodium ion transmembrane transport	biological_process	0.00773089	0.0137263	7.28603	ASIC5
GO:0008219	cell death	biological_process	0.00773089	0.0137263	7.28603	EMP1
GO:0032402	melanosome transport	biological_process	0.00773089	0.0137263	7.28603	BLOC1S3
GO:0031258	lamellipodium membrane	cellular_component	0.00773089	0.0137263	7.28603	PDXP
GO:0002931	response to ischemia	biological_process	0.00773089	0.0137263	7.28603	EGR3
GO:0030866	cortical actin cytoskeleton organization	biological_process	0.00773089	0.0137263	7.28603	PLEK
GO:0030308	negative regulation of cell growth	biological_process	0.00943436	0.0160081	4.52236	TGFB1; LOC527125
GO:0045746	negative regulation of Notch signaling pathway	biological_process	0.00956806	0.0160081	6.55743	YTHDF3
GO:0022008	neurogenesis	biological_process	0.00956806	0.0160081	6.55743	ZNHIT2
GO:0004712	protein serine/threonine/tyrosine kinase activity	molecular_function	0.00956806	0.0160081	6.55743	AURKC
GO:0042788	polysomal ribosome	cellular_component	0.00956806	0.0160081	6.55743	RPS21
GO:0007157	heterophilic cell-cell adhesion via plasma membrane cell adhesion molecules	biological_process	0.00956806	0.0160081	6.55743	SLAMF6
GO:0050900	leukocyte migration	biological_process	0.00956806	0.0160081	6.55743	GPR33
GO:0001158	enhancer sequence-specific DNA binding	molecular_function	0.00956806	0.0160081	6.55743	XBP1
GO:0060612	adipose tissue development	biological_process	0.00956806	0.0160081	6.55743	XBP1
GO:0070059	intrinsic apoptotic signaling pathway in response to endoplasmic reticulum stress	biological_process	0.00956806	0.0160081	6.55743	XBP1
GO:0007173	epidermal growth factor receptor signaling pathway	biological_process	0.00956806	0.0160081	6.55743	TGFB1
GO:0031334	positive regulation of protein complex assembly	biological_process	0.00956806	0.0160081	6.55743	TGFB1
GO:0050714	positive regulation of protein secretion	biological_process	0.00956806	0.0160081	6.55743	TGFB1
GO:0097191	extrinsic apoptotic signaling pathway	biological_process	0.00956806	0.0160081	6.55743	TGFB1
GO:0030687	preribosome, large subunit precursor	cellular_component	0.00956806	0.0160081	6.55743	EIF6
GO:0032868	response to insulin	biological_process	0.00956806	0.0160081	6.55743	EIF6
GO:0043588	skin development	biological_process	0.00956806	0.0160081	6.55743	LTB
GO:0061631	ubiquitin conjugating enzyme activity	molecular_function	0.00956806	0.0160081	6.55743	UBE2K
GO:0034314	Arp2/3 complex-mediated actin nucleation	biological_process	0.00956806	0.0160081	6.55743	ARPC5
GO:0007368	determination of left/right symmetry	biological_process	0.00956806	0.0160081	6.55743	DNAAF3
GO:0030971	receptor tyrosine kinase binding	molecular_function	0.00956806	0.0160081	6.55743	LOC527125
GO:0090575	RNA polymerase II transcription factor complex	cellular_component	0.00956806	0.0160081	6.55743	LOC527125
GO:0032733	positive regulation of interleukin-10 production	biological_process	0.00956806	0.0160081	6.55743	FCER1G
GO:0071157	negative regulation of cell cycle arrest	biological_process	0.00956806	0.0160081	6.55743	NUPR1
GO:0009058	biosynthetic process	biological_process	0.00956806	0.0160081	6.55743	PBLD
GO:0042446	hormone biosynthetic process	biological_process	0.00956806	0.0160081	6.55743	LOC107131226
GO:0004721	phosphoprotein phosphatase activity	molecular_function	0.00956806	0.0160081	6.55743	PDXP
GO:0007154	cell communication	biological_process	0.0115788	0.0188487	5.9613	GJA9
GO:0001772	immunological synapse	cellular_component	0.0115788	0.0188487	5.9613	SLAMF6
GO:0045860	positive regulation of protein kinase activity	biological_process	0.0115788	0.0188487	5.9613	CYR61
GO:0000060	protein import into nucleus, translocation	biological_process	0.0115788	0.0188487	5.9613	TGFB1
GO:0000470	maturation of LSU-rRNA	biological_process	0.0115788	0.0188487	5.9613	EIF6
GO:0005164	tumor necrosis factor receptor binding	molecular_function	0.0115788	0.0188487	5.9613	LTB
GO:0010977	negative regulation of neuron projection development	biological_process	0.0115788	0.0188487	5.9613	BAG5
GO:0005540	hyaluronic acid binding	molecular_function	0.0115788	0.0188487	5.9613	LOC527125
GO:0046677	response to antibiotic	biological_process	0.0115788	0.0188487	5.9613	LOC527125
GO:0007098	centrosome cycle	biological_process	0.0115788	0.0188487	5.9613	UXT
GO:0050766	positive regulation of phagocytosis	biological_process	0.0115788	0.0188487	5.9613	FCER1G
GO:0071404	cellular response to low-density lipoprotein particle stimulus	biological_process	0.0115788	0.0188487	5.9613	FCER1G
GO:0030512	negative regulation of transforming growth factor beta receptor signaling pathway	biological_process	0.0115788	0.0188487	5.9613	PBLD
GO:0045944	positive regulation of transcription from RNA polymerase II promoter	biological_process	0.0116579	0.0189381	2.27238	WDR61; DCN; MAFF; XBP1; CYR61; TGFB1; EGR3
GO:0031175	neuron projection development	biological_process	0.0134827	0.0215012	3.9742	DBNDD2; BLOC1S3
GO:0005791	rough endoplasmic reticulum	cellular_component	0.0137575	0.0215012	5.46452	LOC504893
GO:0005922	connexin complex	cellular_component	0.0137575	0.0215012	5.46452	GJA9
GO:0035023	regulation of Rho protein signal transduction	biological_process	0.0137575	0.0215012	5.46452	ARHGDIB
GO:0031226	intrinsic component of plasma membrane	cellular_component	0.0137575	0.0215012	5.46452	SLAMF6
GO:0001047	core promoter binding	molecular_function	0.0137575	0.0215012	5.46452	XBP1
GO:0030501	positive regulation of bone mineralization	biological_process	0.0137575	0.0215012	5.46452	TGFB1
GO:0005778	peroxisomal membrane	cellular_component	0.0137575	0.0215012	5.46452	PEX19
GO:0009409	response to cold	biological_process	0.0137575	0.0215012	5.46452	ACADVL
GO:0005913	cell-cell adherens junction	cellular_component	0.0137575	0.0215012	5.46452	CDC42EP5
GO:0001105	RNA polymerase II transcription coactivator activity	molecular_function	0.0137575	0.0215012	5.46452	LOC527125
GO:0043407	negative regulation of MAP kinase activity	biological_process	0.0137575	0.0215012	5.46452	LOC527125
GO:0051216	cartilage development	biological_process	0.0137575	0.0215012	5.46452	LOC527125
GO:0051898	negative regulation of protein kinase B signaling	biological_process	0.0137575	0.0215012	5.46452	LOC527125
GO:0017157	regulation of exocytosis	biological_process	0.0137575	0.0215012	5.46452	2019-09-04
GO:0050699	WW domain binding	molecular_function	0.0137575	0.0215012	5.46452	ASIC5
GO:0050891	multicellular organismal water homeostasis	biological_process	0.0137575	0.0215012	5.46452	ASIC5
GO:0031214	biomineral tissue development	biological_process	0.0137575	0.0215012	5.46452	ENAM
GO:0032465	regulation of cytokinesis	biological_process	0.0137575	0.0215012	5.46452	PDXP
GO:0043565	sequence-specific DNA binding	molecular_function	0.014667	0.0228771	2.76102	DLX4; MAFF; CDC5L; EGR3
GO:0005096	GTPase activator activity	molecular_function	0.015265	0.0237624	3.12258	ARHGDIB; CDC42EP5; RGS19
GO:0001516	prostaglandin biosynthetic process	biological_process	0.0160987	0.0245239	5.04417	LOC504893
GO:0007052	mitotic spindle organization	biological_process	0.0160987	0.0245239	5.04417	AURKC
GO:0042149	cellular response to glucose starvation	biological_process	0.0160987	0.0245239	5.04417	XBP1
GO:0009611	response to wounding	biological_process	0.0160987	0.0245239	5.04417	TGFB1
GO:0071407	cellular response to organic cyclic compound	biological_process	0.0160987	0.0245239	5.04417	TGFB1
GO:0048812	neuron projection morphogenesis	biological_process	0.0160987	0.0245239	5.04417	DBNDD2
GO:0007266	Rho protein signal transduction	biological_process	0.0160987	0.0245239	5.04417	CDC42EP5
GO:0030838	positive regulation of actin filament polymerization	biological_process	0.0160987	0.0245239	5.04417	CDC42EP5
GO:0036126	sperm flagellum	cellular_component	0.0160987	0.0245239	5.04417	LYZL4
GO:0006749	glutathione metabolic process	biological_process	0.0160987	0.0245239	5.04417	ETHE1
GO:0045663	positive regulation of myoblast differentiation	biological_process	0.0160987	0.0245239	5.04417	TOB2
GO:0042393	histone binding	molecular_function	0.0170747	0.0258598	3.64301	NASP; LOC107131226
GO:0000977	RNA polymerase II regulatory region sequence-specific DNA binding	molecular_function	0.0170747	0.0258598	3.64301	XBP1; CDC5L
GO:0050896	response to stimulus	biological_process	0.0170747	0.0258598	3.64301	LOC104970061; ASIC5
GO:0005578	proteinaceous extracellular matrix	cellular_component	0.0172667	0.0261	2.64946	DCN; CYR61; TGFB1; ENAM
GO:0034644	cellular response to UV	biological_process	0.018597	0.0274226	4.68388	AURKC
GO:0046426	negative regulation of JAK-STAT cascade	biological_process	0.018597	0.0274226	4.68388	DCN
GO:0007565	female pregnancy	biological_process	0.018597	0.0274226	4.68388	HPGD
GO:0035914	skeletal muscle cell differentiation	biological_process	0.018597	0.0274226	4.68388	MAFF
GO:0010506	regulation of autophagy	biological_process	0.018597	0.0274226	4.68388	XBP1
GO:0071230	cellular response to amino acid stimulus	biological_process	0.018597	0.0274226	4.68388	XBP1
GO:0043280	positive regulation of cysteine-type endopeptidase activity involved in apoptotic process	biological_process	0.018597	0.0274226	4.68388	CYR61
GO:0072593	reactive oxygen species metabolic process	biological_process	0.018597	0.0274226	4.68388	CYR61
GO:0045599	negative regulation of fat cell differentiation	biological_process	0.018597	0.0274226	4.68388	TGFB1
GO:0045662	negative regulation of myoblast differentiation	biological_process	0.018597	0.0274226	4.68388	TGFB1
GO:0001618	virus receptor activity	molecular_function	0.018597	0.0274226	4.68388	LOC527125
GO:0016197	endosomal transport	biological_process	0.018597	0.0274226	4.68388	BLOC1S3
GO:0006470	protein dephosphorylation	biological_process	0.018597	0.0274226	4.68388	PDXP
GO:0007596	blood coagulation	biological_process	0.0197384	0.0290511	3.45128	PRSS53; BLOC1S3
GO:0006935	chemotaxis	biological_process	0.0211514	0.0308655	3.36278	CYR61; ECSCR
GO:0001933	negative regulation of protein phosphorylation	biological_process	0.0212471	0.0308655	4.37162	TGFB1
GO:0043406	positive regulation of MAP kinase activity	biological_process	0.0212471	0.0308655	4.37162	TGFB1
GO:0045727	positive regulation of translation	biological_process	0.0212471	0.0308655	4.37162	EIF6
GO:0003796	lysozyme activity	molecular_function	0.0212471	0.0308655	4.37162	LYZL4
GO:0016998	cell wall macromolecule catabolic process	biological_process	0.0212471	0.0308655	4.37162	LYZL4
GO:0006904	vesicle docking involved in exocytosis	biological_process	0.0212471	0.0308655	4.37162	PLEK
GO:0005829	cytosol	cellular_component	0.0236616	0.0342923	1.48526	YTHDF3; MEPCE; WDR61; GUK1; MIEN1; CCDC106; ARHGDIB; CKB; APRT; TES; EIF6; PEX19; ACADVL; BAG5; TMUB1; ARPC5; LOC527125; CAPN11; IMPDH2; PDXP
GO:0031490	chromatin DNA binding	molecular_function	0.024044	0.0342923	4.09839	XBP1
GO:0045669	positive regulation of osteoblast differentiation	biological_process	0.024044	0.0342923	4.09839	CYR61
GO:0031663	lipopolysaccharide-mediated signaling pathway	biological_process	0.024044	0.0342923	4.09839	TGFB1
GO:0048146	positive regulation of fibroblast proliferation	biological_process	0.024044	0.0342923	4.09839	TGFB1
GO:0030139	endocytic vesicle	cellular_component	0.024044	0.0342923	4.09839	LOC527125
GO:0007623	circadian rhythm	biological_process	0.024044	0.0342923	4.09839	IMPDH2
GO:0015630	microtubule cytoskeleton	cellular_component	0.024044	0.0342923	4.09839	TUBB2A
GO:0006635	fatty acid beta-oxidation	biological_process	0.024044	0.0342923	4.09839	HADHB
GO:0015485	cholesterol binding	molecular_function	0.024044	0.0342923	4.09839	STAR
GO:0002062	chondrocyte differentiation	biological_process	0.0269827	0.0377951	3.85731	TGFB1
GO:0030509	BMP signaling pathway	biological_process	0.0269827	0.0377951	3.85731	TGFB1
GO:0043491	protein kinase B signaling	biological_process	0.0269827	0.0377951	3.85731	TGFB1
GO:0051117	ATPase binding	molecular_function	0.0269827	0.0377951	3.85731	PEX19
GO:0007030	Golgi organization	biological_process	0.0269827	0.0377951	3.85731	BAG5
GO:0031397	negative regulation of protein ubiquitination	biological_process	0.0269827	0.0377951	3.85731	BAG5
GO:0005902	microvillus	cellular_component	0.0269827	0.0377951	3.85731	LOC527125
GO:0032755	positive regulation of interleukin-6 production	biological_process	0.0269827	0.0377951	3.85731	FCER1G
GO:0006694	steroid biosynthetic process	biological_process	0.0269827	0.0377951	3.85731	STAR
GO:0009968	negative regulation of signal transduction	biological_process	0.0269827	0.0377951	3.85731	RGS19
GO:0060326	cell chemotaxis	biological_process	0.0300582	0.0415823	3.64301	GPR33
GO:0045600	positive regulation of fat cell differentiation	biological_process	0.0300582	0.0415823	3.64301	XBP1
GO:0010862	positive regulation of pathway-restricted SMAD protein phosphorylation	biological_process	0.0300582	0.0415823	3.64301	TGFB1
GO:0070936	protein K48-linked ubiquitination	biological_process	0.0300582	0.0415823	3.64301	UBE2K
GO:0009615	response to virus	biological_process	0.0300582	0.0415823	3.64301	LOC527125
GO:0007017	microtubule-based process	biological_process	0.0300582	0.0415823	3.64301	TUBB2A
GO:0000027	ribosomal large subunit assembly	biological_process	0.0300582	0.0415823	3.64301	RPL3
GO:0005856	cytoskeleton	cellular_component	0.0306688	0.0423522	2.28084	TPRN; CDC42EP5; SEPT4; PDXP
GO:0048468	cell development	biological_process	0.0332659	0.0456168	3.45128	TGFB1
GO:0005212	structural constituent of eye lens	molecular_function	0.0332659	0.0456168	3.45128	HSPB6
GO:0016592	mediator complex	cellular_component	0.0332659	0.0456168	3.45128	MED4
GO:0030133	transport vesicle	cellular_component	0.0332659	0.0456168	3.45128	BLOC1S3
GO:0050821	protein stabilization	biological_process	0.0363018	0.0494113	2.73226	PEX19; CALR
GO:0005876	spindle microtubule	cellular_component	0.036601	0.0494113	3.27871	AURKC
GO:0014068	positive regulation of phosphatidylinositol 3-kinase signaling	biological_process	0.036601	0.0494113	3.27871	DCN
GO:0043408	regulation of MAPK cascade	biological_process	0.036601	0.0494113	3.27871	TGFB1
GO:0030426	growth cone	cellular_component	0.036601	0.0494113	3.27871	DBNDD2
GO:0043197	dendritic spine	cellular_component	0.036601	0.0494113	3.27871	DBNDD2
GO:0043022	ribosome binding	molecular_function	0.036601	0.0494113	3.27871	EIF6
GO:0032760	positive regulation of tumor necrosis factor production	biological_process	0.036601	0.0494113	3.27871	FCER1G
GO:0001228	transcriptional activator activity, RNA polymerase II transcription regulatory region sequence-specific DNA binding	molecular_function	0.036601	0.0494113	3.27871	CDC5L

## Sheet: Table_S6b_GOterms_CCWGG_DMGs
Table S6b Significantly enriched GO terms of CCWGG differentialy methylated genes
id	term	category	pval	padj	Enrichment_score
GO:0007016	cytoskeletal anchoring at plasma membrane	biological_process	0	0	82.7875
GO:0001306	age-dependent response to oxidative stress	biological_process	0	0	82.7875
GO:0021523	somatic motor neuron differentiation	biological_process	0	0	82.7875
GO:0051935	glutamate reuptake	biological_process	0	0	82.7875
GO:0000293	ferric-chelate reductase activity	molecular_function	0	0	82.7875
GO:0071763	nuclear membrane organization	biological_process	0	0	82.7875
GO:0003108	negative regulation of the force of heart contraction by chemical signal	biological_process	0	0	82.7875
GO:0031755	Edg-2 lysophosphatidic acid receptor binding	molecular_function	0	0	82.7875
GO:0002041	intussusceptive angiogenesis	biological_process	0	0	82.7875
GO:0003181	atrioventricular valve morphogenesis	biological_process	0	0	82.7875
GO:0003278	apoptotic process involved in heart morphogenesis	biological_process	0	0	82.7875
GO:0060413	atrial septum morphogenesis	biological_process	0	0	82.7875
GO:0060591	chondroblast differentiation	biological_process	0	0	82.7875
GO:0060710	chorio-allantoic fusion	biological_process	0	0	82.7875
GO:2000304	positive regulation of ceramide biosynthetic process	biological_process	0	0	82.7875
GO:0051702	interaction with symbiont	biological_process	0	0	82.7875
GO:0022027	interkinetic nuclear migration	biological_process	0	0	82.7875
GO:0002686	negative regulation of leukocyte migration	biological_process	0	0	82.7875
GO:0070256	negative regulation of mucus secretion	biological_process	0	0	82.7875
GO:1900453	negative regulation of long term synaptic depression	biological_process	0	0	82.7875
GO:0010986	positive regulation of lipoprotein particle clearance	biological_process	0	0	82.7875
GO:0030229	very-low-density lipoprotein particle receptor activity	molecular_function	0	0	82.7875
GO:0061771	response to caloric restriction	biological_process	0	0	82.7875
GO:0061889	negative regulation of astrocyte activation	NA	0	0	82.7875
GO:0090118	receptor-mediated endocytosis involved in cholesterol transport	biological_process	0	0	82.7875
GO:1900223	positive regulation of amyloid-beta clearance	biological_process	0	0	82.7875
GO:1903979	negative regulation of microglial cell activation	biological_process	0	0	82.7875
GO:1905167	positive regulation of lysosomal protein catabolic process	biological_process	0	0	82.7875
GO:1990666	PCSK9-LDLR complex	cellular_component	0	0	82.7875
GO:0051729	germline cell cycle switching, mitotic to meiotic cell cycle	biological_process	0	0	82.7875
GO:1901994	negative regulation of meiotic cell cycle phase transition	biological_process	0	0	82.7875
GO:1901329	regulation of odontoblast differentiation	biological_process	0	0	82.7875
GO:0043995	histone acetyltransferase activity (H4-K5 specific)	molecular_function	0	0	82.7875
GO:0043996	histone acetyltransferase activity (H4-K8 specific)	molecular_function	0	0	82.7875
GO:0046972	histone acetyltransferase activity (H4-K16 specific)	molecular_function	0	0	82.7875
GO:0044830	modulation by host of viral RNA genome replication	biological_process	0	0	82.7875
GO:0071171	site-specific DNA replication termination at RTS1 barrier	biological_process	0	0	82.7875
GO:1902979	mitotic DNA replication termination	biological_process	0	0	82.7875
GO:0014706	striated muscle tissue development	biological_process	0	0	82.7875
GO:0016576	histone dephosphorylation	biological_process	0	0	82.7875
GO:0000972	transcription-dependent tethering of RNA polymerase II gene DNA at nuclear periphery	biological_process	0	0	82.7875
GO:0001826	inner cell mass cell differentiation	biological_process	0	0	82.7875
GO:0061484	hematopoietic stem cell homeostasis	biological_process	0	0	82.7875
GO:0030241	skeletal muscle myosin thick filament assembly	biological_process	0	0	82.7875
GO:0036122	BMP binding	molecular_function	0	0	82.7875
GO:0048769	sarcomerogenesis	biological_process	0	0	82.7875
GO:0070080	titin Z domain binding	molecular_function	0	0	82.7875
GO:0005010	insulin-like growth factor-activated receptor activity	molecular_function	0	0	82.7875
GO:0051389	inactivation of MAPKK activity	biological_process	0	0	82.7875
GO:0018393	internal peptidyl-lysine acetylation	biological_process	0	0	82.7875
GO:1904294	positive regulation of ERAD pathway	biological_process	0	0	82.7875
GO:0000820	regulation of glutamine family amino acid metabolic process	biological_process	0	0	82.7875
GO:0034979	NAD-dependent protein deacetylase activity	molecular_function	0	0	82.7875
GO:0034983	peptidyl-lysine deacetylation	biological_process	0	0	82.7875
GO:0061690	lipoamidase activity	molecular_function	0	0	82.7875
GO:1904182	regulation of pyruvate dehydrogenase activity	biological_process	0	0	82.7875
GO:0004421	hydroxymethylglutaryl-CoA synthase activity	molecular_function	0	0	82.7875
GO:0006864	pyrimidine nucleotide transport	biological_process	0	0	82.7875
GO:0015218	pyrimidine nucleotide transmembrane transporter activity	molecular_function	0	0	82.7875
GO:0031930	mitochondria-nucleus signaling pathway	biological_process	0	0	82.7875
GO:0071156	regulation of cell cycle arrest	biological_process	0	0	82.7875
GO:1990314	cellular response to insulin-like growth factor stimulus	biological_process	0	0	82.7875
GO:1990519	pyrimidine nucleotide import into mitochondrion	biological_process	0	0	82.7875
GO:0046726	positive regulation by virus of viral protein levels in host cell	biological_process	1.69763e-06	1.56235e-05	55.1917
GO:0001205	transcriptional activator activity, RNA polymerase II distal enhancer sequence-specific DNA binding	molecular_function	6.7313e-06	6.09959e-05	41.3937
GO:2000188	regulation of cholesterol homeostasis	biological_process	1.66815e-05	0.00014887	33.115
GO:0001822	kidney development	biological_process	5.31113e-05	0.000466904	13.7979
GO:0000980	RNA polymerase II distal enhancer sequence-specific DNA binding	molecular_function	5.73723e-05	0.000496945	23.6536
GO:0005520	insulin-like growth factor binding	molecular_function	9.09963e-05	0.000673625	20.6969
GO:0016010	dystrophin-associated glycoprotein complex	cellular_component	0.000144103	0.000673625	41.3937
GO:0004335	galactokinase activity	molecular_function	0.000144103	0.000673625	41.3937
GO:0005534	galactose binding	molecular_function	0.000144103	0.000673625	41.3937
GO:0050881	musculoskeletal movement	biological_process	0.000144103	0.000673625	41.3937
GO:0031694	alpha-2A adrenergic receptor binding	molecular_function	0.000144103	0.000673625	41.3937
GO:0045988	negative regulation of striated muscle contraction	biological_process	0.000144103	0.000673625	41.3937
GO:1990246	uniplex complex	cellular_component	0.000144103	0.000673625	41.3937
GO:0004829	threonine-tRNA ligase activity	molecular_function	0.000144103	0.000673625	41.3937
GO:0006435	threonyl-tRNA aminoacylation	biological_process	0.000144103	0.000673625	41.3937
GO:0004030	aldehyde dehydrogenase [NAD(P)+] activity	molecular_function	0.000144103	0.000673625	41.3937
GO:0046185	aldehyde catabolic process	biological_process	0.000144103	0.000673625	41.3937
GO:0001206	transcriptional repressor activity, RNA polymerase II distal enhancer sequence-specific binding	molecular_function	0.000144103	0.000673625	41.3937
GO:0021979	hypothalamus cell differentiation	biological_process	0.000144103	0.000673625	41.3937
GO:0048850	hypophysis morphogenesis	biological_process	0.000144103	0.000673625	41.3937
GO:0060126	somatotropin secreting cell differentiation	biological_process	0.000144103	0.000673625	41.3937
GO:0010518	positive regulation of phospholipase activity	biological_process	0.000144103	0.000673625	41.3937
GO:0031461	cullin-RING ubiquitin ligase complex	cellular_component	0.000144103	0.000673625	41.3937
GO:0031465	Cul4B-RING E3 ubiquitin ligase complex	cellular_component	0.000144103	0.000673625	41.3937
GO:0071987	WD40-repeat domain binding	molecular_function	0.000144103	0.000673625	41.3937
GO:0030953	astral microtubule organization	biological_process	0.000144103	0.000673625	41.3937
GO:0090218	positive regulation of lipid kinase activity	biological_process	0.000144103	0.000673625	41.3937
GO:0003093	regulation of glomerular filtration	biological_process	0.000144103	0.000673625	41.3937
GO:0005041	low-density lipoprotein receptor activity	molecular_function	0.000144103	0.000673625	41.3937
GO:0010899	regulation of phosphatidylcholine catabolic process	biological_process	0.000144103	0.000673625	41.3937
GO:0030299	intestinal cholesterol absorption	biological_process	0.000144103	0.000673625	41.3937
GO:0042159	lipoprotein catabolic process	biological_process	0.000144103	0.000673625	41.3937
GO:0071398	cellular response to fatty acid	biological_process	0.000144103	0.000673625	41.3937
GO:0097242	amyloid-beta clearance	biological_process	0.000144103	0.000673625	41.3937
GO:0097443	sorting endosome	cellular_component	0.000144103	0.000673625	41.3937
GO:1905907	negative regulation of amyloid fibril formation	NA	0.000144103	0.000673625	41.3937
GO:2000647	negative regulation of stem cell proliferation	biological_process	0.000144103	0.000673625	41.3937
GO:0004972	NMDA glutamate receptor activity	molecular_function	0.000144103	0.000673625	41.3937
GO:0005234	extracellularly glutamate-gated ion channel activity	molecular_function	0.000144103	0.000673625	41.3937
GO:0016595	glutamate binding	molecular_function	0.000144103	0.000673625	41.3937
GO:0017146	NMDA selective glutamate receptor complex	cellular_component	0.000144103	0.000673625	41.3937
GO:0022849	glutamate-gated calcium ion channel activity	molecular_function	0.000144103	0.000673625	41.3937
GO:0097553	calcium ion transmembrane import into cytosol	biological_process	0.000144103	0.000673625	41.3937
GO:0036003	positive regulation of transcription from RNA polymerase II promoter in response to stress	biological_process	0.000144103	0.000673625	41.3937
GO:0015129	lactate transmembrane transporter activity	molecular_function	0.000144103	0.000673625	41.3937
GO:0015095	magnesium ion transmembrane transporter activity	molecular_function	0.000144103	0.000673625	41.3937
GO:0043686	co-translational protein modification	biological_process	0.000144103	0.000673625	41.3937
GO:0016429	tRNA (adenine-N1-)-methyltransferase activity	molecular_function	0.000144103	0.000673625	41.3937
GO:0031515	tRNA (m1A) methyltransferase complex	cellular_component	0.000144103	0.000673625	41.3937
GO:0061953	mRNA (adenine-N1-)-methyltransferase activity	NA	0.000144103	0.000673625	41.3937
GO:0007512	adult heart development	biological_process	0.000144103	0.000673625	41.3937
GO:0048739	cardiac muscle fiber development	biological_process	0.000144103	0.000673625	41.3937
GO:0097227	sperm annulus	cellular_component	0.000144103	0.000673625	41.3937
GO:0002429	immune response-activating cell surface receptor signaling pathway	biological_process	0.000144103	0.000673625	41.3937
GO:0051787	misfolded protein binding	molecular_function	0.000144103	0.000673625	41.3937
GO:0071818	BAT3 complex	cellular_component	0.000144103	0.000673625	41.3937
GO:1904378	maintenance of unfolded protein involved in ERAD pathway	biological_process	0.000144103	0.000673625	41.3937
GO:0003950	NAD+ ADP-ribosyltransferase activity	molecular_function	0.000144103	0.000673625	41.3937
GO:0046322	negative regulation of fatty acid oxidation	biological_process	0.000144103	0.000673625	41.3937
GO:0047708	biotinidase activity	molecular_function	0.000144103	0.000673625	41.3937
GO:0072350	tricarboxylic acid metabolic process	biological_process	0.000144103	0.000673625	41.3937
GO:0002082	regulation of oxidative phosphorylation	biological_process	0.000144103	0.000673625	41.3937
GO:1903426	regulation of reactive oxygen species biosynthetic process	biological_process	0.000144103	0.000673625	41.3937
GO:0008203	cholesterol metabolic process	biological_process	0.000146792	0.000680791	10.7984
GO:0008250	oligosaccharyltransferase complex	cellular_component	0.000191614	0.000881722	16.5575
GO:0060048	cardiac muscle contraction	biological_process	0.000261178	0.0011743	15.0523
GO:0030512	negative regulation of transforming growth factor beta receptor signaling pathway	biological_process	0.000261178	0.0011743	15.0523
GO:0045070	positive regulation of viral genome replication	biological_process	0.000261178	0.0011743	15.0523
GO:0001756	somitogenesis	biological_process	0.000345211	0.00141927	13.7979
GO:0006658	phosphatidylserine metabolic process	biological_process	0.000428914	0.00141927	27.5958
GO:0006012	galactose metabolic process	biological_process	0.000428914	0.00141927	27.5958
GO:0007006	mitochondrial membrane organization	biological_process	0.000428914	0.00141927	27.5958
GO:0008306	associative learning	biological_process	0.000428914	0.00141927	27.5958
GO:0044257	cellular protein catabolic process	biological_process	0.000428914	0.00141927	27.5958
GO:0004366	glycerol-3-phosphate O-acyltransferase activity	molecular_function	0.000428914	0.00141927	27.5958
GO:0102420	sn-1-glycerol-3-phosphate C16:0-DCA-CoA acyl transferase activity	NA	0.000428914	0.00141927	27.5958
GO:0002029	desensitization of G-protein coupled receptor protein signaling pathway	biological_process	0.000428914	0.00141927	27.5958
GO:0047696	beta-adrenergic receptor kinase activity	molecular_function	0.000428914	0.00141927	27.5958
GO:0032926	negative regulation of activin receptor signaling pathway	biological_process	0.000428914	0.00141927	27.5958
GO:0033690	positive regulation of osteoblast proliferation	biological_process	0.000428914	0.00141927	27.5958
GO:0070914	UV-damage excision repair	biological_process	0.000428914	0.00141927	27.5958
GO:1901990	regulation of mitotic cell cycle phase transition	biological_process	0.000428914	0.00141927	27.5958
GO:1902188	positive regulation of viral release from host cell	biological_process	0.000428914	0.00141927	27.5958
GO:0045724	positive regulation of cilium assembly	biological_process	0.000428914	0.00141927	27.5958
GO:0005853	eukaryotic translation elongation factor 1 complex	cellular_component	0.000428914	0.00141927	27.5958
GO:0071397	cellular response to cholesterol	biological_process	0.000428914	0.00141927	27.5958
GO:0043984	histone H4-K16 acetylation	biological_process	0.000428914	0.00141927	27.5958
GO:0010994	free ubiquitin chain polymerization	biological_process	0.000428914	0.00141927	27.5958
GO:0034450	ubiquitin-ubiquitin ligase activity	molecular_function	0.000428914	0.00141927	27.5958
GO:0060340	positive regulation of type I interferon-mediated signaling pathway	biological_process	0.000428914	0.00141927	27.5958
GO:0014066	regulation of phosphatidylinositol 3-kinase signaling	biological_process	0.000428914	0.00141927	27.5958
GO:0036312	phosphatidylinositol 3-kinase regulatory subunit binding	molecular_function	0.000428914	0.00141927	27.5958
GO:0030414	peptidase inhibitor activity	molecular_function	0.000428914	0.00141927	27.5958
GO:0060056	mammary gland involution	biological_process	0.000428914	0.00141927	27.5958
GO:0097264	self proteolysis	biological_process	0.000428914	0.00141927	27.5958
GO:0006405	RNA export from nucleus	biological_process	0.000428914	0.00141927	27.5958
GO:0015693	magnesium ion transport	biological_process	0.000428914	0.00141927	27.5958
GO:0002162	dystroglycan binding	molecular_function	0.000428914	0.00141927	27.5958
GO:2001268	negative regulation of cysteine-type endopeptidase activity involved in apoptotic signaling pathway	biological_process	0.000428914	0.00141927	27.5958
GO:0006516	glycoprotein catabolic process	biological_process	0.000428914	0.00141927	27.5958
GO:0043687	post-translational protein modification	biological_process	0.000428914	0.00141927	27.5958
GO:0030240	skeletal muscle thin filament assembly	biological_process	0.000428914	0.00141927	27.5958
GO:0035995	detection of muscle stretch	biological_process	0.000428914	0.00141927	27.5958
GO:0051373	FATZ binding	molecular_function	0.000428914	0.00141927	27.5958
GO:0055003	cardiac myofibril assembly	biological_process	0.000428914	0.00141927	27.5958
GO:0031105	septin complex	cellular_component	0.000428914	0.00141927	27.5958
GO:0043560	insulin receptor substrate binding	molecular_function	0.000428914	0.00141927	27.5958
GO:0046328	regulation of JNK cascade	biological_process	0.000428914	0.00141927	27.5958
GO:0061857	endoplasmic reticulum stress-induced pre-emptive quality control	NA	0.000428914	0.00141927	27.5958
GO:0071712	ER-associated misfolded protein catabolic process	biological_process	0.000428914	0.00141927	27.5958
GO:0071816	tail-anchored membrane protein insertion into ER membrane	biological_process	0.000428914	0.00141927	27.5958
GO:1990381	ubiquitin-specific protease binding	molecular_function	0.000428914	0.00141927	27.5958
GO:0008184	glycogen phosphorylase activity	molecular_function	0.000428914	0.00141927	27.5958
GO:0102250	linear malto-oligosaccharide phosphorylase activity	NA	0.000428914	0.00141927	27.5958
GO:0102499	SHG alpha-glucan phosphorylase activity	NA	0.000428914	0.00141927	27.5958
GO:0043066	negative regulation of apoptotic process	biological_process	0.000517115	0.00170157	4.20953
GO:0030674	protein binding, bridging	molecular_function	0.000695523	0.00227591	11.0383
GO:0005243	gap junction channel activity	molecular_function	0.000851096	0.00233161	20.6969
GO:0060052	neurofilament cytoskeleton organization	biological_process	0.000851096	0.00233161	20.6969
GO:1901409	positive regulation of phosphorylation of RNA polymerase II C-terminal domain	biological_process	0.000851096	0.00233161	20.6969
GO:0022900	electron transport chain	biological_process	0.000851096	0.00233161	20.6969
GO:0006851	mitochondrial calcium ion transmembrane transport	biological_process	0.000851096	0.00233161	20.6969
GO:0036444	mitochondrial calcium uptake	biological_process	0.000851096	0.00233161	20.6969
GO:0045596	negative regulation of cell differentiation	biological_process	0.000851096	0.00233161	20.6969
GO:0006734	NADH metabolic process	biological_process	0.000851096	0.00233161	20.6969
GO:0003281	ventricular septum development	biological_process	0.000851096	0.00233161	20.6969
GO:0061036	positive regulation of cartilage development	biological_process	0.000851096	0.00233161	20.6969
GO:0031464	Cul4A-RING E3 ubiquitin ligase complex	cellular_component	0.000851096	0.00233161	20.6969
GO:0035518	histone H2A monoubiquitination	biological_process	0.000851096	0.00233161	20.6969
GO:0010825	positive regulation of centrosome duplication	biological_process	0.000851096	0.00233161	20.6969
GO:0001609	G-protein coupled adenosine receptor activity	molecular_function	0.000851096	0.00233161	20.6969
GO:0030169	low-density lipoprotein particle binding	molecular_function	0.000851096	0.00233161	20.6969
GO:0090181	regulation of cholesterol metabolic process	biological_process	0.000851096	0.00233161	20.6969
GO:0008484	sulfuric ester hydrolase activity	molecular_function	0.000851096	0.00233161	20.6969
GO:0018812	3-hydroxyacyl-CoA dehydratase activity	molecular_function	0.000851096	0.00233161	20.6969
GO:0102158	very-long-chain 3-hydroxyacyl-CoA dehydratase activity	NA	0.000851096	0.00233161	20.6969
GO:0102343	3-hydroxy-arachidoyl-CoA dehydratase activity	NA	0.000851096	0.00233161	20.6969
GO:0102344	3-hydroxy-behenoyl-CoA dehydratase activity	molecular_function	0.000851096	0.00233161	20.6969
GO:0102345	3-hydroxy-lignoceroyl-CoA dehydratase activity	molecular_function	0.000851096	0.00233161	20.6969
GO:0051290	protein heterotetramerization	biological_process	0.000851096	0.00233161	20.6969
GO:0001190	transcriptional activator activity, RNA polymerase II transcription factor binding	molecular_function	0.000851096	0.00233161	20.6969
GO:0097201	negative regulation of transcription from RNA polymerase II promoter in response to stress	biological_process	0.000851096	0.00233161	20.6969
GO:0017017	MAP kinase tyrosine/serine/threonine phosphatase activity	molecular_function	0.000851096	0.00233161	20.6969
GO:0035335	peptidyl-tyrosine dephosphorylation	biological_process	0.000851096	0.00233161	20.6969
GO:0016208	AMP binding	molecular_function	0.000851096	0.00233161	20.6969
GO:0014898	cardiac muscle hypertrophy in response to stress	biological_process	0.000851096	0.00233161	20.6969
GO:0030916	otic vesicle formation	biological_process	0.000851096	0.00233161	20.6969
GO:0031432	titin binding	molecular_function	0.000851096	0.00233161	20.6969
GO:0055008	cardiac muscle tissue morphogenesis	biological_process	0.000851096	0.00233161	20.6969
GO:0048009	insulin-like growth factor receptor signaling pathway	biological_process	0.000851096	0.00233161	20.6969
GO:0007130	synaptonemal complex assembly	biological_process	0.000851096	0.00233161	20.6969
GO:0000002	mitochondrial genome maintenance	biological_process	0.000851096	0.00233161	20.6969
GO:0043236	laminin binding	molecular_function	0.00140737	0.00327645	16.5575
GO:0015194	L-serine transmembrane transporter activity	molecular_function	0.00140737	0.00327645	16.5575
GO:0050884	neuromuscular process controlling posture	biological_process	0.00140737	0.00327645	16.5575
GO:0008024	cyclin/CDK positive transcription elongation factor complex	cellular_component	0.00140737	0.00327645	16.5575
GO:0016538	cyclin-dependent protein serine/threonine kinase regulator activity	molecular_function	0.00140737	0.00327645	16.5575
GO:0002031	G-protein coupled receptor internalization	biological_process	0.00140737	0.00327645	16.5575
GO:0004703	G-protein coupled receptor kinase activity	molecular_function	0.00140737	0.00327645	16.5575
GO:0055007	cardiac muscle cell differentiation	biological_process	0.00140737	0.00327645	16.5575
GO:0030514	negative regulation of BMP signaling pathway	biological_process	0.00140737	0.00327645	16.5575
GO:0006068	ethanol catabolic process	biological_process	0.00140737	0.00327645	16.5575
GO:0006107	oxaloacetate metabolic process	biological_process	0.00140737	0.00327645	16.5575
GO:0006108	malate metabolic process	biological_process	0.00140737	0.00327645	16.5575
GO:0030060	L-malate dehydrogenase activity	molecular_function	0.00140737	0.00327645	16.5575
GO:0070372	regulation of ERK1 and ERK2 cascade	biological_process	0.00140737	0.00327645	16.5575
GO:0060079	excitatory postsynaptic potential	biological_process	0.00140737	0.00327645	16.5575
GO:0007616	long-term memory	biological_process	0.00140737	0.00327645	16.5575
GO:0034362	low-density lipoprotein particle	cellular_component	0.00140737	0.00327645	16.5575
GO:0034383	low-density lipoprotein particle clearance	biological_process	0.00140737	0.00327645	16.5575
GO:0070508	cholesterol import	biological_process	0.00140737	0.00327645	16.5575
GO:0007498	mesoderm development	biological_process	0.00140737	0.00327645	16.5575
GO:0008544	epidermis development	biological_process	0.00140737	0.00327645	16.5575
GO:0030497	fatty acid elongation	biological_process	0.00140737	0.00327645	16.5575
GO:0043981	histone H4-K5 acetylation	biological_process	0.00140737	0.00327645	16.5575
GO:0043982	histone H4-K8 acetylation	biological_process	0.00140737	0.00327645	16.5575
GO:0035458	cellular response to interferon-beta	biological_process	0.00140737	0.00327645	16.5575
GO:0032801	receptor catabolic process	biological_process	0.00140737	0.00327645	16.5575
GO:0048856	anatomical structure development	biological_process	0.00140737	0.00327645	16.5575
GO:0097345	mitochondrial outer membrane permeabilization	biological_process	0.00140737	0.00327645	16.5575
GO:0060236	regulation of mitotic spindle organization	biological_process	0.00140737	0.00327645	16.5575
GO:0004579	dolichyl-diphosphooligosaccharide-protein glycotransferase activity	molecular_function	0.00140737	0.00327645	16.5575
GO:0080009	mRNA methylation	biological_process	0.00140737	0.00327645	16.5575
GO:0031588	nucleotide-activated protein kinase complex	cellular_component	0.00140737	0.00327645	16.5575
GO:0043548	phosphatidylinositol 3-kinase binding	molecular_function	0.00140737	0.00327645	16.5575
GO:0006471	protein ADP-ribosylation	biological_process	0.00140737	0.00327645	16.5575
GO:0046889	positive regulation of lipid biosynthetic process	biological_process	0.00140737	0.00327645	16.5575
GO:0006390	transcription from mitochondrial promoter	biological_process	0.00140737	0.00327645	16.5575
GO:0034551	mitochondrial respiratory chain complex III assembly	biological_process	0.00140737	0.00327645	16.5575
GO:0032281	AMPA glutamate receptor complex	cellular_component	0.00140737	0.00327645	16.5575
GO:0030176	integral component of endoplasmic reticulum membrane	cellular_component	0.00142365	0.00330129	6.05762
GO:0043197	dendritic spine	cellular_component	0.00166842	0.00382374	8.27875
GO:0019005	SCF ubiquitin ligase complex	cellular_component	0.00166842	0.00382374	8.27875
GO:0018279	protein N-linked glycosylation via asparagine	biological_process	0.00166842	0.00382374	8.27875
GO:0003779	actin binding	molecular_function	0.00168542	0.00384773	4.59931
GO:0008361	regulation of cell size	biological_process	0.00209452	0.00434392	13.7979
GO:0097322	7SK snRNA binding	molecular_function	0.00209452	0.00434392	13.7979
GO:1900364	negative regulation of mRNA polyadenylation	biological_process	0.00209452	0.00434392	13.7979
GO:0051560	mitochondrial calcium ion homeostasis	biological_process	0.00209452	0.00434392	13.7979
GO:0008643	carbohydrate transport	biological_process	0.00209452	0.00434392	13.7979
GO:0080008	Cul4-RING E3 ubiquitin ligase complex	cellular_component	0.00209452	0.00434392	13.7979
GO:0097602	cullin family protein binding	molecular_function	0.00209452	0.00434392	13.7979
GO:0031011	Ino80 complex	cellular_component	0.00209452	0.00434392	13.7979
GO:0015914	phospholipid transport	biological_process	0.00209452	0.00434392	13.7979
GO:0036477	somatodendritic compartment	cellular_component	0.00209452	0.00434392	13.7979
GO:0007254	JNK cascade	biological_process	0.00209452	0.00434392	13.7979
GO:0030148	sphingolipid biosynthetic process	biological_process	0.00209452	0.00434392	13.7979
GO:0055088	lipid homeostasis	biological_process	0.00209452	0.00434392	13.7979
GO:0032433	filopodium tip	cellular_component	0.00209452	0.00434392	13.7979
GO:0032434	regulation of proteasomal ubiquitin-dependent protein catabolic process	biological_process	0.00209452	0.00434392	13.7979
GO:0050790	regulation of catalytic activity	biological_process	0.00209452	0.00434392	13.7979
GO:0050890	cognition	biological_process	0.00209452	0.00434392	13.7979
GO:0048705	skeletal system morphogenesis	biological_process	0.00209452	0.00434392	13.7979
GO:0043531	ADP binding	molecular_function	0.00209452	0.00434392	13.7979
GO:0009790	embryo development	biological_process	0.00209452	0.00434392	13.7979
GO:0010498	proteasomal protein catabolic process	biological_process	0.00209452	0.00434392	13.7979
GO:0006541	glutamine metabolic process	biological_process	0.00209452	0.00434392	13.7979
GO:0046676	negative regulation of insulin secretion	biological_process	0.00209452	0.00434392	13.7979
GO:0008299	isoprenoid biosynthetic process	biological_process	0.00209452	0.00434392	13.7979
GO:0046658	anchored component of plasma membrane	cellular_component	0.00209452	0.00434392	13.7979
GO:1990138	neuron projection extension	biological_process	0.00209452	0.00434392	13.7979
GO:0004725	protein tyrosine phosphatase activity	molecular_function	0.00221501	0.00457769	7.52614
GO:0045494	photoreceptor cell maintenance	biological_process	0.00290938	0.00561845	11.8268
GO:0016032	viral process	biological_process	0.00290938	0.00561845	11.8268
GO:0070063	RNA polymerase binding	molecular_function	0.00290938	0.00561845	11.8268
GO:2000117	negative regulation of cysteine-type endopeptidase activity	biological_process	0.00290938	0.00561845	11.8268
GO:0016024	CDP-diacylglycerol biosynthetic process	biological_process	0.00290938	0.00561845	11.8268
GO:0032781	positive regulation of ATPase activity	biological_process	0.00290938	0.00561845	11.8268
GO:0004029	aldehyde dehydrogenase (NAD) activity	molecular_function	0.00290938	0.00561845	11.8268
GO:0009953	dorsal/ventral pattern formation	biological_process	0.00290938	0.00561845	11.8268
GO:0010811	positive regulation of cell-substrate adhesion	biological_process	0.00290938	0.00561845	11.8268
GO:0044319	wound healing, spreading of cells	biological_process	0.00290938	0.00561845	11.8268
GO:0051930	regulation of sensory perception of pain	biological_process	0.00290938	0.00561845	11.8268
GO:0010867	positive regulation of triglyceride biosynthetic process	biological_process	0.00290938	0.00561845	11.8268
GO:0045807	positive regulation of endocytosis	biological_process	0.00290938	0.00561845	11.8268
GO:0000123	histone acetyltransferase complex	cellular_component	0.00290938	0.00561845	11.8268
GO:0019902	phosphatase binding	molecular_function	0.00290938	0.00561845	11.8268
GO:0004198	calcium-dependent cysteine-type endopeptidase activity	molecular_function	0.00290938	0.00561845	11.8268
GO:0030101	natural killer cell activation	biological_process	0.00290938	0.00561845	11.8268
GO:0045861	negative regulation of proteolysis	biological_process	0.00290938	0.00561845	11.8268
GO:0005980	glycogen catabolic process	biological_process	0.00290938	0.00561845	11.8268
GO:0070403	NAD+ binding	molecular_function	0.00290938	0.00561845	11.8268
GO:0034599	cellular response to oxidative stress	biological_process	0.00361209	0.00693003	6.36827
GO:0030433	ubiquitin-dependent ERAD pathway	biological_process	0.00361209	0.00693003	6.36827
GO:0006672	ceramide metabolic process	biological_process	0.00384885	0.00706221	10.3484
GO:0035176	social behavior	biological_process	0.00384885	0.00706221	10.3484
GO:0001671	ATPase activator activity	molecular_function	0.00384885	0.00706221	10.3484
GO:0009966	regulation of signal transduction	biological_process	0.00384885	0.00706221	10.3484
GO:0030513	positive regulation of BMP signaling pathway	biological_process	0.00384885	0.00706221	10.3484
GO:0060716	labyrinthine layer blood vessel development	biological_process	0.00384885	0.00706221	10.3484
GO:0019229	regulation of vasoconstriction	biological_process	0.00384885	0.00706221	10.3484
GO:0042310	vasoconstriction	biological_process	0.00384885	0.00706221	10.3484
GO:0042761	very long-chain fatty acid biosynthetic process	biological_process	0.00384885	0.00706221	10.3484
GO:0000976	transcription regulatory region sequence-specific DNA binding	molecular_function	0.00384885	0.00706221	10.3484
GO:0006513	protein monoubiquitination	biological_process	0.00384885	0.00706221	10.3484
GO:0097431	mitotic spindle pole	cellular_component	0.00384885	0.00706221	10.3484
GO:0045930	negative regulation of mitotic cell cycle	biological_process	0.00384885	0.00706221	10.3484
GO:0042771	intrinsic apoptotic signaling pathway in response to DNA damage by p53 class mediator	biological_process	0.00384885	0.00706221	10.3484
GO:0007049	cell cycle	biological_process	0.00449906	0.00822964	3.20882
GO:0006468	protein phosphorylation	biological_process	0.00479973	0.00860686	4.35724
GO:0006665	sphingolipid metabolic process	biological_process	0.00490986	0.00860686	9.19861
GO:0050885	neuromuscular process controlling balance	biological_process	0.00490986	0.00860686	9.19861
GO:0046332	SMAD binding	molecular_function	0.00490986	0.00860686	9.19861
GO:0048666	neuron development	biological_process	0.00490986	0.00860686	9.19861
GO:0022857	transmembrane transporter activity	molecular_function	0.00490986	0.00860686	9.19861
GO:0045732	positive regulation of protein catabolic process	biological_process	0.00490986	0.00860686	9.19861
GO:0021987	cerebral cortex development	biological_process	0.00490986	0.00860686	9.19861
GO:0010800	positive regulation of peptidyl-threonine phosphorylation	biological_process	0.00490986	0.00860686	9.19861
GO:0097192	extrinsic apoptotic signaling pathway in absence of ligand	biological_process	0.00490986	0.00860686	9.19861
GO:0045214	sarcomere organization	biological_process	0.00490986	0.00860686	9.19861
GO:0004713	protein tyrosine kinase activity	molecular_function	0.00490986	0.00860686	9.19861
GO:0032435	negative regulation of proteasomal ubiquitin-dependent protein catabolic process	biological_process	0.00490986	0.00860686	9.19861
GO:0070628	proteasome binding	molecular_function	0.00490986	0.00860686	9.19861
GO:0019901	protein kinase binding	molecular_function	0.00514288	0.0089886	3.56075
GO:0001078	transcriptional repressor activity, RNA polymerase II proximal promoter sequence-specific DNA binding	molecular_function	0.00544843	0.00949445	5.51917
GO:0006644	phospholipid metabolic process	biological_process	0.00608942	0.0103065	8.27875
GO:0045737	positive regulation of cyclin-dependent protein serine/threonine kinase activity	biological_process	0.00608942	0.0103065	8.27875
GO:0034504	protein localization to nucleus	biological_process	0.00608942	0.0103065	8.27875
GO:0022008	neurogenesis	biological_process	0.00608942	0.0103065	8.27875
GO:0003746	translation elongation factor activity	molecular_function	0.00608942	0.0103065	8.27875
GO:0005771	multivesicular body	cellular_component	0.00608942	0.0103065	8.27875
GO:0043588	skin development	biological_process	0.00608942	0.0103065	8.27875
GO:0061631	ubiquitin conjugating enzyme activity	molecular_function	0.00608942	0.0103065	8.27875
GO:0010923	negative regulation of phosphatase activity	biological_process	0.00608942	0.0103065	8.27875
GO:0070059	intrinsic apoptotic signaling pathway in response to endoplasmic reticulum stress	biological_process	0.00608942	0.0103065	8.27875
GO:0045211	postsynaptic membrane	cellular_component	0.00685411	0.0115675	3.94226
GO:0007154	cell communication	biological_process	0.00738458	0.0120485	7.52614
GO:0007040	lysosome organization	biological_process	0.00738458	0.0120485	7.52614
GO:0000307	cyclin-dependent protein kinase holoenzyme complex	cellular_component	0.00738458	0.0120485	7.52614
GO:0045860	positive regulation of protein kinase activity	biological_process	0.00738458	0.0120485	7.52614
GO:0060548	negative regulation of cell death	biological_process	0.00738458	0.0120485	7.52614
GO:0007098	centrosome cycle	biological_process	0.00738458	0.0120485	7.52614
GO:0071404	cellular response to low-density lipoprotein particle stimulus	biological_process	0.00738458	0.0120485	7.52614
GO:0031146	SCF-dependent proteasomal ubiquitin-dependent protein catabolic process	biological_process	0.00738458	0.0120485	7.52614
GO:2001240	negative regulation of extrinsic apoptotic signaling pathway in absence of ligand	biological_process	0.00738458	0.0120485	7.52614
GO:0008307	structural constituent of muscle	molecular_function	0.00738458	0.0120485	7.52614
GO:0051262	protein tetramerization	biological_process	0.00738458	0.0120485	7.52614
GO:0031593	polyubiquitin modification-dependent protein binding	molecular_function	0.00738458	0.0120485	7.52614
GO:0032403	protein complex binding	molecular_function	0.00775761	0.0125874	4.86985
GO:0016569	covalent chromatin modification	biological_process	0.00775761	0.0125874	4.86985
GO:0002020	protease binding	molecular_function	0.00841199	0.0136117	4.73071
GO:0005922	connexin complex	cellular_component	0.00879246	0.01381	6.89896
GO:0008237	metallopeptidase activity	molecular_function	0.00879246	0.01381	6.89896
GO:0007213	G-protein coupled acetylcholine receptor signaling pathway	biological_process	0.00879246	0.01381	6.89896
GO:0043388	positive regulation of DNA binding	biological_process	0.00879246	0.01381	6.89896
GO:0045668	negative regulation of osteoblast differentiation	biological_process	0.00879246	0.01381	6.89896
GO:0045786	negative regulation of cell cycle	biological_process	0.00879246	0.01381	6.89896
GO:0008013	beta-catenin binding	molecular_function	0.00879246	0.01381	6.89896
GO:0050840	extracellular matrix binding	molecular_function	0.00879246	0.01381	6.89896
GO:0007249	I-kappaB kinase/NF-kappaB signaling	biological_process	0.00879246	0.01381	6.89896
GO:0031214	biomineral tissue development	biological_process	0.00879246	0.01381	6.89896
GO:0003009	skeletal muscle contraction	biological_process	0.00879246	0.01381	6.89896
GO:0007628	adult walking behavior	biological_process	0.0103102	0.0156918	6.36827
GO:0033116	endoplasmic reticulum-Golgi intermediate compartment membrane	cellular_component	0.0103102	0.0156918	6.36827
GO:0001568	blood vessel development	biological_process	0.0103102	0.0156918	6.36827
GO:0001540	amyloid-beta binding	molecular_function	0.0103102	0.0156918	6.36827
GO:0007266	Rho protein signal transduction	biological_process	0.0103102	0.0156918	6.36827
GO:0015293	symporter activity	molecular_function	0.0103102	0.0156918	6.36827
GO:0005643	nuclear pore	cellular_component	0.0103102	0.0156918	6.36827
GO:0071407	cellular response to organic cyclic compound	biological_process	0.0103102	0.0156918	6.36827
GO:0001725	stress fiber	cellular_component	0.0103102	0.0156918	6.36827
GO:0030324	lung development	biological_process	0.0103102	0.0156918	6.36827
GO:0030544	Hsp70 protein binding	molecular_function	0.0103102	0.0156918	6.36827
GO:0051881	regulation of mitochondrial membrane potential	biological_process	0.0103102	0.0156918	6.36827
GO:0016787	hydrolase activity	molecular_function	0.011348	0.0172267	4.24551
GO:0016020	membrane	cellular_component	0.011848	0.0177518	2.41129
GO:0031305	integral component of mitochondrial inner membrane	cellular_component	0.011935	0.0177518	5.91339
GO:0043280	positive regulation of cysteine-type endopeptidase activity involved in apoptotic process	biological_process	0.011935	0.0177518	5.91339
GO:0072593	reactive oxygen species metabolic process	biological_process	0.011935	0.0177518	5.91339
GO:0032880	regulation of protein localization	biological_process	0.011935	0.0177518	5.91339
GO:0010506	regulation of autophagy	biological_process	0.011935	0.0177518	5.91339
GO:0045739	positive regulation of DNA repair	biological_process	0.011935	0.0177518	5.91339
GO:0005840	ribosome	cellular_component	0.011935	0.0177518	5.91339
GO:0005856	cytoskeleton	cellular_component	0.0123715	0.0183548	2.87957
GO:0005814	centriole	cellular_component	0.0130108	0.0192064	4.03841
GO:0008022	protein C-terminus binding	molecular_function	0.0130108	0.0192064	4.03841
GO:0060041	retina development in camera-type eye	biological_process	0.0136642	0.0198721	5.51917
GO:0098793	presynapse	cellular_component	0.0136642	0.0198721	5.51917
GO:0005637	nuclear inner membrane	cellular_component	0.0136642	0.0198721	5.51917
GO:0008092	cytoskeletal protein binding	molecular_function	0.0136642	0.0198721	5.51917
GO:0006289	nucleotide-excision repair	biological_process	0.0136642	0.0198721	5.51917
GO:0005905	clathrin-coated pit	cellular_component	0.0136642	0.0198721	5.51917
GO:0043161	proteasome-mediated ubiquitin-dependent protein catabolic process	biological_process	0.0148058	0.0214793	3.85058
GO:0004869	cysteine-type endopeptidase inhibitor activity	molecular_function	0.015495	0.0222057	5.17422
GO:0045669	positive regulation of osteoblast differentiation	biological_process	0.015495	0.0222057	5.17422
GO:0015485	cholesterol binding	molecular_function	0.015495	0.0222057	5.17422
GO:0005160	transforming growth factor beta receptor binding	molecular_function	0.015495	0.0222057	5.17422
GO:0006986	response to unfolded protein	biological_process	0.015495	0.0222057	5.17422
GO:0043209	myelin sheath	cellular_component	0.0162681	0.0232571	3.0662
GO:0042383	sarcolemma	cellular_component	0.0167343	0.0238656	3.67944
GO:0051117	ATPase binding	molecular_function	0.0174248	0.0247903	4.86985
GO:0005793	endoplasmic reticulum-Golgi intermediate compartment	cellular_component	0.019451	0.0272777	4.59931
GO:0006310	DNA recombination	biological_process	0.019451	0.0272777	4.59931
GO:0070936	protein K48-linked ubiquitination	biological_process	0.019451	0.0272777	4.59931
GO:0006606	protein import into nucleus	biological_process	0.019451	0.0272777	4.59931
GO:0000027	ribosomal large subunit assembly	biological_process	0.019451	0.0272777	4.59931
GO:0006695	cholesterol biosynthetic process	biological_process	0.019451	0.0272777	4.59931
GO:0007283	spermatogenesis	biological_process	0.0214085	0.0298247	2.8223
GO:0003684	damaged DNA binding	molecular_function	0.021571	0.0298247	4.35724
GO:0005212	structural constituent of eye lens	molecular_function	0.021571	0.0298247	4.35724
GO:0019903	protein phosphatase binding	molecular_function	0.021571	0.0298247	4.35724
GO:0090263	positive regulation of canonical Wnt signaling pathway	biological_process	0.021571	0.0298247	4.35724
GO:0006633	fatty acid biosynthetic process	biological_process	0.021571	0.0298247	4.35724
GO:0030658	transport vesicle membrane	cellular_component	0.0237824	0.0325764	4.13938
GO:0045444	fat cell differentiation	biological_process	0.0237824	0.0325764	4.13938
GO:0030218	erythrocyte differentiation	biological_process	0.0237824	0.0325764	4.13938
GO:0043022	ribosome binding	molecular_function	0.0237824	0.0325764	4.13938
GO:0031625	ubiquitin protein ligase binding	molecular_function	0.0238843	0.03264	2.72926
GO:0001558	regulation of cell growth	biological_process	0.0260827	0.0353166	3.94226
GO:0042787	protein ubiquitination involved in ubiquitin-dependent protein catabolic process	biological_process	0.0260827	0.0353166	3.94226
GO:0097190	apoptotic signaling pathway	biological_process	0.0260827	0.0353166	3.94226
GO:0007005	mitochondrion organization	biological_process	0.0260827	0.0353166	3.94226
GO:0090090	negative regulation of canonical Wnt signaling pathway	biological_process	0.0284695	0.0379378	3.76307
GO:0030198	extracellular matrix organization	biological_process	0.0284695	0.0379378	3.76307
GO:0050729	positive regulation of inflammatory response	biological_process	0.0284695	0.0379378	3.76307
GO:0000209	protein polyubiquitination	biological_process	0.0284695	0.0379378	3.76307
GO:0001650	fibrillar center	cellular_component	0.0284695	0.0379378	3.76307
GO:0030307	positive regulation of cell growth	biological_process	0.0284695	0.0379378	3.76307
GO:0032869	cellular response to insulin stimulus	biological_process	0.0284695	0.0379378	3.76307
GO:0050728	negative regulation of inflammatory response	biological_process	0.0309403	0.0408607	3.59946
GO:0042632	cholesterol homeostasis	biological_process	0.0309403	0.0408607	3.59946
GO:0043235	receptor complex	cellular_component	0.0309403	0.0408607	3.59946
GO:0006814	sodium ion transport	biological_process	0.0309403	0.0408607	3.59946
GO:0060070	canonical Wnt signaling pathway	biological_process	0.033493	0.0438386	3.44948
GO:0006099	tricarboxylic acid cycle	biological_process	0.033493	0.0438386	3.44948
GO:0001649	osteoblast differentiation	biological_process	0.033493	0.0438386	3.44948
GO:0044325	ion channel binding	molecular_function	0.033493	0.0438386	3.44948
GO:0030054	cell junction	cellular_component	0.0353421	0.0461564	2.19305
GO:0045177	apical part of cell	cellular_component	0.0361252	0.0466617	3.3115
GO:0007219	Notch signaling pathway	biological_process	0.0361252	0.0466617	3.3115
GO:0032154	cleavage furrow	cellular_component	0.0361252	0.0466617	3.3115
GO:0035091	phosphatidylinositol binding	molecular_function	0.0361252	0.0466617	3.3115
GO:0046777	protein autophosphorylation	biological_process	0.0361252	0.0466617	3.3115
GO:0031965	nuclear membrane	cellular_component	0.0385736	0.0497153	2.67056
GO:0060395	SMAD protein signal transduction	biological_process	0.0388346	0.0497252	3.18413
GO:0005178	integrin binding	molecular_function	0.0388346	0.0497252	3.18413
GO:0043130	ubiquitin binding	molecular_function	0.0388346	0.0497252	3.18413
