# Supplementary material for: Genome-Wide DNA Methylation Analysis of Mammary Gland Tissues From Chinese Holstein Cows With Staphylococcus aureus Induced Mastitis
Source: Front Genet. 2020 Oct 19;11:550515. doi: 10.3389/fgene.2020.550515 (PMC7604493; doi:10.3389/fgene.2020.550515)
Supplement: Supplementary file 9 [file Table_9.XLSX]

## Sheet: Table_S9a
Table S9a immune-related GO terms or KEGG pathways enriched by CmCGG DMEGs
Leukocyte activities and regulation of leukocyte mediated immunity	GO:0002695	negative regulation of leukocyte activation	GO_BiologicalProcess-EBI-UniProt-GOA_19.01.2019_00h00	1.18338e-05	0.000133937	12.766	12	[BTK, CASP3, CD80, CD86, FOXF1, LYN, PDE5A, PGLYRP3, RABGEF1, RIPOR2, SDC4, TNFAIP8L2]
	GO:0050900	leukocyte migration	GO_BiologicalProcess-EBI-UniProt-GOA_19.01.2019_00h00	1.57426e-06	3.45874e-05	9.29204	21	[BST1, CSF3R, F2RL1, FCER1G, GALT, ITGB3, ITGB7, LYN, MCOLN2, MSN, NCKAP1L, NLRP12, PREX1, RABGEF1, RIPK3, RIPOR2, SELL, SELP, STK10, TNF, VEGFC]
	GO:0002886	regulation of myeloid leukocyte mediated immunity	GO_BiologicalProcess-EBI-UniProt-GOA_19.01.2019_00h00	0.000126863	0.000758133	20.6897	6	[F2RL1, FCER1G, FOXF1, LYN, RABGEF1, SYK]
	GO:0002688	regulation of leukocyte chemotaxis	GO_BiologicalProcess-EBI-UniProt-GOA_19.01.2019_00h00	0.0162411	0.0310284	8.21918	6	[BST1, F2RL1, LYN, NCKAP1L, RIPOR2, VEGFC]
	GO:0043300	regulation of leukocyte degranulation	GO_BiologicalProcess-EBI-UniProt-GOA_19.01.2019_00h00	1.28177e-05	0.000140806	30	6	[F2RL1, FCER1G, FOXF1, LYN, RABGEF1, SYK]
	GO:0002704	negative regulation of leukocyte mediated immunity	GO_BiologicalProcess-EBI-UniProt-GOA_19.01.2019_00h00	0.0225016	0.0396432	13.6364	3	[FOXF1, PTPRC, RABGEF1]
	GO:0002694	regulation of leukocyte activation	GO_BiologicalProcess-EBI-UniProt-GOA_19.01.2019_00h00	1.47808e-07	6.13405e-06	8.82353	27	[BST1, BTK, CASP3, CD80, CD86, F2RL1, FAM49B, FCER1G, FOXF1, IKZF3, IL6R, LYN, NCKAP1L, NLRP3, NR4A3, PDE5A, PGLYRP3, PTPRC, RABGEF1, RASGRP1, RIPK3, RIPOR2, SDC4, SIRPA, SYK, TNFAIP8L2, ZAP70]
	GO:1902107	positive regulation of leukocyte differentiation	GO_BiologicalProcess-EBI-UniProt-GOA_19.01.2019_00h00	0.00965719	0.0217287	8.23529	7	[NCKAP1L, NLRP3, PTPRC, RASGRP1, SYK, TNF, ZAP70]
	GO:0002705	positive regulation of leukocyte mediated immunity	GO_BiologicalProcess-EBI-UniProt-GOA_19.01.2019_00h00	0.000109163	0.00068525	11	11	[CADM1, F2RL1, FAM49B, FCER1G, IL18R1, NLRP3, PTPRC, RASGRP1, SLAMF6, SYK, TNF]
	GO:0002274	myeloid leukocyte activation	GO_BiologicalProcess-EBI-UniProt-GOA_19.01.2019_00h00	0.000483877	0.00212621	10	10	[F2RL1, FCER1G, FOXF1, LYN, NR4A3, RABGEF1, RASGRP1, SLC11A1, SYK, TNF]
	GO:0002366	leukocyte activation involved in immune response	GO_BiologicalProcess-EBI-UniProt-GOA_19.01.2019_00h00	0.000121466	0.000731732	8.57143	15	[F2RL1, FCER1G, FOXF1, IL18R1, LCP1, LYN, NLRP3, NR4A3, PGLYRP3, PTPRC, RABGEF1, RASGRP1, SLAMF6, SLC11A1, SYK]
	GO:0002444	myeloid leukocyte mediated immunity	GO_BiologicalProcess-EBI-UniProt-GOA_19.01.2019_00h00	0.000103005	0.000663319	15.0943	8	[F2RL1, FCER1G, FOXF1, LYN, NR4A3, RABGEF1, RASGRP1, SYK]
	GO:0045321	leukocyte activation	GO_BiologicalProcess-EBI-UniProt-GOA_19.01.2019_00h00	7.64484e-10	9.51783e-08	8.06142	42	[BST1, BTK, CASP3, CD3E, CD80, CD86, CD8A, F2RL1, FAM49B, FCER1G, FOXF1, GJA1, IKZF3, IL18R1, IL6R, IRF2BP2, LAT2, LCP1, LYN, MSN, NCKAP1L, NLRP3, NR4A3, PATZ1, PDE5A, PGLYRP3, PREX1, PTPRC, RABGEF1, RASGRP1, RIPK3, RIPOR2, SDC4, SIRPA, SKAP2, SLAMF6, SLC11A1, SYK, TNF, TNFAIP8L2, TNFSF8, ZAP70]
	GO:0002443	leukocyte mediated immunity	GO_BiologicalProcess-EBI-UniProt-GOA_19.01.2019_00h00	1.01885e-05	0.000120807	8.83721	19	[BTK, CADM1, CD8A, F2RL1, FAM49B, FCER1G, FOXF1, IL18R1, LYN, NLRP3, NR4A3, PTPRC, RABGEF1, RASGRP1, RIPK3, SLAMF6, SLC11A1, SYK, TNF]
	GO:0002703	regulation of leukocyte mediated immunity	GO_BiologicalProcess-EBI-UniProt-GOA_19.01.2019_00h00	7.44444e-06	9.93035e-05	10.8696	15	[CADM1, F2RL1, FAM49B, FCER1G, FOXF1, IL18R1, LYN, NLRP3, PTPRC, RABGEF1, RASGRP1, RIPK3, SLAMF6, SYK, TNF]
lymphocyte activation and regulation of lymphocyte mediated imunity	GO:0051250	negative regulation of lymphocyte activation	GO_BiologicalProcess-EBI-UniProt-GOA_19.01.2019_00h00	7.56031e-05	0.000537862	12.5	10	[BTK, CASP3, CD80, CD86, LYN, PDE5A, PGLYRP3, RIPOR2, SDC4, TNFAIP8L2]
	GO:0050672	negative regulation of lymphocyte proliferation	GO_BiologicalProcess-EBI-UniProt-GOA_19.01.2019_00h00	9.0239e-05	0.000601862	17.9487	7	[BTK, CASP3, CD80, CD86, LYN, PDE5A, SDC4]
	GO:0072676	lymphocyte migration	GO_BiologicalProcess-EBI-UniProt-GOA_19.01.2019_00h00	0.0125447	0.0259582	8.69565	6	[ITGB3, ITGB7, MSN, RIPK3, RIPOR2, STK10]
	GO:0046651	lymphocyte proliferation	GO_BiologicalProcess-EBI-UniProt-GOA_19.01.2019_00h00	2.45765e-05	0.000229483	8.61244	18	[BST1, BTK, CASP3, CD80, CD86, GJA1, IKZF3, IL6R, LYN, MSN, NCKAP1L, PDE5A, PTPRC, RIPK3, SDC4, SLC11A1, SYK, ZAP70]
	GO:0050670	regulation of lymphocyte proliferation	GO_BiologicalProcess-EBI-UniProt-GOA_19.01.2019_00h00	8.13469e-06	0.000104769	10.7914	15	[BST1, BTK, CASP3, CD80, CD86, IKZF3, IL6R, LYN, NCKAP1L, PDE5A, PTPRC, RIPK3, SDC4, SYK, ZAP70]
	GO:0030098	lymphocyte differentiation	GO_BiologicalProcess-EBI-UniProt-GOA_19.01.2019_00h00	6.25008e-05	0.000462259	7.7551	19	[BTK, CD3E, CD8A, FCER1G, IKZF3, IL18R1, IRF2BP2, NCKAP1L, NLRP3, PATZ1, PGLYRP3, PREX1, PTPRC, RASGRP1, RIPK3, SLAMF6, SYK, TNFSF8, ZAP70]
	GO:0051251	positive regulation of lymphocyte activation	GO_BiologicalProcess-EBI-UniProt-GOA_19.01.2019_00h00	0.00212834	0.00679432	7.36196	12	[BST1, CD80, CD86, FAM49B, IL6R, NCKAP1L, NLRP3, PTPRC, RASGRP1, SIRPA, SYK, ZAP70]
	GO:0050671	positive regulation of lymphocyte proliferation	GO_BiologicalProcess-EBI-UniProt-GOA_19.01.2019_00h00	0.00392931	0.0111182	8.79121	8	[BST1, CD80, CD86, IL6R, NCKAP1L, PTPRC, SYK, ZAP70]
	GO:0002706	regulation of lymphocyte mediated immunity	GO_BiologicalProcess-EBI-UniProt-GOA_19.01.2019_00h00	0.00117596	0.00434874	8.92857	10	[CADM1, FAM49B, FCER1G, IL18R1, NLRP3, PTPRC, RASGRP1, RIPK3, SLAMF6, TNF]
	GO:0002285	lymphocyte activation involved in immune response	GO_BiologicalProcess-EBI-UniProt-GOA_19.01.2019_00h00	0.0118662	0.0249691	6.81818	9	[F2RL1, FCER1G, IL18R1, LCP1, NLRP3, PGLYRP3, PTPRC, SLAMF6, SLC11A1]
	GO:0002449	lymphocyte mediated immunity	GO_BiologicalProcess-EBI-UniProt-GOA_19.01.2019_00h00	0.000847881	0.00336897	7.78443	13	[BTK, CADM1, CD8A, FAM49B, FCER1G, IL18R1, NLRP3, PTPRC, RASGRP1, RIPK3, SLAMF6, SLC11A1, TNF]
response to bacterium	GO:0042742	defense response to bacterium	GO_BiologicalProcess-EBI-UniProt-GOA_19.01.2019_00h00	0.00569969	0.0145811	7.19424	10	[CYBA, F2RL1, FCER1G, IRF8, NLRP3, NOS2, PGLYRP3, SLC11A1, TNF, TNFSF8]
	GO:0009617	response to bacterium	GO_BiologicalProcess-EBI-UniProt-GOA_19.01.2019_00h00	0.00310027	0.00911774	5.63798	19	[ABCA1, ADAMTS9, CD80, CD86, CYBA, F2RL1, FCER1G, IKZF3, IRF8, LYN, NLRP3, NOS2, NOS3, OAS2, PGLYRP3, PLSCR4, SLC11A1, TNF, TNFSF8]
interleukin activities	GO:0072604	interleukin-6 secretion	GO_BiologicalProcess-EBI-UniProt-GOA_19.01.2019_00h00	0.00295217	0.00882108	18.1818	4	[F2RL1, IL1RAP, NOS2, RABGEF1]
	GO:0032623	interleukin-2 production	GO_BiologicalProcess-EBI-UniProt-GOA_19.01.2019_00h00	0.019196	0.0354936	10.8108	4	[FCER1G, IL1RAP, PTPRC, SLC11A1]
	GO:0032633	interleukin-4 production	GO_BiologicalProcess-EBI-UniProt-GOA_19.01.2019_00h00	0.0150582	0.0292168	15.7895	3	[FCER1G, IL1RAP, NLRP3]
	GO:0032755	positive regulation of interleukin-6 production	GO_BiologicalProcess-EBI-UniProt-GOA_19.01.2019_00h00	0.00546824	0.0142824	10.3448	6	[CYBA, F2RL1, FCER1G, IL1RAP, IL6R, TNF]
	GO:0032715	negative regulation of interleukin-6 production	GO_BiologicalProcess-EBI-UniProt-GOA_19.01.2019_00h00	0.00295217	0.00882108	18.1818	4	[NCKAP1L, NLRP12, RABGEF1, TNF]
	GO:0032635	interleukin-6 production	GO_BiologicalProcess-EBI-UniProt-GOA_19.01.2019_00h00	0.000103658	0.000661818	12.0482	10	[CYBA, F2RL1, FCER1G, IL1RAP, IL6R, NCKAP1L, NLRP12, NOS2, RABGEF1, TNF]
	GO:0050701	interleukin-1 secretion	GO_BiologicalProcess-EBI-UniProt-GOA_19.01.2019_00h00	0.00155482	0.00532775	16.129	5	[ABCA1, F2RL1, IL1R2, NLRP12, NLRP3]
	GO:0050711	negative regulation of interleukin-1 secretion	GO_BiologicalProcess-EBI-UniProt-GOA_19.01.2019_00h00	0.000697829	0.00289599	42.8571	3	[IL1R2, NLRP12, NLRP3]
inflammatory response	GO:0002532	production of molecular mediator involved in inflammatory response	GO_BiologicalProcess-EBI-UniProt-GOA_19.01.2019_00h00	0.00103076	0.00394862	14.2857	6	[ADCY7, ALOX5AP, FCER1G, IL1R2, NOS2, TNF]
	GO:0050727	regulation of inflammatory response	GO_BiologicalProcess-EBI-UniProt-GOA_19.01.2019_00h00	0.000114768	0.000708527	8.24742	16	[ADCY7, AOAH, BST1, CD59, FCER1G, FOXF1, IL1R2, LYN, NLRP12, NLRP3, NOS2, PPARD, RABGEF1, TNF, TNFAIP8L2, TNIP1]
	GO:0002526	acute inflammatory response	GO_BiologicalProcess-EBI-UniProt-GOA_19.01.2019_00h00	0.00594713	0.0150085	10.1695	6	[CD163, CD59, FCER1G, GALT, NLRP3, TNF]
	GO:0002673	regulation of acute inflammatory response	GO_BiologicalProcess-EBI-UniProt-GOA_19.01.2019_00h00	0.00634505	0.0157467	14.8148	4	[CD59, FCER1G, NLRP3, TNF]
	GO:0006954	inflammatory response	GO_BiologicalProcess-EBI-UniProt-GOA_19.01.2019_00h00	5.81841e-05	0.000439026	6.53266	26	[ADCY7, ALOX5AP, AOAH, BST1, CD163, CD59, CYBA, F2RL1, FCER1G, FOXF1, GALT, IL1R2, LYN, MMP25, NLRP12, NLRP3, NOS2, PPARD, RABGEF1, RASGRP1, SELP, SLC11A1, THBS1, TNF, TNFAIP8L2, TNIP1]
	GO:0050728	negative regulation of inflammatory response	GO_BiologicalProcess-EBI-UniProt-GOA_19.01.2019_00h00	0.000507101	0.00221523	10.8434	9	[ADCY7, AOAH, FOXF1, IL1R2, NLRP12, NLRP3, PPARD, RABGEF1, TNFAIP8L2]
	KEGG:04750	Inflammatory mediator regulation of TRP channels	KEGG_19.01.2019	0.0242319	0.0418043	6.86275	7	[ADCY7, F2RL1, IL1RAP, ITPR2, LOC511936, LOC530929, MAP2K3]
immune response and related regulation	GO:0002920	regulation of humoral immune response	GO_BiologicalProcess-EBI-UniProt-GOA_19.01.2019_00h00	0.0150582	0.0292168	15.7895	3	[CD59, PTPRC, TNF]
	GO:0002768	immune response-regulating cell surface receptor signaling pathway	GO_BiologicalProcess-EBI-UniProt-GOA_19.01.2019_00h00	3.39636e-05	0.000288305	10.7438	13	[BTK, CD247, FCER1G, LAT2, LYN, NCKAP1L, NR4A3, PIGR, PTPRC, RABGEF1, SYK, TEC, ZAP70]
	GO:0050777	negative regulation of immune response	GO_BiologicalProcess-EBI-UniProt-GOA_19.01.2019_00h00	0.0286118	0.0474956	7.22892	6	[CD59, FOXF1, PGLYRP3, PTPRC, RABGEF1, TNF]
	GO:0002440	production of molecular mediator of immune response	GO_BiologicalProcess-EBI-UniProt-GOA_19.01.2019_00h00	0.0124239	0.0258514	6.76692	9	[BTK, F2RL1, FCER1G, IL18R1, NLRP3, NR4A3, PTPRC, SLC11A1, TNF]
	GO:0002700	regulation of production of molecular mediator of immune response	GO_BiologicalProcess-EBI-UniProt-GOA_19.01.2019_00h00	0.0162017	0.0310325	7.44681	7	[F2RL1, FCER1G, IL18R1, NLRP3, NR4A3, PTPRC, TNF]
	GO:0002819	regulation of adaptive immune response	GO_BiologicalProcess-EBI-UniProt-GOA_19.01.2019_00h00	0.00198015	0.00643118	8.33333	10	[ADCY7, FAM49B, FCER1G, IL18R1, IL6R, NLRP3, PTPRC, RIPK3, SLC11A1, TNF]
	GO:0002275	myeloid cell activation involved in immune response	GO_BiologicalProcess-EBI-UniProt-GOA_19.01.2019_00h00	2.56691e-05	0.000236726	18.1818	8	[F2RL1, FCER1G, FOXF1, LYN, NR4A3, RABGEF1, RASGRP1, SYK]
	GO:0002460	adaptive immune response based on somatic recombination of immune receptors built from immunoglobulin superfamily domains	GO_BiologicalProcess-EBI-UniProt-GOA_19.01.2019_00h00	0.00456698	0.0125887	6.70391	12	[BTK, CD8A, FAM49B, FCER1G, IL18R1, IL6R, NLRP3, PTPRC, RIPK3, SLAMF6, SLC11A1, TNF]
	GO:0006955	immune response	GO_BiologicalProcess-EBI-UniProt-GOA_19.01.2019_00h00	0.000211499	0.00111261	4.90524	44	[ADCY7, BTK, CADM1, CD247, CD3E, CD59, CD7, CD80, CD86, CD8A, CYBA, F2RL1, FAM49B, FCER1G, FOXF1, IL18R1, IL6R, IRF8, LAT2, LCP1, LYN, NCKAP1L, NLRP3, NOS2, NR4A3, OAS2, PGLYRP3, PIGR, PTPRC, PTX3, RAB20, RABGEF1, RASGRP1, RIPK3, SLAMF6, SLC11A1, SMAD6, SYK, TEC, TNF, TNFAIP8L2, TNFSF8, TNIP1, ZAP70]
	GO:0050776	regulation of immune response	GO_BiologicalProcess-EBI-UniProt-GOA_19.01.2019_00h00	2.88599e-05	0.000256647	6.32911	30	[ADCY7, BTK, CADM1, CD247, CD59, CYBA, F2RL1, FAM49B, FCER1G, FOXF1, IL18R1, IL6R, LAT2, LYN, NCKAP1L, NLRP3, NR4A3, PGLYRP3, PIGR, PTPRC, RABGEF1, RASGRP1, RIPK3, SLAMF6, SLC11A1, SYK, TEC, TNF, TNIP1, ZAP70]
	GO:0002764	immune response-regulating signaling pathway	GO_BiologicalProcess-EBI-UniProt-GOA_19.01.2019_00h00	7.91958e-05	0.000558106	8.17308	17	[BTK, CD247, CYBA, F2RL1, FCER1G, LAT2, LYN, NCKAP1L, NR4A3, PGLYRP3, PIGR, PTPRC, RABGEF1, SYK, TEC, TNIP1, ZAP70]
	GO:0050778	positive regulation of immune response	GO_BiologicalProcess-EBI-UniProt-GOA_19.01.2019_00h00	2.9219e-05	0.000256783	6.80628	26	[BTK, CADM1, CD247, CD59, CYBA, F2RL1, FAM49B, FCER1G, IL18R1, IL6R, LAT2, LYN, NCKAP1L, NLRP3, NR4A3, PGLYRP3, PTPRC, RABGEF1, RASGRP1, SLAMF6, SLC11A1, SYK, TEC, TNF, TNIP1, ZAP70]
	GO:0002253	activation of immune response	GO_BiologicalProcess-EBI-UniProt-GOA_19.01.2019_00h00	0.000605876	0.00257153	6.88259	17	[BTK, CD247, CD59, CYBA, F2RL1, FCER1G, LAT2, LYN, NCKAP1L, NR4A3, PGLYRP3, PTPRC, RABGEF1, SYK, TEC, TNIP1, ZAP70]
	GO:0002250	adaptive immune response	GO_BiologicalProcess-EBI-UniProt-GOA_19.01.2019_00h00	0.00126485	0.00456445	6.43939	17	[ADCY7, BTK, CD3E, CD7, CD8A, FAM49B, FCER1G, IL18R1, IL6R, NLRP3, PTPRC, RIPK3, SLAMF6, SLC11A1, SYK, TEC, TNF]
	GO:0002367	cytokine production involved in immune response	GO_BiologicalProcess-EBI-UniProt-GOA_19.01.2019_00h00	0.00200073	0.00646988	10.9375	7	[F2RL1, FCER1G, IL18R1, NLRP3, NR4A3, SLC11A1, TNF]
	GO:0002374	cytokine secretion involved in immune response	GO_BiologicalProcess-EBI-UniProt-GOA_19.01.2019_00h00	0.00925796	0.0210203	18.75	3	[F2RL1, NLRP3, TNF]
	KEGG:05340	Primary immunodeficiency	KEGG_19.01.2019	0.00438825	0.012186	12.8205	5	[BTK, CD3E, CD8A, PTPRC, ZAP70]
B cell activities	GO:0042113	B cell activation	GO_BiologicalProcess-EBI-UniProt-GOA_19.01.2019_00h00	0.0102825	0.0227923	6.28571	11	[BST1, BTK, CASP3, IKZF3, IRF2BP2, LAT2, LYN, NCKAP1L, PTPRC, SKAP2, SYK]
	GO:0042100	B cell proliferation	GO_BiologicalProcess-EBI-UniProt-GOA_19.01.2019_00h00	0.014534	0.028347	7.6087	7	[BST1, BTK, CASP3, IKZF3, LYN, NCKAP1L, PTPRC]
	GO:0050864	regulation of B cell activation	GO_BiologicalProcess-EBI-UniProt-GOA_19.01.2019_00h00	0.00189289	0.00617463	9.87654	8	[BST1, BTK, CASP3, IKZF3, LYN, NCKAP1L, PTPRC, SYK]
	GO:0050869	negative regulation of B cell activation	GO_BiologicalProcess-EBI-UniProt-GOA_19.01.2019_00h00	0.00925796	0.0210203	18.75	3	[BTK, CASP3, LYN]
T cell activities	GO:0030217	T cell differentiation	GO_BiologicalProcess-EBI-UniProt-GOA_19.01.2019_00h00	0.000133677	0.000792516	8.9172	14	[CD3E, CD8A, FCER1G, IL18R1, NCKAP1L, NLRP3, PATZ1, PREX1, PTPRC, RASGRP1, RIPK3, SLAMF6, TNFSF8, ZAP70]
	GO:0042101	T cell receptor complex	GO_CellularComponent-EBI-UniProt-GOA_19.01.2019_00h00	0.00302605	0.00897008	27.2727	3	[CD247, CD3E, ZAP70]
	GO:0046631	alpha-beta T cell activation	GO_BiologicalProcess-EBI-UniProt-GOA_19.01.2019_00h00	0.000659097	0.00276599	10.4651	9	[IL18R1, IL6R, NCKAP1L, NLRP3, PTPRC, SLAMF6, SYK, TNFSF8, ZAP70]
	GO:0043368	positive T cell selection	GO_BiologicalProcess-EBI-UniProt-GOA_19.01.2019_00h00	0.00295217	0.00882108	18.1818	4	[CD3E, PTPRC, SLAMF6, ZAP70]
	GO:0002369	T cell cytokine production	GO_BiologicalProcess-EBI-UniProt-GOA_19.01.2019_00h00	0.0283881	0.0472292	12.5	3	[IL18R1, NLRP3, SLC11A1]
	GO:0002456	T cell mediated immunity	GO_BiologicalProcess-EBI-UniProt-GOA_19.01.2019_00h00	0.00747781	0.0179612	8.64198	7	[CD8A, FAM49B, IL18R1, NLRP3, PTPRC, RIPK3, SLC11A1]
	GO:0002286	T cell activation involved in immune response	GO_BiologicalProcess-EBI-UniProt-GOA_19.01.2019_00h00	0.00907365	0.0209846	8.33333	7	[F2RL1, FCER1G, IL18R1, LCP1, NLRP3, SLAMF6, SLC11A1]
	GO:0042110	T cell activation	GO_BiologicalProcess-EBI-UniProt-GOA_19.01.2019_00h00	1.73749e-08	9.98389e-07	9.03614	30	[CASP3, CD3E, CD80, CD86, CD8A, F2RL1, FAM49B, FCER1G, GJA1, IL18R1, IL6R, LCP1, MSN, NCKAP1L, NLRP3, PATZ1, PDE5A, PREX1, PTPRC, RASGRP1, RIPK3, RIPOR2, SDC4, SIRPA, SLAMF6, SLC11A1, SYK, TNFAIP8L2, TNFSF8, ZAP70]
	GO:0042098	T cell proliferation	GO_BiologicalProcess-EBI-UniProt-GOA_19.01.2019_00h00	9.62876e-06	0.000119878	11.2903	14	[CASP3, CD80, CD86, GJA1, IL6R, MSN, NCKAP1L, PDE5A, PTPRC, RIPK3, SDC4, SLC11A1, SYK, ZAP70]
	GO:0050863	regulation of T cell activation	GO_BiologicalProcess-EBI-UniProt-GOA_19.01.2019_00h00	3.75748e-05	0.000315375	8.67347	17	[CASP3, CD80, CD86, FAM49B, IL6R, NCKAP1L, NLRP3, PDE5A, PTPRC, RASGRP1, RIPK3, RIPOR2, SDC4, SIRPA, SYK, TNFAIP8L2, ZAP70]
	KEGG:04660	T cell receptor signaling pathway	KEGG_19.01.2019	0.000612269	0.00258398	9.70874	10	[CD247, CD3E, CD8A, MAP2K1, PAK4, PTPRC, RASGRP1, TEC, TNF, ZAP70]
immune effector process and related regulation	GO:0002698	negative regulation of immune effector process	GO_BiologicalProcess-EBI-UniProt-GOA_19.01.2019_00h00	0.013407	0.0270677	8.57143	6	[CD59, FOXF1, PGLYRP3, PTPRC, RABGEF1, TNF]
	GO:0002697	regulation of immune effector process	GO_BiologicalProcess-EBI-UniProt-GOA_19.01.2019_00h00	0.000155824	0.000902331	7.46888	18	[CADM1, CD59, F2RL1, FAM49B, FCER1G, FOXF1, IL18R1, LYN, NLRP3, NR4A3, PGLYRP3, PTPRC, RABGEF1, RASGRP1, RIPK3, SLAMF6, SYK, TNF]
	GO:0002252	immune effector process	GO_BiologicalProcess-EBI-UniProt-GOA_19.01.2019_00h00	0.00145065	0.00508748	5.37634	25	[BTK, CADM1, CD59, CD8A, F2RL1, FAM49B, FCER1G, FOXF1, IFIT3, IL18R1, LCP1, LYN, NLRP3, NR4A3, OAS2, PGLYRP3, PTPRC, PTX3, RABGEF1, RASGRP1, RIPK3, SLAMF6, SLC11A1, SYK, TNF]
	GO:0002699	positive regulation of immune effector process	GO_BiologicalProcess-EBI-UniProt-GOA_19.01.2019_00h00	1.74078e-05	0.000175725	10.1351	15	[CADM1, F2RL1, FAM49B, FCER1G, FOXF1, IL18R1, LYN, NLRP3, NR4A3, PTPRC, RABGEF1, RASGRP1, SLAMF6, SYK, TNF]
immune system process and related regulation	GO:0002683	negative regulation of immune system process	GO_BiologicalProcess-EBI-UniProt-GOA_19.01.2019_00h00	0.000394451	0.00185317	6.92308	18	[BTK, CASP3, CD59, CD80, CD86, F2RL1, FCER1G, FOXF1, LYN, PDE5A, PGLYRP3, PTPRC, RABGEF1, RIPOR2, SDC4, TNF, TNFAIP8L2, UBASH3B]
	GO:0002684	positive regulation of immune system process	GO_BiologicalProcess-EBI-UniProt-GOA_19.01.2019_00h00	1.4437e-05	0.000154064	6.08696	35	[BST1, BTK, CADM1, CD247, CD59, CD80, CD86, CYBA, F2RL1, FAM49B, FCER1G, FOXF1, IL18R1, IL6R, ITGB3, LAT2, LYN, NCKAP1L, NLRP3, NR4A3, PGLYRP3, PTPRC, RABGEF1, RASGRP1, RIPOR2, SELP, SIRPA, SLAMF6, SLC11A1, SYK, TEC, TNF, TNIP1, VEGFC, ZAP70]
	GO:0002682	regulation of immune system process	GO_BiologicalProcess-EBI-UniProt-GOA_19.01.2019_00h00	9.07928e-07	2.51193e-05	5.88957	48	[ADCY7, BST1, BTK, CADM1, CASP3, CD247, CD59, CD80, CD86, CSF3R, CYBA, F2RL1, FAM49B, FCER1G, FOXF1, IKZF3, IL18R1, IL2RA, IL6R, ITGB3, LAT2, LYN, MSN, NCKAP1L, NLRP3, NR4A3, PDE5A, PGLYRP3, PIGR, PTPRC, RABGEF1, RASGRP1, RIPK3, RIPOR2, SDC4, SELP, SIRPA, SLAMF6, SLC11A1, STK10, SYK, TEC, TNF, TNFAIP8L2, TNIP1, UBASH3B, VEGFC, ZAP70]
	GO:0002520	immune system development	GO_BiologicalProcess-EBI-UniProt-GOA_19.01.2019_00h00	3.96869e-05	0.000325781	5.87219	34	[BTK, CASP3, CD3E, CD8A, CNN2, CSF3R, F2RL1, FCER1G, FLI1, IKZF3, IL18R1, IL2RA, IRF2BP2, IRF8, LYN, MAP2K1, NCKAP1L, NLRP3, PATZ1, PDGFRA, PDGFRB, PGLYRP3, PGM3, PLD4, PREX1, PTPRC, RASGRP1, RIPK3, SLAMF6, SYK, TNF, TNFSF8, UBASH3B, ZAP70]
NIK/NF-kappaB signaling	GO:0038061	NIK/NF-kappaB signaling	GO_BiologicalProcess-EBI-UniProt-GOA_19.01.2019_00h00	0.0162411	0.0310284	8.21918	6	[IL18R1, NLRP12, NLRP3, NOL3, RIPK3, TNF]
	GO:0051092	positive regulation of NF-kappaB transcription factor activity	GO_BiologicalProcess-EBI-UniProt-GOA_19.01.2019_00h00	0.0122675	0.0255974	7.86517	7	[IL18R1, IL1RAP, MAP3K13, NLRP3, RIPK3, TNF, TNFSF8]

## Sheet: Table_S9b
Table S9b potential candidate CmCGG DMEGs
immune related GO group	GO terms or KEGG pathways significantly enriched by CCGG DMEGs	Associated CmCWGG DMEGs enriched in these GO terms or KEGG pathways
Leukocyte activities and regulation of leukocyte mediated immunity	GO:0002695; GO:0050900;GO:0002886; GO:0002688; GO:0043300; GO:0002704; GO:0002694; GO:1902107; GO:0002705; GO:0002274; GO:0002366; GO:0002444; GO:0045321; GO:0002443; GO:0002703	BTK, CASP3, CD80, CD86, FOXF1, LYN, PDE5A, PGLYRP3, RABGEF1, RIPOR2, SDC4, TNFAIP8L2, BST1, CSF3R, F2RL1, FCER1G, GALT, ITGB3, ITGB7, MCOLN2, MSN, NCKAP1L, NLRP12, PREX1, RIPK3, SELL, SELP, STK10, TNF, VEGFC, SYK, PTPRC, BTK, FAM49B, IKZF3, IL6R, NLRP3, NR4A3, RASGRP1, SIRPA, ZAP70, CADM1, IL18R1, SLAMF6, SLC11A1, LCP1, CD3E, CD8A, GJA1, IRF2BP2, LAT2, PATZ1, SKAP2, TNFSF8
lymphocyte activation and regulation of lymphocyte mediated imunity	GO:0051250; GO:0050672; GO:0072676; GO:0046651; GO:0050670; GO:0030098; GO:0051251; GO:0050671; GO:0002706;; GO:0002285; GO:0002449	BTK, CASP3, CD80, CD86, LYN, PDE5A, PGLYRP3, RIPOR2, SDC4, TNFAIP8L2, BTK, ITGB3, ITGB7, MSN, RIPK3, STK10, BST1, GJA1, IKZF3, IL6R, NCKAP1L, PTPRC, SLC11A1, SYK, ZAP70, CD3E, CD8A, FCER1G, IL18R1, IRF2BP2, NLRP3, PATZ1, PREX1, RASGRP1, SLAMF6, TNFSF8, FAM49B, SIRPA, CADM1, TNF, F2RL1, LCP1
response to bacterium	GO:0042742; GO:0009617	CYBA, F2RL1, FCER1G, IRF8, NLRP3, NOS2, PGLYRP3, SLC11A1, TNF, TNFSF8, ABCA1, ADAMTS9, CD80, CD86, CYBA, IKZF3, LYN, NOS3, OAS2, PLSCR4
interleukin activities	GO:0072604; GO:0032623; GO:0032633; GO:0032755; GO:0032715; GO:0032635; GO:0050701; GO:0050711	F2RL1, IL1RAP, NOS2, RABGEF1, FCER1G, PTPRC, SLC11A1, NLRP3, CYBA, F2RL1, IL6R, TNF, NCKAP1L, NLRP12, ABCA1, IL1R2
inflammatory response	GO:0002532; GO:0050727; GO:0002526; GO:0002673; GO:0006954; GO:0050728; KEGG:04750	ADCY7, ALOX5AP, FCER1G, IL1R2, NOS2, TNF, ADCY7, AOAH, BST1, CD59, FOXF1, LYN, NLRP12, NLRP3, PPARD, RABGEF1, TNFAIP8L2, TNIP1, CD163, GALT, CYBA, F2RL1, MMP25, RASGRP1, SELP, SLC11A1, THBS1, IL1RAP, ITPR2, LOC511936, LOC530929, MAP2K3
immune response and related regulation	GO:0002920; GO:0002768; GO:0050777; GO:0002440; GO:0002700; GO:0002819; GO:0002275; GO:0002460; GO:0006955; GO:0050776; GO:0002764; GO:0050778; GO:0002253; GO:0002250; GO:0002367; GO:0002374; KEGG:05340	CD59, PTPRC, TNF, BTK, CD247, FCER1G, LAT2, LYN, NCKAP1L, NR4A3, PIGR, RABGEF1, SYK, TEC, ZAP70, CD59, FOXF1, PGLYRP3, F2RL1, IL18R1, NLRP3, SLC11A1, ADCY7, FAM49B, IL6R, RIPK3, RASGRP1, CD8A, SLAMF6, CADM1, CD3E, CD7, CD80, CD86, CYBA, IRF8, LCP1, NOS2, OAS2, PTX3, RAB20, SMAD6, TNFAIP8L2, TNFSF8, TNIP1
B cell activities	GO:0042113; GO:0042100; GO:0050864; GO:0050869	BST1, BTK, CASP3, IKZF3, IRF2BP2, LAT2, LYN, NCKAP1L, PTPRC, SKAP2, SYK, BST1, BTK, CASP3, IKZF3, LYN, NCKAP1L, PTPRC, BST1, BTK, CASP3, IKZF3, LYN, NCKAP1L, PTPRC, SYK, BTK, CASP3, LYN
T cell activities	GO:0030217; GO:0042101; GO:0046631; GO:0043368; GO:0002369; GO:0002456; GO:0002286; GO:0042110; GO:0042098; GO:0050863; KEGG:04660	CD3E, CD8A, FCER1G, IL18R1, NCKAP1L, NLRP3, PATZ1, PREX1, PTPRC, RASGRP1, RIPK3, SLAMF6, TNFSF8, ZAP70, CD247, CD3E, IL6R, SYK, SLC11A1, FAM49B, F2RL1, LCP1, CASP3, CD80, CD86, GJA1, MSN, PDE5A, RIPOR2, SDC4, SIRPA, TNFAIP8L2, MAP2K1, PAK4, TEC, TNF
immune effector process and related regulation	GO:0002698; GO:0002697; GO:0002252; GO:0002699	CD59, FOXF1, PGLYRP3, PTPRC, RABGEF1, TNF, CADM1, CD59, F2RL1, FAM49B, FCER1G, IL18R1, LYN, NLRP3, NR4A3, RASGRP1, RIPK3, SLAMF6, SYK, BTK, CD8A, IFIT3, LCP1, OAS2, PTX3, SLC11A1
immune system process and related regulation	GO:0002683; GO:0002684; GO:0002682; GO:0002520	BTK, CASP3, CD59, CD80, CD86, F2RL1, FCER1G, FOXF1, LYN, PDE5A, PGLYRP3, PTPRC, RABGEF1, RIPOR2, SDC4, TNF, TNFAIP8L2, UBASH3B, BST1, BTK, CADM1, CD247, CYBA, FAM49B, IL18R1, IL6R, ITGB3, LAT2, NCKAP1L, NLRP3, NR4A3, RASGRP1, SELP, SIRPA, SLAMF6, SLC11A1, SYK, TEC, TNIP1, VEGFC, ZAP70, ADCY7, CSF3R, IKZF3, IL2RA, MSN, PIGR, RIPK3, STK10, CD3E, CD8A, CNN2, FLI1, IRF2BP2, IRF8, MAP2K1, PATZ1, PDGFR…
NIK/NF-kappaB signaling	GO:0038061; GO:0051092	IL18R1, NLRP12, NLRP3, NOL3, RIPK3, TNF, IL1RAP, MAP3K13, TNFSF8
